# Supplementary material for: Consensus module analysis of abdominal fat deposition across multiple broiler lines
Source: BMC Genomics. 2021 Feb 10;22:115. doi: 10.1186/s12864-021-07423-6 (PMC7876793; doi:10.1186/s12864-021-07423-6)
Supplement: Supplementary file 1 — Additional file 1: Table S1. Summary of RNA-Seq data, QC, and read mapping. [file 12864_2021_7423_MOESM1_ESM.xlsx]

## Sheet: Sheet1
Sample name	Library size			QC Metrics			Percentage of Clean Reads Mapping to
	Raw reads	Clean reads	Clean bases (Gb)	Q20 (%)	Q30 (%)	GC content (%)	Genome (%)	Exons (%)	Intergenic Regions (%)	Introns (%)
HG1.1	38727546	3.26788e+07	3.39809	92.6395	79.2564	47.5972	91.38	78.18	11.11	10.71
HG1.2	37461546	32521656	3.38105	92.8651	80.0187	47.664	91.84	78.43	11.09	10.48
HG2.1	43145360	36094640	3.75893	92.7578	79.5432	47.2757	91.39	77.3	11.13	11.57
HG2.2	41564338	35899472	3.73806	92.9782	80.3012	47.3417	91.83	77.55	11.12	11.34
HG3.1	43491282	36723812	3.81574	92.9003	79.8315	47.1702	91.65	78.69	10.84	10.46
HG3.2	41808742	36439642	3.78535	93.1327	80.6242	47.2311	92.11	78.98	10.81	10.21
HG4.1	36430320	30535568	3.17882	92.8068	79.6259	47.7601	91.52	79.09	10.21	10.7
HG4.2	35107640	30347890	3.15865	93.0271	80.3914	47.8231	91.96	79.37	10.17	10.46
LG1.1	30855326	25954206	2.69054	92.9103	79.8732	47.0006	91.46	77.02	12.78	10.2
LG1.2	29852842	25848554	2.67887	93.1127	80.5981	47.0584	91.86	77.3	12.74	9.96
LG2.1	43064868	36094630	3.75594	92.8042	79.6343	47.2972	91	75.56	12.19	12.25
LG2.2	41421448	35817556	3.72651	93.0226	80.3909	47.3631	91.44	75.81	12.15	12.04
LG3.1	45569318	38151838	3.94088	92.764	79.5827	46.6746	91.21	75.51	13.09	11.4
LG3.2	43872922	37923178	3.91594	92.9891	80.3509	46.7395	91.69	75.76	13.05	11.19
LG4.1	42144842	35126990	3.63683	92.7565	79.5379	47.1872	91.03	74.14	14.24	11.62
LG4.2	40519746	34875680	3.6097	92.9867	80.3268	47.2496	91.49	74.4	14.19	11.41
FL1.1	83971384	62275976	6.03752	91.2978	80.3886	46.9303	92.57	79.71	12.27	8.02
FL1.2	51989190	48627312	4.84768	97.4165	92.0391	50.1507	92.11	81.3	11.53	7.18
FL1.3	52226992	48805916	4.86486	97.5548	92.2238	50.1343	92.47	81.38	11.57	7.06
FL2.1	59884218	38192100	3.68233	90.439	77.7747	46.2696	91.81	79.73	11.74	8.53
FL2.2	28128132	25629162	2.5264	97.1447	91.7948	50.39	91.9	81.72	10.98	7.3
FL2.3	28223636	25633982	2.52622	97.3665	92.0674	50.3752	92.49	81.81	11	7.19
FL3.1	83722978	63782036	6.14171	91.6626	81.0472	47.0866	92.97	80.6	11.81	7.59
FL3.2	50639504	47844890	4.73529	97.5802	92.311	50.2988	92.73	82.16	11.04	6.8
FL3.3	50727070	47920972	4.74235	97.6994	92.4777	50.2724	93.03	82.3	11.03	6.67
FL4.1	91195796	85763304	8.52847	91.9176	87.966	49.5843	66.43	78.49	13.49	8.01
FL4.2	26261700	24255414	2.5261	97.2438	91.8917	50.5942	91.06	79.66	12.52	7.82
FL4.3	26270968	24215660	2.52191	97.4217	92.1188	50.5893	91.51	79.78	12.53	7.69
LL1.1	104013462	66654280	6.41481	90.5539	77.9546	46.23	91.59	80.06	11.29	8.65
LL1.2	26240352	24386942	2.39566	97.3429	91.8809	50.3588	91.94	82.36	10.33	7.32
LL1.3	26248124	24356218	2.39225	97.5008	92.083	50.3425	92.33	82.47	10.33	7.2
LL2.1	85497292	63351812	6.06271	91.4891	80.771	47.3833	92.72	79.25	12.01	8.74
LL2.2	50217882	46648504	4.58389	97.4028	92.1166	50.5178	92.18	80.97	11.24	7.79
LL2.3	50454850	46781160	4.59612	97.5775	92.3409	50.4973	92.64	81.08	11.24	7.68
LL3.1	163842392	142029118	14.0696	94.1208	89.6431	48.9293	66.14	80.09	11.84	8.07
LL3.2	28715082	25429826	2.63656	96.6972	91.2479	50.3074	89.92	79.93	11.43	8.64
LL3.3	28710042	25293346	2.62217	96.9678	91.5638	50.3213	90.64	80.06	11.42	8.52
LL4.1	74568490	56862502	5.46409	91.6544	81.081	46.9508	92.46	80.1	11.59	8.31
LL4.2	57738126	53911606	5.32404	97.4505	92.206	50.0137	91.85	81.81	10.82	7.37
LL4.3	57873312	53961480	5.32782	97.6121	92.4193	50.0023	92.24	81.92	10.84	7.24
HFE1	59245482	57009960	4.26995	97.5059	93.0721	48.788	93.94	81.5	8.28	10.22
HFE2	61677866	59162638	4.43102	97.4051	92.853	48.2636	94.12	80.92	8.61	10.46
HFE3	60425684	58075340	4.34906	97.478	93.049	48.5906	93.61	81.02	8.71	10.27
HFE4	45069576	43255302	3.23896	97.445	92.9554	48.6766	93.48	79.75	10.14	10.11
HFE5	55186730	53077170	3.976	97.5179	93.1274	48.3067	94.16	80.63	9.81	9.56
HFE6	67724938	65051496	4.87313	97.4738	93.0468	48.7165	94.21	82.85	7.4	9.76
HFE7	76346258	73448680	5.50182	97.5109	93.1137	48.869	94.08	81.67	9.18	9.15
HFE8	67096734	64254856	4.81283	97.3447	92.7082	50.0416	93.38	83.62	8.04	8.33
HFE9	70677072	67465052	5.0543	97.2466	92.4589	50.2924	93.64	85.67	8.89	5.45
HFE10	63977944	61147870	4.57949	97.3119	92.6749	49.8781	93.54	81.33	8	10.68
LFE2	63604058	60989514	4.56776	97.4439	92.9912	48.3477	94.05	80.09	9.43	10.48
LFE3	44995792	43263884	3.23998	97.4706	93.006	48.2294	93.68	77.81	11.09	11.1
LFE4	75161534	72342448	5.41826	97.49	93.071	48.6002	94.16	82.17	10.52	7.31
LFE5	59496088	57046196	4.27282	97.3614	92.7732	49.1187	93.76	79.59	10.55	9.86
LFE6	70667556	67861554	5.08293	97.4682	93.027	49.1974	93.86	82.32	9.11	8.57
LFE7	69556040	66801958	5.00362	97.4846	93.0818	49.0115	93.85	81.1	9.36	9.54
LFE8	66335256	63757756	4.77578	97.4837	93.0399	48.9908	94.23	81.75	8.95	9.3
LFE9	61469380	58910596	4.41247	97.4138	92.8979	49.4971	93.62	81.94	8.49	9.58
LFE11	71970318	68821540	5.15437	97.3549	92.7975	49.5849	93.4	82.12	7.99	9.88
LFE12	65322696	62621446	4.69008	97.4118	92.9016	49.31	93.58	81.62	8.59	9.79
Average	5.49734e+07	4.89669e+07	4.39075	95.4365	87.799	48.6879	91.649	80.0217	10.799	9.17983
Max	163842392	142029118	14.0696	97.6994	93.1274	50.5942	94.23	85.67	14.24	12.25
Min	26240352	24215660	2.39225	90.439	77.7747	46.23	66.14	74.14	7.4	5.45
