# Supplementary material for: Consensus module analysis of abdominal fat deposition across multiple broiler lines
Source: BMC Genomics. 2021 Feb 10;22:115. doi: 10.1186/s12864-021-07423-6 (PMC7876793; doi:10.1186/s12864-021-07423-6)
Supplement: Supplementary file 3 — Additional file 3: Table S2. Summary of genes within consensus modules and DEGs within FL vs. LL and HG vs. LG. [file 12864_2021_7423_MOESM3_ESM.xlsx]

## Sheet: DEGs within FL vs LL
entrezid	gene_symbol	baseMean	log2FoldChange	lfcSE	stat	pvalue	padj
373885	FZD10	8.83524	-0.815688	0.347934	-2.34438	0.0190589	0.0479519
373889	HK1	2667.41	0.235846	0.0905277	2.60524	0.00918097	0.0259949
373892	ADD3	4890.31	-0.416522	0.0606813	-6.86409	6.69175e-12	1.80465e-10
373894	SDK1	1120.68	-0.317313	0.0429905	-7.38101	1.57092e-13	5.57144e-12
373895	TBX22	16.0685	2.07756	0.501198	4.14518	3.39545e-05	0.000210003
373900	UGP2	3387	0.642966	0.0477592	13.4627	2.59378e-41	1.30832e-38
373904	TNFRSF10B	86.4626	-0.4508	0.125026	-3.60564	0.000311386	0.00141974
373916	ACO1	1514.48	0.146815	0.0358481	4.09547	4.21307e-05	0.000251611
373918	ACTN1	3411.79	-0.13731	0.0392703	-3.49653	0.000471348	0.00204958
373921	ZNF622	380.366	0.104831	0.0429625	2.44006	0.0146849	0.0386537
373928	PPARG	6029.17	0.145083	0.060633	2.3928	0.0167203	0.0430218
373932	NKX3-2	21.1493	-0.755627	0.180274	-4.19156	2.77045e-05	0.000175819
373936	RPL36	631.147	-0.723244	0.120642	-5.99496	2.03538e-09	3.46065e-08
373938	VAV2	1395.91	-0.2473	0.0445184	-5.55501	2.77592e-08	3.69553e-07
373941	PRRX1	479.341	-0.452502	0.0800362	-5.65372	1.57015e-08	2.19547e-07
373942	AGMAT	1829.09	0.578313	0.0395219	14.6327	1.73641e-48	1.39107e-45
373945	ABCA1	2873.41	-0.276346	0.0868112	-3.18329	0.0014561	0.00542859
373947	FDX1	527.47	0.26161	0.0783365	3.33956	0.000839099	0.00336604
373953	MAPK1	6184.16	0.209364	0.0434661	4.81673	1.45932e-06	1.30839e-05
373965	CALD1	6640.52	-0.191201	0.0499721	-3.82615	0.000130165	0.000671228
373967	SLIT2	1403.47	0.325896	0.124379	2.62019	0.00878802	0.0250963
373970	ROCK1	3228.67	0.171565	0.0561053	3.05792	0.0022288	0.00783127
373977	PSEN1	1093.64	0.132364	0.0566763	2.33544	0.0195202	0.0488957
373978	COL18A1	5826.72	-0.195487	0.0785286	-2.48938	0.0127967	0.0344008
373979	FBLN1	1569.5	-0.310033	0.0706641	-4.38741	1.14707e-05	8.05667e-05
373986	LMBR1	350.802	0.218501	0.0794792	2.74915	0.00597492	0.0180507
373989	TBX4	27.4788	-0.806451	0.17389	-4.63771	3.52282e-06	2.82552e-05
373992	FBN1	55434.5	-0.395235	0.0662482	-5.96597	2.43178e-09	4.03883e-08
373997	LDHB	3539.25	0.490954	0.0544427	9.01782	1.91872e-19	1.43577e-17
374009	ACO2	3565.38	0.214568	0.0519787	4.128	3.6594e-05	0.000223286
374010	UNG	92.6116	-0.336885	0.108589	-3.10237	0.00191978	0.00690767
374011	MAB21L2	104.458	-0.769551	0.169158	-4.54931	5.38233e-06	4.13202e-05
374017	BARX1	17.5082	-1.17877	0.397136	-2.96817	0.00299577	0.0100541
374018	ILK	3530.33	0.12159	0.0494754	2.45758	0.0139878	0.0371129
374021	RNF111	743.767	-0.150787	0.0461125	-3.26999	0.00107552	0.00416713
374023	GLIS2	1113.08	-0.333679	0.0663023	-5.03269	4.83653e-07	4.84685e-06
374024	TWSG1	1265.68	-0.298474	0.0404775	-7.37383	1.65794e-13	5.78962e-12
374025	SMN	636.527	0.185301	0.0488403	3.79403	0.000148224	0.000751549
374029	CLDN3	17.7791	-3.19139	0.636048	-5.01752	5.23425e-07	5.19572e-06
374030	PCBD2	204.811	0.292902	0.104975	2.79021	0.00526747	0.0162633
374033	UGT8	23.2995	-0.931739	0.16874	-5.52175	3.35633e-08	4.40365e-07
374034	AFAP1	1239.02	-0.145467	0.0531581	-2.7365	0.00620974	0.0186432
374039	OGN	6495.33	-0.251554	0.104003	-2.41872	0.0155754	0.0405769
374040	DIAPH2	3942.01	-0.426562	0.0416793	-10.2344	1.39077e-24	1.87534e-22
374042	SOD2	1124.3	0.291065	0.0933334	3.11855	0.00181742	0.00658808
374044	HK2	2751.9	0.605259	0.0946247	6.39641	1.59068e-10	3.36389e-09
374055	TRAF5	150.657	-0.315757	0.10694	-2.95266	0.00315047	0.0104931
374056	GPX4	4574.22	0.30243	0.0828421	3.65068	0.000261543	0.00122236
374061	FZD2	282.151	-0.589692	0.140493	-4.19731	2.70101e-05	0.000171893
374067	PKNOX2	283.231	0.254841	0.105024	2.4265	0.0152451	0.0398432
374070	RGS19	226.435	-0.164873	0.061193	-2.69431	0.0070535	0.0207611
374071	KHDRBS1	669.489	-0.20428	0.0402258	-5.07833	3.80762e-07	3.93743e-06
374072	SLC25A6	6548.39	0.240369	0.0557957	4.30802	1.64724e-05	0.000111113
374073	CFDP1	403.536	0.135541	0.050171	2.70158	0.006901	0.0203827
374074	HIRA	1106.74	0.110201	0.0372461	2.95872	0.00308923	0.0103068
374079	OPTN	3345.41	0.215365	0.0376049	5.72703	1.02202e-08	1.48706e-07
374083	DAB1	8.66204	-1.00165	0.250795	-3.99392	6.49909e-05	0.000367419
374084	ERAL1	301.921	0.125199	0.0474556	2.63824	0.00833368	0.0239899
374090	SEMA3C	3442.97	-0.265754	0.0639837	-4.15346	3.27487e-05	0.000203748
374091	P4HB	8333.87	0.213588	0.0450099	4.74535	2.08144e-06	1.78508e-05
374093	CRY1	795.982	-0.16873	0.0521562	-3.23509	0.00121604	0.00463707
374096	SMAD6	497.502	0.235052	0.0996392	2.35903	0.0183227	0.0463736
374097	GNAI3	3095.48	0.132603	0.0362693	3.65607	0.000256107	0.00120025
374109	SEMA3F	256.347	0.208687	0.0765596	2.72581	0.00641431	0.019174
374111	CELF2	298.356	-0.426993	0.0574053	-7.43821	1.02059e-13	3.72639e-12
374115	ARNTL	350.645	-0.166367	0.066336	-2.50795	0.0121434	0.0329116
374116	PER2	2321.7	-0.132591	0.0448233	-2.95808	0.00309565	0.0103231
374125	LITAF	79.3214	0.599561	0.144526	4.14845	3.34728e-05	0.000207495
374126	NAB1	3116.82	0.188499	0.0687046	2.74361	0.0060767	0.0183013
374128	PDGFB	920.428	-0.241794	0.0710261	-3.4043	0.000663341	0.00274424
374129	LMO2	1673.58	-0.108432	0.0330733	-3.27853	0.0010435	0.00406388
374131	NR3C2	1276.49	-0.236381	0.073458	-3.21791	0.00129129	0.00488095
374132	RPL39	4612.25	-0.138438	0.0424095	-3.26431	0.0010973	0.00424189
374137	MEOX2	1820.54	-0.123896	0.0413972	-2.99286	0.00276378	0.0094147
374138	HIPK2	7045.15	0.408334	0.0778177	5.24731	1.54334e-07	1.75595e-06
374139	BRCA2	174.244	-0.412665	0.103145	-4.00081	6.31269e-05	0.000358219
374148	SOX9	53.7087	-1.36777	0.315922	-4.32945	1.49483e-05	0.000101739
374150	ID4	100.943	-0.338507	0.0837623	-4.04128	5.31599e-05	0.00030821
374157	NRP2	3537.68	-0.170343	0.0623665	-2.73131	0.00630823	0.01889
374162	MKRN2	495.319	0.130055	0.0379885	3.42354	0.000618118	0.00258305
374174	CAMK2B	233.749	-0.304302	0.0739782	-4.1134	3.89876e-05	0.000235047
374177	HIF1A	3594.35	-0.234558	0.0475364	-4.93428	8.04485e-07	7.69943e-06
374178	TIMP2	8324.75	0.246903	0.0622912	3.96369	7.38009e-05	0.00041125
374180	ENAH	1439.33	0.193147	0.0470135	4.10834	3.98513e-05	0.000239406
374188	PSEN2	1736.48	0.36261	0.0309764	11.706	1.18738e-31	2.94018e-29
374189	ME1	804.43	0.832082	0.0860951	9.66468	4.25948e-22	4.67822e-20
374193	GAPDH	14308.8	0.750099	0.293458	2.55606	0.0105864	0.0293338
374196	PDGFA	241.281	0.402525	0.0852254	4.72307	2.32313e-06	1.96392e-05
374198	APP	21780.7	0.123288	0.0484785	2.54314	0.010986	0.0302391
374199	JAK2	1134	-0.211525	0.0571216	-3.70307	0.000213003	0.00102614
374201	PITX1	287.384	-0.280948	0.0873604	-3.21597	0.00130004	0.00490856
374207	HDAC4	1327.3	-0.316044	0.0604642	-5.22697	1.72315e-07	1.93467e-06
374222	GLDC	158.596	-0.431623	0.161122	-2.67886	0.00738742	0.0216178
374224	PAFAH1B1	4558.79	0.103796	0.0281904	3.68198	0.000231431	0.00109974
374237	CBX1	995.461	-0.0858036	0.0324594	-2.64341	0.00820749	0.0236567
374241	PI15	129.37	-0.851769	0.159115	-5.35316	8.64303e-08	1.03617e-06
374242	DCX	2909.14	-0.520694	0.129606	-4.01752	5.88143e-05	0.000336127
374251	TGFBR3	3312.08	-0.183893	0.0323756	-5.68001	1.34689e-08	1.91875e-07
374254	LSP1	4928.01	-0.343827	0.0556452	-6.17892	6.45407e-10	1.19589e-08
374256	CD81	15273.2	-0.142685	0.0421725	-3.38336	0.000716057	0.00293205
374268	PIK3AP1	220.237	-0.265781	0.0786127	-3.3809	0.000722501	0.00295576
374269	TP63	102.357	0.840878	0.127651	6.58731	4.4787e-11	1.03558e-09
374271	IGFBP4	3268.06	-0.433307	0.156968	-2.76048	0.00577173	0.0175343
378779	BMP2	74.6842	-0.496073	0.122444	-4.05141	5.0909e-05	0.000296901
378782	EPHA1	14.2589	-0.982307	0.386087	-2.54426	0.010951	0.0301661
378788	FZD6	1682.28	0.803825	0.135834	5.91771	3.2645e-09	5.25523e-08
378791	RTN1	668.134	0.449061	0.120958	3.71253	0.0002052	0.00099528
378797	GJB1	158.819	1.38927	0.37835	3.67191	0.000240741	0.00113842
378798	ARSH	419.766	0.21846	0.0933488	2.34025	0.0192707	0.0484133
378801	STK25	1704.13	0.140182	0.025386	5.52203	3.35103e-08	4.40093e-07
378802	SLC2A8	762.613	0.280449	0.0831639	3.37224	0.000745584	0.00303379
378890	PPP3CB	1296.63	0.422645	0.0638771	6.61654	3.67709e-11	8.69414e-10
378894	TNFSF10	2363.27	-0.33944	0.027859	-12.1842	3.77251e-34	1.14173e-31
378897	THY1	3284.47	-0.244592	0.0688694	-3.55154	0.000382991	0.00170494
378898	DDAH1	1187.62	0.530603	0.0937824	5.65781	1.5332e-08	2.15215e-07
378901	RGS4	1690.63	-0.226097	0.0877811	-2.57568	0.0100042	0.027919
378903	CREM	262.535	-0.164689	0.0641464	-2.5674	0.0102464	0.0284962
378905	FAM53A	715.656	0.207898	0.0532241	3.9061	9.37994e-05	0.000507551
378907	SGMS1	806.573	-0.134564	0.0553491	-2.43119	0.0150491	0.0394317
378908	SLA	96.635	0.46443	0.112192	4.13959	3.47929e-05	0.000214215
378909	PYGL	1965.98	0.280358	0.0478999	5.85299	4.828e-09	7.506e-08
378910	RECQL	200.968	-0.227236	0.0633598	-3.58644	0.000335225	0.00151474
378912	RGS2	1499.66	0.41095	0.108373	3.79199	0.000149442	0.000756881
378915	PSMB7	1258.55	0.205679	0.0629485	3.26741	0.00108537	0.00420171
378917	FGF9	19.5037	-0.625558	0.207097	-3.0206	0.00252273	0.00871344
378924	HAL	30.5611	-0.67248	0.15268	-4.40451	1.06022e-05	7.52428e-05
386575	YBX1	8598.37	0.195293	0.0543773	3.59144	0.000328861	0.00148796
386576	ACHRB	767.996	0.50465	0.199097	2.5347	0.0112544	0.0308647
386579	RPS6KA1L	666.357	-0.145184	0.0482192	-3.01091	0.00260469	0.00896017
386583	MMP2	11207.6	-0.158542	0.0585345	-2.70853	0.00675828	0.0200263
386585	NR2F2	1269.1	-0.259982	0.0458893	-5.66542	1.46668e-08	2.06777e-07
386747	FMN1	257.401	0.426908	0.0903963	4.72262	2.32824e-06	1.96701e-05
395071	FUT11	346.619	-0.162096	0.052384	-3.09439	0.00197219	0.00706264
395080	NT5C3A	160.022	0.289173	0.114429	2.5271	0.0115009	0.0314025
395083	TNFRSF1B	821.679	0.303365	0.0631561	4.80341	1.55983e-06	1.38936e-05
395089	WRNIP1	178.824	-0.209894	0.0757365	-2.77137	0.0055821	0.0170493
395097	IGF2	923.895	-0.29666	0.0648965	-4.57128	4.84743e-06	3.76166e-05
395099	CREB1	1550.76	-0.164389	0.0345459	-4.75857	1.94973e-06	1.6835e-05
395100	CRY4	377.161	0.349352	0.0604484	5.77934	7.49945e-09	1.1236e-07
395101	UNC5C	45.6767	-2.27562	0.362993	-6.26904	3.63286e-10	7.08698e-09
395103	LDLR	140.647	0.309109	0.101088	3.05782	0.00222953	0.00783182
395104	TBX18	221.299	-0.880617	0.0884522	-9.95586	2.37759e-23	2.97068e-21
395107	FGFRL1	2586.38	0.392035	0.10595	3.70018	0.000215449	0.00103572
395108	GZMA	64.5476	-0.793166	0.222424	-3.566	0.000362468	0.00162787
395117	KCNA2	106.744	-0.220604	0.0834427	-2.64378	0.00819867	0.0236463
395122	TERF2IP	815.811	0.296298	0.0728738	4.0659	4.78471e-05	0.000280512
395126	USP7	2413.89	0.119554	0.0421418	2.83696	0.00455457	0.0143785
395129	ANGPT1	296.574	-0.579812	0.148287	-3.91007	9.22694e-05	0.000500758
395132	SMAD3	510.792	-0.195215	0.0534512	-3.65221	0.000259994	0.00121679
395138	ST3GAL6	566.566	0.737497	0.0413169	17.8497	2.90342e-71	7.90834e-68
395139	ST3GAL2	1509	0.495997	0.0987392	5.02331	5.07891e-07	5.07109e-06
395141	HS6ST1	960.059	0.207236	0.0863694	2.39942	0.016421	0.0424076
395146	TCF3	1889.65	-0.139377	0.0487674	-2.858	0.0042632	0.0135982
395147	EIF2AK2	470.198	-0.184428	0.0786368	-2.34531	0.0190111	0.0478805
395152	AXIN2	191.799	-0.404109	0.101153	-3.99504	6.46837e-05	0.000366138
395153	PTPRU	1024.71	-0.652264	0.105726	-6.16937	6.85619e-10	1.26524e-08
395154	DPYSL3	2848.66	-0.318659	0.0619698	-5.14217	2.71584e-07	2.9055e-06
395155	DPYSL2	7076.76	-0.0803073	0.0339993	-2.36203	0.0181751	0.0460945
395161	OAF	1511.04	0.244992	0.0699788	3.50094	0.000463619	0.00202001
395162	SHISA2	344.746	0.489807	0.134305	3.64697	0.000265353	0.00123743
395166	FAT4	1271.72	-0.585527	0.0562602	-10.4075	2.29201e-25	3.35644e-23
395173	APTX	284.029	0.227088	0.0761079	2.98377	0.00284723	0.00964347
395174	MTF2	444.372	-0.13139	0.0504474	-2.6045	0.00920083	0.0260396
395175	EBF3	1562.66	-0.21982	0.0569294	-3.86128	0.000112794	0.000591962
395176	EBF2	289.225	-0.616454	0.0695752	-8.86025	7.98326e-19	5.60433e-17
395178	UBA7	338.105	-0.213982	0.083147	-2.57354	0.0100665	0.0280703
395179	ROR1	345.809	-0.243115	0.0728477	-3.33731	0.000845948	0.00338952
395181	RPSA	8749.49	0.258346	0.0823441	3.13739	0.00170457	0.0062304
395182	ST6GALNAC4	347.925	0.244677	0.0661777	3.69727	0.000217929	0.00104469
395185	SLC35B1	710.974	0.146832	0.0416339	3.52674	0.00042071	0.00185365
395187	SMC1A	247.217	-0.236522	0.0649704	-3.64045	0.00027216	0.00126202
395188	SMC3	1413.48	-0.124437	0.0286002	-4.35091	1.35571e-05	9.33913e-05
395189	SMC4	624.137	-0.326225	0.0821465	-3.97126	7.14932e-05	0.000399863
395190	P2RX1	56.5814	0.368131	0.134444	2.73818	0.00617798	0.0185653
395193	BCL2L10	191.216	0.496787	0.0756761	6.56465	5.21538e-11	1.19576e-09
395194	TLN1	15710.9	-0.187498	0.044564	-4.20739	2.58334e-05	0.000165332
395197	RAB5C	1991.75	0.150238	0.0384727	3.90505	9.42066e-05	0.000508723
395202	SH3GL1	2094.01	-0.205694	0.0366073	-5.61893	1.92141e-08	2.62464e-07
395204	PCM1	1040.08	-0.142468	0.0280459	-5.07979	3.7785e-07	3.91624e-06
395208	MAB21L1	71.251	-0.291721	0.103768	-2.81127	0.0049346	0.0153689
395209	RARRES1	4867.18	0.421143	0.0643861	6.5409	6.11513e-11	1.37656e-09
395215	SDK2	897.816	-0.538033	0.0924097	-5.82226	5.80582e-09	8.82472e-08
395216	TMEM121	22.6102	-0.768932	0.251311	-3.05968	0.0022157	0.0077933
395218	FBP1	95.8613	-0.424404	0.126516	-3.35454	0.000794974	0.00320508
395226	IFRD1	2684.67	0.299418	0.0547004	5.47379	4.40508e-08	5.60227e-07
395230	TCF7L1	299.346	-0.250494	0.0772318	-3.24341	0.0011811	0.004526
395231	HOXA3	430.013	-0.282798	0.0597089	-4.73628	2.17678e-06	1.85633e-05
395233	DYRK1A	558.749	-0.186686	0.0566265	-3.29679	0.000977953	0.00383936
395238	WFDC1	1113.26	0.27895	0.0744216	3.74824	0.000178081	0.000879682
395241	HOPX	2692.14	0.375422	0.158175	2.37346	0.0176223	0.0448846
395242	EMB	192.765	-0.433315	0.10296	-4.20856	2.57e-05	0.00016471
395245	MSX2	28.8635	-0.608526	0.155655	-3.90945	9.25081e-05	0.00050174
395249	DDX1	1492.87	0.126803	0.0309852	4.09236	4.27013e-05	0.000253952
395250	SSBP3	692.008	-0.141805	0.036053	-3.93325	8.38056e-05	0.00045948
395253	NR2C2	1357.14	-0.182346	0.0338781	-5.38243	7.34882e-08	8.95202e-07
395254	FKBP1B	64.796	-0.489179	0.139753	-3.50032	0.000464706	0.00202393
395255	VEGFD	163.029	-0.634033	0.144794	-4.37885	1.19307e-05	8.34106e-05
395258	IL15	191.794	-0.328499	0.123233	-2.66568	0.00768327	0.0223634
395264	ALDH1A1	436.414	-1.13533	0.158861	-7.14672	8.88759e-13	2.73846e-11
395267	FMO3	10695.2	0.22085	0.094773	2.33031	0.01979	0.0494622
395277	PARK7	645.329	0.579209	0.10337	5.60324	2.10386e-08	2.85384e-07
395280	XIAP	432.079	-0.181193	0.0624719	-2.9004	0.00372689	0.0121166
395284	CASP8	240.516	0.205607	0.0771767	2.66411	0.00771914	0.0224582
395293	SLIT1	69.6243	-0.548544	0.204697	-2.67979	0.00736678	0.0215667
395295	EIF2S2	952.878	0.206727	0.0388391	5.32266	1.02261e-07	1.20684e-06
395299	SOCS3	289.351	0.745531	0.234243	3.18272	0.00145897	0.0054378
395302	SP3	983.113	-0.160692	0.042814	-3.75327	0.000174543	0.000865345
395305	SSTR2	29205.1	0.444701	0.0750607	5.92455	3.13147e-09	5.07104e-08
395306	F2	44.2873	-0.505965	0.159348	-3.17522	0.00149723	0.00556365
395307	HOXA4	221.381	-0.31587	0.0765126	-4.12835	3.6538e-05	0.000223044
395318	PSMA7	672.702	0.210093	0.043959	4.77929	1.75912e-06	1.53968e-05
395322	NKX2-1	48.9853	-3.03487	0.904292	-3.35608	0.000790567	0.00319014
395324	CXCR4	280.498	0.604092	0.14675	4.11647	3.84714e-05	0.000232654
395326	NFIL3	1752.74	0.319466	0.0898912	3.55392	0.000379539	0.00169196
395332	TES	967.055	-0.34678	0.0733376	-4.72854	2.26141e-06	1.92173e-05
395333	MOXD1	322.818	0.949713	0.103875	9.14282	6.08435e-20	4.87428e-18
395334	OPN4-1	9.17607	-1.19657	0.248472	-4.81572	1.46668e-06	1.31413e-05
395338	AKR1B10L2	254.002	-0.444821	0.13068	-3.40391	0.000664297	0.00274736
395340	ADCY5	1634.41	0.222067	0.0743541	2.98662	0.00282081	0.00956828
395344	SPIN1Z	2352.71	-0.172572	0.0278822	-6.18932	6.04229e-10	1.12418e-08
395346	BCO1	529.097	-0.427421	0.0463346	-9.22466	2.84469e-20	2.4366e-18
395347	MXRA8	2682.34	-0.485754	0.0830046	-5.85213	4.85306e-09	7.53636e-08
395348	ACTR6	354.607	0.267651	0.0940552	2.84568	0.00443173	0.0140788
395349	FSTL1	33336.3	-0.385089	0.0624632	-6.16505	7.04599e-10	1.2985e-08
395362	CD4	45.2381	-0.686052	0.154008	-4.45463	8.40363e-06	6.11373e-05
395365	ADRM1	1004.23	0.328772	0.0449259	7.31811	2.51495e-13	8.37434e-12
395366	GBP	192.115	-0.928821	0.13158	-7.05896	1.67751e-12	4.95574e-11
395369	CRISPLD1	523.001	-0.236395	0.0544529	-4.34127	1.41659e-05	9.70938e-05
395370	U2AF1	1432.55	0.0652638	0.0231613	2.8178	0.00483538	0.0151178
395372	CLSTN1	2270.9	-0.211579	0.0509125	-4.15573	3.24244e-05	0.000202192
395374	DBT	372.486	0.125897	0.0438571	2.87063	0.00409659	0.0131491
395376	PRKDC	617.056	-0.330106	0.0529497	-6.23433	4.53713e-10	8.65423e-09
395380	CD164	3247.91	0.113184	0.0416115	2.72001	0.00652799	0.0194582
395390	RBBP7	103.899	-0.382223	0.116871	-3.27047	0.0010737	0.00416247
395399	CITED2	133.338	-0.294875	0.0930184	-3.17007	0.00152403	0.0056509
395400	BAZ2B	817.294	-0.226514	0.0381598	-5.93595	2.9215e-09	4.77647e-08
395401	ATM	633.523	-0.0979968	0.0376599	-2.60215	0.009264	0.0261756
395414	CCT4	1794.26	0.236218	0.0440955	5.35696	8.46336e-08	1.01642e-06
395416	ABCC1	1413.53	-0.23225	0.0322494	-7.20169	5.94705e-13	1.87919e-11
395418	ZP1	37.1048	0.947973	0.226904	4.17786	2.94265e-05	0.000185537
395422	OPCML	174.405	-0.743724	0.125833	-5.9104	3.41269e-09	5.47437e-08
395428	MBD4	180.816	0.176177	0.0639813	2.75356	0.00589507	0.0178511
395429	POSTN	27705.7	-0.418472	0.107013	-3.91046	9.21218e-05	0.000500242
395430	CDC37	1619.28	0.209475	0.0518987	4.03623	5.43167e-05	0.000314114
395432	FGF10	218.638	-0.542292	0.114789	-4.72424	2.30972e-06	1.95607e-05
395433	NPAS2	415.348	-0.489041	0.102016	-4.79377	1.63679e-06	1.44844e-05
395442	RHOA	12967.9	0.195406	0.0523245	3.73451	0.000188082	0.000923725
395444	HABP4	157.13	-0.329292	0.11092	-2.96874	0.00299021	0.0100428
395450	NTM	83.824	-0.532312	0.17086	-3.11549	0.00183642	0.00664812
395453	FGF18	80.1027	-0.422547	0.1302	-3.24538	0.00117296	0.00449796
395454	PCSK6	2009.4	-0.224677	0.0693294	-3.24071	0.0011923	0.00456252
395455	PCSK7	678.683	0.196369	0.0420008	4.67536	2.93445e-06	2.41184e-05
395456	PCSK5	1172.15	-0.208061	0.0490893	-4.23842	2.25103e-05	0.000146965
395457	FURIN	1580.5	0.291115	0.0689291	4.22339	2.40654e-05	0.000155921
395458	SLC6A2	120.347	-0.546039	0.164205	-3.32534	0.000883112	0.00352598
395461	ESPN	9.35508	-0.848064	0.282494	-3.00206	0.00268161	0.00919227
395463	FOXK1	1084.18	-0.246628	0.0415567	-5.93475	2.94296e-09	4.80002e-08
395465	CITED4	1408.05	0.544493	0.0599129	9.08807	1.0081e-19	7.80074e-18
395469	PDGFC	1571.49	0.453532	0.0560039	8.09821	5.57735e-16	2.7521e-14
395470	ITGB8	67.0275	-0.944882	0.179011	-5.27833	1.30365e-07	1.50206e-06
395472	TCIRG1	739.665	0.203026	0.0661368	3.06979	0.00214206	0.00758324
395473	ATP6V0A2	797.249	0.211103	0.0332209	6.35451	2.09086e-10	4.33415e-09
395474	ATP6V0A1	3076.59	0.229285	0.0943217	2.43088	0.0150621	0.0394481
395475	KANK1	747.594	-0.415067	0.0501277	-8.28019	1.22982e-16	6.83628e-15
395476	CASP3	405.574	-0.180844	0.0606636	-2.9811	0.00287213	0.00970851
395480	RGN	101.863	0.429052	0.107147	4.00434	6.21909e-05	0.000353792
395481	ANXA6	6644.08	-0.0763541	0.0304598	-2.50672	0.0121858	0.0330003
395484	OTOR	143.989	0.732785	0.134237	5.45889	4.79126e-08	6.04187e-07
395485	CD40LG	27.3209	-0.663784	0.193502	-3.43038	0.000602746	0.00252967
395488	MARCO	287.465	-1.73626	0.470781	-3.68804	0.000225988	0.00107688
395490	TAX1BP1	2996.38	0.185327	0.030894	5.99882	1.98754e-09	3.39202e-08
395492	ALDOC	3340.98	0.602596	0.0931171	6.47138	9.71106e-11	2.13659e-09
395494	BMP7	185.026	-0.67609	0.0982715	-6.87981	5.99305e-12	1.61943e-10
395497	ATP6V1B2	1530.74	0.214407	0.0459637	4.6647	3.09065e-06	2.52088e-05
395498	VDAC2	3708.77	0.286017	0.0467454	6.11862	9.43879e-10	1.71396e-08
395500	MKRN1	1983.91	0.0796075	0.0209243	3.80454	0.000142066	0.000724702
395502	HOXB3	582.955	-0.650707	0.0885853	-7.34555	2.04919e-13	6.97697e-12
395505	PBX1	2462.76	-0.270793	0.0451223	-6.00131	1.95733e-09	3.34885e-08
395507	P2RX5	77.7683	-0.289346	0.0916522	-3.157	0.00159403	0.00587207
395508	TCF7L2	1075.04	-0.213618	0.060921	-3.50647	0.000454092	0.00198468
395509	PDGFRA	3242.55	-0.54853	0.0736615	-7.44664	9.57498e-14	3.51487e-12
395510	TDG	855.093	0.384811	0.0421847	9.12205	7.37148e-20	5.80302e-18
395512	EBF1	960.947	-0.196326	0.0706113	-2.78038	0.0054296	0.0166695
395514	EIF5B	2549.99	0.141756	0.0524434	2.70303	0.00687101	0.0203206
395516	DTX4	882.322	0.206923	0.0820408	2.5222	0.0116624	0.0317829
395519	MAFF	405.932	0.552271	0.10503	5.25823	1.45445e-07	1.66455e-06
395527	CD9	139.509	0.910754	0.245698	3.7068	0.000209894	0.00101403
395530	COL4A1	38724	-0.221995	0.0547965	-4.05126	5.09424e-05	0.000296901
395542	TEAD4	361.039	0.213886	0.0698545	3.06188	0.00219954	0.00775647
395543	SMAD9	235.821	-0.661453	0.0929785	-7.11404	1.12698e-12	3.41833e-11
395545	FRZB	855.47	-0.308204	0.101333	-3.04151	0.00235391	0.00820106
395550	LY6E	22189.9	0.274116	0.0690161	3.97177	7.13412e-05	0.000399341
395551	CCL4	118.583	0.876972	0.298577	2.93717	0.00331221	0.0109515
395554	FGF14	321.949	0.358444	0.079042	4.53485	5.76432e-06	4.38572e-05
395557	NUDT16L1	945.789	0.167934	0.0535852	3.13396	0.00172464	0.00629196
395561	WNT4	190.197	1.3322	0.182132	7.31446	2.58411e-13	8.58364e-12
395562	WNT11	151.414	-0.553237	0.197991	-2.79425	0.00520208	0.0160984
395565	VCAN	1726.2	-0.24015	0.0379698	-6.32476	2.53621e-10	5.0945e-09
395568	COL5A1	28815	-0.169504	0.0431162	-3.93133	8.44766e-05	0.000462787
395571	FZD5	30.8132	-2.03057	0.360025	-5.64008	1.69975e-08	2.35493e-07
395572	FZD3	27.5295	-0.946713	0.2402	-3.94135	8.10245e-05	0.000446569
395588	MEIS2	1466.08	0.101348	0.0370442	2.73588	0.00622141	0.018669
395589	MEIS1	1234.73	-0.351715	0.0601073	-5.85145	4.87309e-09	7.55024e-08
395593	ZNF638	921.616	-0.178274	0.0565927	-3.15013	0.00163197	0.00599241
395594	HAS2	235.518	-0.319916	0.083479	-3.83229	0.000126957	0.000657151
395599	SYNM	1303.03	-0.257886	0.0877313	-2.9395	0.00328741	0.0108906
395601	SIX4	380.654	-0.441537	0.0869438	-5.07842	3.80594e-07	3.93743e-06
395602	PSAP	38712.7	0.509022	0.0376237	13.5293	1.05045e-41	5.72244e-39
395611	GSTAL1	223.669	0.366586	0.0972943	3.76781	0.000164687	0.000824766
395612	GSTA4L	18.5117	-0.575323	0.197842	-2.90799	0.00363758	0.0118577
395624	FOXF1	23.1828	-0.465389	0.199899	-2.32812	0.0199058	0.0497151
395626	UCHL3	171.551	0.24781	0.0870758	2.84592	0.0044284	0.0140715
395644	USP15	933.343	0.107825	0.0405453	2.65938	0.00782848	0.0227321
395650	PHOSPHO1	335.336	0.324088	0.0906338	3.5758	0.000349159	0.00157301
395653	HPRT1	359.186	0.208053	0.0656143	3.17085	0.00151996	0.00563734
395655	NOTCH1	3244.76	-0.235194	0.0527662	-4.45729	8.30029e-06	6.04501e-05
395657	SPON1	3325.72	-1.10221	0.218676	-5.04039	4.64583e-07	4.67985e-06
395659	XPA	1408.3	0.678126	0.132146	5.13164	2.87222e-07	3.06078e-06
395661	AT2	28.0537	-1.63337	0.329179	-4.96197	6.97832e-07	6.77389e-06
395662	NEGR1	284.271	-1.13373	0.123943	-9.1472	5.84266e-20	4.73638e-18
395679	SMAD5	2156.47	-0.155061	0.0386161	-4.01544	5.93339e-05	0.000338813
395680	SMAD1	820.282	-0.181786	0.067661	-2.68672	0.00721566	0.0211835
395682	ZFHX3	2046.01	-0.14591	0.0405939	-3.59439	0.000325152	0.00147363
395683	MMP13	55.3036	-2.20193	0.489503	-4.4983	6.84985e-06	5.09493e-05
395684	IL6ST	6689.12	-0.108963	0.0198233	-5.49672	3.86928e-08	4.98069e-07
395688	PTPN1	884.18	-0.0974162	0.041505	-2.3471	0.0189204	0.0476649
395694	ITPKA	94.4561	-0.383382	0.0930133	-4.1218	3.75931e-05	0.000228257
395700	RPE65	25.9097	-0.585796	0.219637	-2.66711	0.00765066	0.0222923
395701	EZR	279.972	-0.518901	0.0792605	-6.54677	5.87947e-11	1.3279e-09
395702	MTPN	5087.35	0.208119	0.0407131	5.11185	3.19027e-07	3.36547e-06
395703	WNT5A	3027	-0.262229	0.0822776	-3.18713	0.00143693	0.00536445
395706	SCD	37183.7	0.863057	0.279839	3.08412	0.00204152	0.0072746
395708	LYG2	213.761	-1.5305	0.395148	-3.87323	0.000107401	0.00056848
395712	ABCB1	395.57	1.06464	0.114156	9.32618	1.09754e-20	1.02379e-18
395714	BARX2	104.603	-1.34891	0.118069	-11.4247	3.14609e-30	6.69478e-28
395715	SERPINB10B	22.6703	0.94159	0.319295	2.94897	0.00318835	0.0105985
395717	EYA3	790.351	0.100303	0.0336075	2.98453	0.00284012	0.00962419
395729	PCBD1	240.364	0.634085	0.119885	5.2891	1.22919e-07	1.42714e-06
395731	CNBP	4716.52	0.125409	0.0524269	2.39208	0.0167532	0.043075
395733	BLNK	321.216	0.468892	0.148545	3.15655	0.00159645	0.00587942
395737	HOXB8	64.6062	-0.304557	0.120002	-2.53794	0.0111507	0.0306172
395748	ETV1	274.882	-0.201614	0.0720471	-2.79837	0.00513614	0.0159156
395759	SLC8A3	861.723	1.34518	0.153389	8.76972	1.79115e-18	1.20166e-16
395760	SLC8A1	1011.74	-0.332026	0.0707908	-4.69025	2.72878e-06	2.26329e-05
395772	KRT7	544.089	-1.71984	0.291684	-5.89625	3.71845e-09	5.90917e-08
395781	MRPS30	404.538	0.17185	0.0641837	2.67746	0.00741817	0.0216985
395785	HSD17B4	3747.73	0.130683	0.026637	4.90606	9.29247e-07	8.7339e-06
395786	AXIN1	414	-0.15984	0.0533331	-2.99702	0.00272634	0.00931511
395797	ENTPD2	753.622	0.430593	0.11626	3.70371	0.000212468	0.00102428
395798	ACAN	73.859	0.532181	0.0942775	5.64483	1.65342e-08	2.29775e-07
395800	CEBPG	1335.99	0.138689	0.0290322	4.77708	1.77857e-06	1.55571e-05
395802	PROX1	97.7892	-0.582589	0.094622	-6.15701	7.41304e-10	1.3643e-08
395803	SFPQ	3347.76	-0.0647906	0.0269933	-2.40025	0.0163838	0.0423512
395804	PSMC1	1191.96	0.252762	0.0429617	5.88342	4.01886e-09	6.33812e-08
395807	NOS2	274.879	-0.359072	0.0825199	-4.35133	1.35314e-05	9.33086e-05
395808	CAMLG	270.418	0.207825	0.0500614	4.15141	3.30438e-05	0.000205303
395811	SLC11A1	70.1321	0.767735	0.179428	4.27879	1.87909e-05	0.000124958
395815	PTPN11	1974.88	0.162418	0.03656	4.44251	8.89155e-06	6.43775e-05
395816	PLA2G7	612.878	-0.167387	0.0613399	-2.72885	0.00635561	0.0190152
395818	CTSK	2251.14	-0.289302	0.101704	-2.84456	0.00444722	0.0141181
395820	DLL1	246.445	-0.409036	0.107384	-3.80909	0.00013948	0.000713736
395822	NEO1	1171.71	-0.604956	0.089363	-6.76964	1.29099e-11	3.32992e-10
395825	SEMA3A	368.824	-0.557767	0.0948421	-5.881	4.07796e-09	6.40574e-08
395826	GREM1	8797.86	1.64842	0.146705	11.2363	2.70613e-29	5.58405e-27
395828	CHRD	1434.16	0.150662	0.0591728	2.54614	0.0108922	0.0300225
395830	PON2	1914.79	0.726577	0.0615639	11.802	3.81109e-32	9.79306e-30
395833	PGK1	1861.13	0.324703	0.101624	3.19513	0.00139766	0.00523796
395835	RPLP0	9214.91	0.168963	0.0612158	2.76012	0.00577794	0.017549
395839	GFRA4	190.674	-2.0626	0.377392	-5.46541	4.61829e-08	5.83998e-07
395844	ALDH1A2	244.658	0.46489	0.0899339	5.16924	2.35047e-07	2.55271e-06
395848	RNASEH1	368.917	0.181519	0.0674374	2.69166	0.00710969	0.0209084
395853	HSPA8	16607.8	0.351045	0.0790786	4.43918	9.03005e-06	6.51685e-05
395854	GDI2	6652.07	0.179481	0.0141806	12.6568	1.02608e-36	3.88171e-34
395855	CALM2	5720.55	0.151507	0.0621322	2.43847	0.0147498	0.0388169
395857	CASP2	355.471	-0.19124	0.059333	-3.22317	0.00126781	0.00480766
395858	H2AFY	732.826	-0.134888	0.0346579	-3.89199	9.94238e-05	0.000533306
395861	KRT19	313.682	-0.886334	0.343562	-2.57984	0.00988465	0.0276425
395863	HPGDS	81.6945	-0.62747	0.165807	-3.78434	0.000154117	0.000777955
395865	LEF1	33.5787	0.635036	0.194335	3.26775	0.00108407	0.00419788
395869	RHOC	667.287	0.16683	0.046861	3.56011	0.000370703	0.00165909
395870	RAC3	363.459	0.431097	0.0720719	5.98149	2.21109e-09	3.71763e-08
395873	K123	29.593	0.799158	0.19578	4.08191	4.46663e-05	0.000264023
395874	PSMA1	1303.43	0.268286	0.0612758	4.37834	1.19585e-05	8.35192e-05
395876	F10	64.6752	-0.444997	0.187617	-2.37183	0.0177	0.0450489
395877	SERPIND1	27.7259	-1.75863	0.169582	-10.3704	3.38255e-25	4.84915e-23
395885	CNTFR	602.54	0.369057	0.154422	2.38993	0.0168516	0.0432615
395889	IGF1R	520.582	-0.242981	0.059136	-4.10884	3.97645e-05	0.00023899
395904	ZFHX4	1908.86	-0.260339	0.0462189	-5.63274	1.77369e-08	2.44989e-07
395905	EIF4G2	23815.6	0.106802	0.0337865	3.16108	0.00157186	0.00580141
395906	DES	2666.01	1.17388	0.269111	4.36206	1.28843e-05	8.92526e-05
395907	DGCR6L	420.986	0.205595	0.0508092	4.04642	5.2008e-05	0.000302046
395917	CDC42	5071.57	0.225466	0.0405892	5.55484	2.77868e-08	3.69559e-07
395920	RREB1	750.809	-0.189359	0.0556105	-3.40509	0.000661425	0.00273715
395921	CNP	1268.25	-0.263478	0.0539645	-4.88243	1.04785e-06	9.67501e-06
395924	CSNK1A1	5329.64	0.150344	0.0409539	3.67105	0.000241556	0.00114148
395925	KCNJ5	35.5601	-0.47811	0.202767	-2.35793	0.0183771	0.0464855
395930	RABEP1	5553.72	0.317926	0.063751	4.98699	6.13265e-07	6.00435e-06
395938	SOD1	1980.86	0.350506	0.0566561	6.18655	6.14937e-10	1.14254e-08
395939	DIO3	33.973	0.416266	0.171202	2.43143	0.0150392	0.0394261
395941	HGF	308.463	-0.255387	0.0905295	-2.82103	0.00478695	0.0149905
395946	SCN9A	33.1211	0.830267	0.210618	3.94205	8.07878e-05	0.000445445
395952	LDB1	435.379	-0.15395	0.0586162	-2.62641	0.00862901	0.0247199
395953	IGF2BP1	22.3294	-0.873695	0.233948	-3.73457	0.000188033	0.000923725
395954	MATN3	60.0039	-0.37676	0.16047	-2.34785	0.018882	0.0475946
395956	GLI2	637.618	-0.616218	0.0578149	-10.6585	1.59207e-26	2.52122e-24
395963	CAPN2	3447.71	0.59531	0.0848448	7.01646	2.27559e-12	6.55206e-11
395966	TOP2B	2592.4	-0.116547	0.0316286	-3.68486	0.000228827	0.00108812
395967	EPHA7	23.7884	-0.589317	0.161593	-3.64692	0.000265403	0.00123743
395970	FTH1	114235	0.490755	0.0582393	8.42652	3.56086e-17	2.1177e-15
395973	KCNJ8	851.16	-0.314027	0.0685081	-4.58379	4.56622e-06	3.56988e-05
395975	PACSIN2	3011.98	0.334129	0.0506778	6.59321	4.30404e-11	9.96883e-10
395976	GSTM2	1043.71	-0.472904	0.10572	-4.47319	7.70617e-06	5.6516e-05
395984	HDLBP	27006.2	0.0925495	0.0350704	2.63896	0.00831606	0.0239493
395990	HTRA2	757.325	0.302021	0.0457183	6.60614	3.94473e-11	9.21497e-10
395992	CRTAP	724.452	0.157797	0.0430639	3.66424	0.000248071	0.00116943
395993	GFRA2	1065.69	-0.683168	0.0594912	-11.4835	1.59658e-30	3.56456e-28
395996	BLMH	1182.02	0.156134	0.0538844	2.89758	0.00376054	0.0122093
396005	TSC22D1	4011.77	-0.149505	0.0350115	-4.27018	1.95317e-05	0.000129253
396006	PTRF	43087.8	0.179184	0.0631119	2.83915	0.00452342	0.0143066
396010	LIMK2	567.02	-0.206119	0.042342	-4.86796	1.12758e-06	1.03481e-05
396019	PPP1CB	1649.05	0.0953597	0.0355393	2.68322	0.00729178	0.0213839
396020	PPP1R12A	1595.52	-0.159933	0.0359197	-4.45251	8.48706e-06	6.16784e-05
396023	DKK3	760.068	-0.725392	0.103163	-7.03149	2.04333e-12	5.94616e-11
396026	OCLN	152.887	-0.398837	0.113314	-3.51974	0.000431966	0.00189895
396030	BMPR1B	134.025	0.301121	0.116716	2.57995	0.00988159	0.0276396
396044	M6PR	2984.45	0.17442	0.044308	3.93653	8.26678e-05	0.000453973
396045	GLI1	47.8306	-0.431618	0.145295	-2.97063	0.00297193	0.00998884
396048	NCALD	216.834	-0.651218	0.0974824	-6.68037	2.38341e-11	5.82759e-10
396050	SCNN1A	54.8838	-0.848525	0.136519	-6.21543	5.11852e-10	9.655e-09
396053	BMP5	142.948	-0.313686	0.0906856	-3.45905	0.000542093	0.00230928
396055	HOXA2	83.4739	-0.457326	0.0939519	-4.86766	1.12929e-06	1.03568e-05
396061	FASN	15905	0.397156	0.0743306	5.3431	9.13706e-08	1.08869e-06
396065	AGTR1	445.642	-0.372722	0.0786263	-4.74043	2.13268e-06	1.82215e-05
396068	KCNAB2	229.394	0.176885	0.0589967	2.99822	0.00271564	0.00928555
396074	PBRM1	1742.25	-0.198767	0.046159	-4.30615	1.6612e-05	0.000111999
396075	S100A11	6577.93	0.304667	0.071099	4.28511	1.82646e-05	0.000121934
396076	LAMB4	55.4214	-0.931109	0.189686	-4.9087	9.16827e-07	8.62907e-06
396080	SPP2	10.7368	-0.81977	0.304405	-2.69302	0.0070807	0.0208367
396081	NTRK3	307.272	-0.513492	0.150235	-3.41792	0.000631025	0.00262972
396085	NF1	4488.04	-0.207952	0.0541852	-3.8378	0.000124142	0.000644317
396086	RAD51	44.1354	0.700316	0.27222	2.57261	0.0100935	0.02814
396090	CTSD	2959.39	0.180487	0.0674306	2.67663	0.00743665	0.0217432
396092	ALCAM	1172.25	-0.332981	0.0519733	-6.40676	1.48643e-10	3.18297e-09
396094	FGF1	38.8514	-0.354842	0.141607	-2.50582	0.0122167	0.0330708
396099	ESR1	125.944	-0.431636	0.125191	-3.44783	0.000565118	0.00238943
396102	LRP8	69.3227	0.521256	0.17858	2.9189	0.00351271	0.0115137
396106	TNX	5430.34	-0.723038	0.119341	-6.0586	1.37308e-09	2.40979e-08
396109	FOXD1	26.7132	-0.520697	0.174994	-2.97552	0.00292495	0.00985769
396119	FST	509.728	0.396382	0.107849	3.67533	0.000237541	0.00112563
396125	NR1D2	1322.93	-0.151738	0.0518653	-2.92561	0.00343787	0.011312
396126	INHBB	74.1443	0.823423	0.240375	3.42558	0.000613483	0.00256604
396128	CSRP2	229.63	-0.350986	0.117827	-2.97882	0.00289361	0.00976669
396130	SLC2A1	893.647	0.245665	0.0659936	3.72256	0.000197215	0.000962333
396132	GDF3	129.295	-0.322836	0.0767902	-4.20414	2.6208e-05	0.000167414
396133	FN1	62991.2	-0.71925	0.0515539	-13.9514	3.08484e-44	2.10062e-41
396138	GRIA3	81.8909	-1.7873	0.169477	-10.546	5.29941e-26	8.01918e-24
396140	ST3GAL1	323.902	-0.200949	0.0481348	-4.17471	2.98367e-05	0.000188036
396146	GCH1	27.3058	0.602701	0.156305	3.85593	0.000115288	0.000603424
396147	ACTR2	2127.32	0.156436	0.0537029	2.913	0.00357976	0.0117053
396149	CNTN4	219.676	-0.719798	0.152332	-4.7252	2.29885e-06	1.94823e-05
396153	RAB2A	1877.13	0.207744	0.045856	4.53035	5.88871e-06	4.47037e-05
396154	VLDLR	2568.95	0.186313	0.0660606	2.82033	0.00479745	0.0150199
396157	NTRK2	773.954	-0.494843	0.13374	-3.70003	0.000215571	0.00103575
396164	HIC1	2648.15	-0.346978	0.0742615	-4.67238	2.97725e-06	2.44113e-05
396168	ST6GALNAC1	9.39352	-0.740717	0.248869	-2.97633	0.00291721	0.00983647
396174	MAP1B	1562.86	-0.519064	0.0760711	-6.82341	8.89016e-12	2.34642e-10
396177	EPHB1	1597.14	-0.268627	0.0406485	-6.60852	3.88168e-11	9.09488e-10
396179	EPHB3	849.039	-0.314348	0.0905601	-3.47116	0.000518219	0.00222394
396181	ITGB2	1922.22	0.246717	0.0739488	3.33632	0.000848939	0.0034005
396185	CEBPB	271.198	0.6498	0.204597	3.17601	0.00149317	0.00555009
396187	MYO1F	859.191	0.203423	0.0643023	3.16354	0.00155865	0.00576113
396188	HSP90AB1	521.934	0.411913	0.106928	3.85225	0.000117036	0.000611866
396189	VSNL1	83.0023	0.569547	0.188795	3.01675	0.00255501	0.00881373
396196	GCG	591.521	-0.501472	0.101133	-4.95853	7.10278e-07	6.8898e-06
396197	ALB	401.758	-4.48577	0.628688	-7.13512	9.67001e-13	2.95766e-11
396198	PGR	178.987	-0.966176	0.196058	-4.92801	8.30721e-07	7.90788e-06
396207	NFIX	2634.74	-0.329337	0.0849328	-3.87762	0.000105483	0.000559411
396208	NFIC	2858.3	-0.23465	0.066067	-3.5517	0.000382747	0.00170459
396209	NFIB	7650.01	-0.10902	0.0405383	-2.6893	0.00716019	0.0210297
396210	NFIA	1321.55	-0.265831	0.0483508	-5.49796	3.8421e-08	4.95507e-07
396214	PLP1	23.0319	-1.56494	0.452726	-3.4567	0.00054683	0.00232369
396218	LYZ	13.1465	0.924962	0.382899	2.41568	0.0157057	0.0408433
396221	LDHA	1266	1.06818	0.349911	3.05272	0.00226774	0.00794146
396222	LMNB2	642.019	-0.175584	0.0480043	-3.65767	0.000254521	0.00119446
396225	ITGA8	382.253	-0.693209	0.0731924	-9.47105	2.77044e-21	2.73411e-19
396227	HSPB1	1283.23	0.697824	0.267639	2.60733	0.00912519	0.0258639
396229	HRAS	993.8	0.400143	0.0744742	5.37291	7.74768e-08	9.35423e-07
396231	RXRG	277.007	0.710024	0.164419	4.31837	1.57183e-05	0.000106554
396233	H3F3B	2772.33	-0.127489	0.0538879	-2.36582	0.01799	0.0456674
396236	DMD	862.522	-0.34595	0.135456	-2.55396	0.0106505	0.0294755
396245	RAF1	1012.67	0.206977	0.0611975	3.38211	0.000719304	0.00294357
396246	FABP7	77.3068	0.476886	0.109299	4.36315	1.28205e-05	8.88564e-05
396249	CD28	19.7697	0.939714	0.294953	3.18598	0.00144264	0.00538134
396257	CA2	410.205	-0.56153	0.093623	-5.99778	2.00035e-09	3.40904e-08
396259	FGFR2	116.614	-1.48102	0.26324	-5.62612	1.84308e-08	2.53498e-07
396261	GOT1	1145.76	0.24553	0.0924931	2.65458	0.00794078	0.0229978
396262	RPLP1	5253.21	0.44259	0.0617588	7.16643	7.69794e-13	2.40455e-11
396266	RARB	182.993	-0.600496	0.103208	-5.81831	5.94446e-09	9.01533e-08
396268	HNRNPAB	3601.96	-0.0872947	0.027249	-3.20359	0.00135724	0.00510052
396270	INCENP	416.575	-0.82462	0.162035	-5.08914	3.59682e-07	3.7479e-06
396274	CTCF	934.008	-0.196883	0.0322326	-6.10819	1.00766e-09	1.82249e-08
396275	P2RY1	96.481	0.907719	0.306455	2.962	0.00305646	0.01022
396276	COL14A1	1102.12	-0.372921	0.0885427	-4.21176	2.53392e-05	0.000162934
396281	PTHLH	69.4388	-0.696316	0.155405	-4.48066	7.44111e-06	5.47195e-05
396282	BCL2	571.059	-0.262616	0.0512729	-5.12193	3.02425e-07	3.20773e-06
396283	PNAT10	143.212	-0.294192	0.0774294	-3.79949	0.000144997	0.000736702
396287	HMOX1	268.443	0.360751	0.102846	3.50768	0.000452025	0.00197756
396292	COL6A2	92504.6	0.103899	0.0336078	3.09151	0.00199143	0.00712404
396294	FYN	1078.71	-0.224626	0.0455541	-4.93097	8.18222e-07	7.81442e-06
396295	BTG1	4937.34	0.0717761	0.0241968	2.96635	0.00301355	0.0100913
396297	ANXA2	22829	0.381315	0.0556285	6.85466	7.14805e-12	1.91256e-10
396301	HOXD8	110.543	0.791262	0.151808	5.21225	1.86563e-07	2.07582e-06
396303	RNF13	2880.99	0.154832	0.0406634	3.80764	0.000140297	0.000716696
396308	BMPR1A	1672.28	0.204859	0.0668381	3.065	0.00217667	0.00768577
396315	IGFBP2	10143.1	1.40488	0.218014	6.444	1.16364e-10	2.53562e-09
396317	ALPL	410.836	0.401711	0.129468	3.10278	0.00191711	0.00689988
396318	GPR50	54.4255	-0.416741	0.109957	-3.79003	0.000150626	0.000762028
396321	CHRNA6	21.7882	0.939267	0.214647	4.37587	1.2095e-05	8.43426e-05
396322	GSTT1	3593.93	0.385827	0.100539	3.83757	0.000124258	0.000644674
396328	KCNJ2	147.861	0.548227	0.142746	3.84056	0.000122752	0.000638565
396329	CTSB	7134.15	0.282434	0.0533275	5.29622	1.18226e-07	1.38089e-06
396330	IRF7	285.712	-0.303656	0.124901	-2.43117	0.01505	0.0394317
396333	PKIA	24.6972	1.23055	0.392629	3.13414	0.00172357	0.00628973
396334	TCF12	3632.59	-0.120557	0.0348767	-3.45666	0.000546906	0.00232369
396335	KTN1	2758.98	0.163864	0.0486382	3.36904	0.000754307	0.00306562
396336	NCS1	403.224	0.445507	0.0651804	6.83498	8.20137e-12	2.17702e-10
396339	TGIF1	189.346	-0.346924	0.0739022	-4.69437	2.67435e-06	2.22356e-05
396340	COL3A1	410618	-0.205343	0.0757739	-2.70994	0.00672948	0.019954
396343	SDC3	1069.6	-0.423754	0.113473	-3.73441	0.000188157	0.00092376
396346	SOHO-1	70.5815	-0.851465	0.148031	-5.75193	8.82321e-09	1.29906e-07
396348	BGLAP	57.79	0.492242	0.131852	3.73328	0.000189003	0.000927577
396349	MAP2K2	408.416	0.15415	0.0485181	3.17717	0.00148721	0.00553093
396368	GNAI1	2707.56	0.2765	0.0992005	2.78729	0.00531513	0.0163697
396371	YBX3	4084.09	0.44639	0.0601929	7.41599	1.20719e-13	4.3494e-12
396375	PTPRS	2795.11	-0.473942	0.0628107	-7.54555	4.50371e-14	1.7181e-12
396380	GSTAL3	379.64	0.320418	0.100696	3.18203	0.00146249	0.00544792
396384	IRF1	823.699	-0.50035	0.125973	-3.97189	7.13051e-05	0.000399303
396388	ACHE	31.195	1.12339	0.400865	2.80241	0.00507225	0.0157355
396389	NTN1	1452.17	1.36452	0.252762	5.39845	6.72209e-08	8.24758e-07
396391	GATA5	130.134	-0.559895	0.11986	-4.67124	2.99385e-06	2.45032e-05
396394	PLA2G4A	890.318	-0.177044	0.0547042	-3.23639	0.00121051	0.00461919
396396	CSK	976.17	0.100933	0.0399606	2.5258	0.0115434	0.031508
396399	TGFBR2	4856.46	-0.146275	0.0533564	-2.74147	0.00611657	0.0184051
396402	EPHA3	1014.29	-0.237234	0.0506688	-4.68205	2.8402e-06	2.34571e-05
396403	PTPRZ1	33.6545	-1.34087	0.258607	-5.18496	2.16063e-07	2.37011e-06
396404	DDR2	1493.37	0.247902	0.0638736	3.88113	0.000103971	0.000552292
396405	CAMKK2	1140.37	-0.299981	0.0462573	-6.48505	8.87045e-11	1.96754e-09
396406	CSF1R	8147.18	0.227209	0.0313361	7.25072	4.14547e-13	1.34422e-11
396414	RRBP1	2319.15	-0.0894793	0.0374067	-2.39207	0.0167537	0.043075
396416	PTK2	2874.16	0.202435	0.0503245	4.02259	5.75614e-05	0.000330407
396418	CAPZB	1855.16	0.254893	0.0429344	5.93681	2.90626e-09	4.76298e-08
396420	ITGAV	2331.3	-0.23151	0.0718641	-3.22149	0.00127526	0.00482841
396424	PLAU	292.938	0.792487	0.119819	6.61403	3.74004e-11	8.79718e-10
396427	TUBB1	431.929	0.815274	0.137051	5.94867	2.70335e-09	4.45726e-08
396430	TPM2	6905.93	1.07061	0.292296	3.66276	0.00024951	0.00117459
396431	THRB	94.4653	-0.612756	0.118198	-5.18415	2.17004e-07	2.37571e-06
396432	TGM2	9047.4	-0.238354	0.0713514	-3.34056	0.000836103	0.003355
396435	TPI1	2406.94	0.304824	0.11585	2.63118	0.00850882	0.0244321
396437	TXN	890.685	0.462914	0.0748729	6.18266	6.30307e-10	1.1695e-08
396438	TGFB3	2745.47	0.230887	0.0742521	3.1095	0.00187407	0.00677002
396441	ELN	5280.46	-0.554379	0.0988957	-5.6057	2.0742e-08	2.81921e-07
396446	ATP2A2	5033.65	0.242111	0.0706588	3.42648	0.000611451	0.00255911
396447	PPIB	4265.18	0.171544	0.0641019	2.67612	0.00744797	0.0217669
396451	PTGS2	514.352	1.07569	0.246902	4.35675	1.3201e-05	9.13536e-05
396456	PKM	8139.33	0.305757	0.118503	2.58017	0.0098752	0.0276274
396457	PCK2	285.875	-0.236095	0.0831387	-2.83977	0.00451458	0.0142853
396459	PVALB	12.3283	0.882861	0.292837	3.01485	0.00257103	0.00886228
396463	POU2F1	738.881	-0.230629	0.0364786	-6.32232	2.57669e-10	5.16817e-09
396464	NPY	16.9935	0.773811	0.233138	3.31911	0.000903052	0.00358666
396465	MYH10	4009.13	-0.22856	0.0370052	-6.17643	6.55664e-10	1.21325e-08
396473	MARCKS	3416.19	-0.325142	0.0809002	-4.01905	5.84329e-05	0.000334369
396478	LAMB1	6947.94	-0.407074	0.0414558	-9.81948	9.28171e-23	1.10884e-20
396481	IL1R1	108.086	-0.630321	0.0756218	-8.33516	7.73905e-17	4.41647e-15
396487	HSPA5	8847.86	0.309588	0.0702045	4.4098	1.03465e-05	7.35048e-05
396488	CNTF	73.1166	0.729402	0.111106	6.5649	5.20667e-11	1.19576e-09
396492	GLG1	3502.82	-0.170271	0.0401686	-4.23891	2.2461e-05	0.000146783
396493	EPB41	4345.92	0.248653	0.0915027	2.71744	0.00657886	0.019597
396496	DBN1	593	-0.47542	0.0663672	-7.16348	7.86541e-13	2.44007e-11
396497	CST3	6761.4	-0.425175	0.108605	-3.91487	9.04537e-05	0.000492362
396502	GJA5	586.241	-0.311338	0.0828743	-3.75675	0.000172134	0.00085558
396513	EPHB2	1037.57	-0.227285	0.0702416	-3.23576	0.0012132	0.00462819
396515	FGFR3	771.974	0.808807	0.164402	4.91969	8.66828e-07	8.21526e-06
396516	FGFR1	2607.69	-0.218955	0.0428369	-5.11137	3.19825e-07	3.37129e-06
396517	SLC2A14	603.103	0.273284	0.0796104	3.43277	0.000597459	0.00250903
396521	CAPZA1	1006.96	0.25873	0.0739345	3.49945	0.000466221	0.00202923
396522	CNN1	140.986	0.716122	0.154599	4.63212	3.61943e-06	2.89448e-05
396523	CALM1	31298.9	0.335158	0.0454895	7.36782	1.73442e-13	6.02577e-12
396529	ATP1B1	2427.27	-0.410511	0.0840651	-4.88325	1.04353e-06	9.64168e-06
396533	GOT2	1329.25	0.298566	0.0637857	4.68076	2.85807e-06	2.35761e-05
396534	PAICS	924.112	-0.160129	0.0672068	-2.38264	0.0171892	0.0440203
396536	APOA1	13581.8	-1.04748	0.216494	-4.83836	1.30912e-06	1.18737e-05
396537	NAT	46.3094	-0.349764	0.116528	-3.00155	0.00268608	0.00920063
396538	AGRN	2611.4	-0.481686	0.0878038	-5.48594	4.11286e-08	5.26933e-07
396539	DSTN	7747.33	0.207547	0.0458378	4.52785	5.95859e-06	4.51335e-05
396540	ADSL	593.457	0.532707	0.105192	5.06415	4.10217e-07	4.20213e-06
396545	EIF5A2	4287.59	0.19989	0.0289229	6.91113	4.80818e-12	1.31491e-10
396548	COL6A3	70487.8	-0.24321	0.0723135	-3.36327	0.000770244	0.00312015
404229	POPDC2	78.543	0.358545	0.140466	2.55255	0.0106939	0.0295596
404271	ANXA1	16906.9	0.773165	0.0837156	9.23562	2.56796e-20	2.22758e-18
404295	ZCCHC17	283.982	0.218419	0.055311	3.94893	7.85001e-05	0.000434237
404303	KCNA3	34.8331	0.795467	0.28254	2.81541	0.00487145	0.0152026
404746	ST6GALNAC3	320.717	-0.157527	0.0654221	-2.40785	0.0160466	0.0415947
404750	ATG4B	1145.6	0.31865	0.0643131	4.95467	7.24535e-07	7.00812e-06
404751	NDUFC2	252.595	0.475662	0.0778612	6.1091	1.00192e-09	1.81451e-08
404755	THRSP	18964.5	0.38867	0.126054	3.08336	0.0020468	0.00729149
404756	THRSPB	120.558	0.530324	0.13143	4.03502	5.45975e-05	0.000315604
404771	GEM	1277.49	-0.32664	0.0783643	-4.16822	3.06985e-05	0.00019311
404779	NOCT	367.402	0.302996	0.0753243	4.02255	5.75708e-05	0.000330407
408025	TOP1MT	295.77	0.348364	0.0456979	7.62319	2.47474e-14	9.82607e-13
408034	HSD11B1L	369.878	0.278188	0.0703397	3.95492	7.6559e-05	0.000424535
408039	KRT14	93.864	-0.948503	0.226233	-4.19259	2.75787e-05	0.000175102
408043	LAMC2	26.8717	-1.03779	0.313783	-3.30734	0.00094186	0.00372018
408044	PPL	8079.66	-0.996055	0.112588	-8.84693	8.99618e-19	6.25096e-17
408082	EDNRB	116.073	0.555401	0.0971155	5.71897	1.07173e-08	1.55606e-07
408182	CYB5R2	153.574	0.240815	0.0724566	3.32357	0.000888723	0.00354422
408183	CYP26A1	14.1704	-0.675321	0.22118	-3.05326	0.00226367	0.00793333
408252	CTDSPL	4515.18	-0.0999906	0.0422957	-2.36408	0.0180747	0.0458654
414139	AMY1A	880.828	-0.269886	0.0725086	-3.72213	0.000197548	0.000963268
414140	AMY2A	200.636	2.0404	0.214729	9.50219	2.05516e-21	2.05803e-19
414143	P3H2	671.457	-0.293349	0.0874538	-3.35433	0.000795581	0.00320658
414335	ST8SIA6	38.2902	-0.751424	0.164493	-4.56813	4.92105e-06	3.81228e-05
414798	CYB5A	2597.3	0.710294	0.0543608	13.0663	5.13072e-39	2.25404e-36
414804	MPL	116.33	-0.31895	0.0728446	-4.3785	1.19496e-05	8.35002e-05
414829	CMTM3	1785.93	-0.169883	0.0646238	-2.6288	0.00856862	0.0245779
414830	B2M	22213.3	0.251524	0.0941197	2.67238	0.00753143	0.0219778
414842	CDH6	121.026	-0.343011	0.124797	-2.74855	0.00598601	0.0180802
414845	CDH3	62.5894	-1.23009	0.255243	-4.8193	1.44064e-06	1.2942e-05
414891	SLC24A2	18.8394	-1.20469	0.309665	-3.89029	0.000100125	0.00053622
414895	GSTA2	200.528	0.743449	0.220907	3.36544	0.000764225	0.00309946
414896	GSTA3	74.094	1.06438	0.256731	4.1459	3.38477e-05	0.000209437
414897	KMT2A	1115.49	-0.30631	0.0710761	-4.30961	1.63539e-05	0.000110423
415121	CYP4V2	375.914	-0.37018	0.119613	-3.09481	0.00196938	0.00705631
415296	ACTG1	1658.02	0.305087	0.0487646	6.25632	3.9416e-10	7.61428e-09
415297	UBL7	244.567	0.210333	0.0590082	3.56446	0.000364603	0.00163555
415307	SIN3A	1113.57	-0.182863	0.0420508	-4.34861	1.37002e-05	9.42339e-05
415313	C10H15ORF59	50.0944	-0.628387	0.129602	-4.84858	1.24346e-06	1.13125e-05
415315	CD276	748.285	-0.132371	0.0377352	-3.50789	0.000451679	0.00197668
415318	BBS4	391.301	-0.306893	0.0828339	-3.70492	0.000211457	0.00102049
415320	HEXA	1602.19	0.0999086	0.0406321	2.45886	0.0139379	0.0370237
415332	SORD	271.098	0.29708	0.0900544	3.29889	0.000970681	0.00381411
415335	ZNF592	626.268	-0.110412	0.046537	-2.37257	0.017665	0.0449765
415346	HMG20A	737.167	-0.085892	0.0349947	-2.45443	0.0141108	0.0373954
415348	TSPAN3	3921.92	0.20596	0.0711294	2.89557	0.00378475	0.0122783
415350	RCN2	1152.62	0.106097	0.0374846	2.83041	0.0046488	0.014615
415353	ETFA	787.586	0.174508	0.0486292	3.58854	0.000332531	0.00150357
415354	NRG4	182.404	0.207041	0.067282	3.07721	0.00208951	0.00741455
415355	FBXO22	1116.45	0.235596	0.0416549	5.65589	1.5504e-08	2.17008e-07
415356	UBE2Q2	1158.48	0.186773	0.0368829	5.06394	4.10679e-07	4.20213e-06
415357	PSMA4	1265.95	0.159924	0.0411244	3.88879	0.000100744	0.000538898
415358	HYKK	293.401	0.200936	0.0662697	3.03209	0.00242864	0.00842478
415360	DNAJA4	516.032	0.196366	0.0579124	3.39074	0.000697045	0.0028628
415362	IDH3A	1367.2	0.243145	0.050118	4.85145	1.22563e-06	1.11576e-05
415363	CIB2	34.2036	0.42809	0.18	2.37828	0.0173935	0.0444015
415373	LACTB	291.17	0.209432	0.0593877	3.52652	0.000421054	0.00185457
415376	VPS13C	850.345	-0.150557	0.0425387	-3.5393	0.000401189	0.00177858
415378	ICE2	122.294	-0.211325	0.071938	-2.9376	0.00330766	0.0109391
415379	BNIP2	2673.55	0.293298	0.0519031	5.65087	1.59633e-08	2.22522e-07
415384	MPHOSPH10	305.299	0.270547	0.0641069	4.22025	2.4403e-05	0.000157883
415389	TARSL2	492.561	0.252411	0.082021	3.0774	0.00208815	0.00741165
415395	THSD4	1505.33	-0.437934	0.0744553	-5.88184	4.05732e-09	6.38805e-08
415396	FAM81A	11.8686	-0.810038	0.274991	-2.94569	0.00322237	0.0107012
415405	CGNL1	681.732	-0.417673	0.084658	-4.93365	8.07072e-07	7.71334e-06
415406	NEDD4	334.056	-0.19492	0.0460394	-4.23378	2.298e-05	0.000149744
415413	UNC13C	318.658	-0.329077	0.081997	-4.01328	5.98806e-05	0.000341791
415416	FAM214A	1081.28	-0.206516	0.0509014	-4.05718	4.9669e-05	0.000290194
415417	GNB5	228.188	-0.148802	0.057527	-2.58665	0.00969154	0.027175
415425	AP4E1	434.685	-0.35783	0.0569503	-6.2832	3.31683e-10	6.53718e-09
415439	FGF7	340.901	-0.247461	0.0936101	-2.64353	0.00820474	0.0236552
415444	SLC30A4	2026.81	0.154001	0.0382744	4.0236	5.7316e-05	0.000329223
415447	BLOC1S6	407.59	0.374699	0.055089	6.8017	1.03394e-11	2.70793e-10
415448	ITGB1BP3	5934.37	-0.122853	0.0495175	-2.48101	0.013101	0.0351088
415450	SPPL2A	5065.51	0.103264	0.0249018	4.14684	3.37099e-05	0.00020868
415453	GABPB1	536.088	0.198584	0.0512285	3.87644	0.000105996	0.000561917
415460	C10H15orf40	114.408	-0.488164	0.0804656	-6.06674	1.30531e-09	2.29974e-08
415461	BTBD1	821.55	0.383208	0.0766011	5.00264	5.65504e-07	5.57683e-06
415463	HDGFRP3	556.15	-0.138857	0.059005	-2.35332	0.0186068	0.0469967
415464	LMINA	51.7146	0.590064	0.183213	3.22064	0.00127904	0.00484001
415465	ADAMTSL3	119.915	-0.700717	0.162519	-4.3116	1.62079e-05	0.000109492
415470	TMC3	14.7328	-2.00102	0.425625	-4.70137	2.58422e-06	2.15917e-05
415476	CEMIP	86.0864	0.530638	0.105311	5.03878	4.68513e-07	4.70896e-06
415486	PEX11A	917.475	0.549848	0.0442566	12.4241	1.93361e-35	6.58346e-33
415487	PLIN1	76373.9	0.312335	0.0806357	3.87341	0.000107322	0.000568282
415488	KIF7	1349.74	-0.489776	0.12696	-3.85771	0.000114454	0.000599517
415489	TICRR	138.049	-0.351795	0.0709602	-4.95763	7.13571e-07	6.91189e-06
415493	ABHD2	2688.4	-0.238282	0.0669939	-3.55677	0.000375448	0.00167702
415494	MFGE8	24786.4	0.201425	0.0601407	3.34922	0.000810389	0.00325951
415495	HAPLN3	1009.16	-0.292202	0.077686	-3.76131	0.000169023	0.000843196
415502	AKAP13	1174.5	-0.316933	0.0323159	-9.80734	1.04687e-22	1.23977e-20
415504	SLCO3A1	342.405	0.323708	0.0738174	4.38525	1.15851e-05	8.12865e-05
415507	CHD2	1393.31	-0.179481	0.0421344	-4.25974	2.04668e-05	0.000134982
415509	ARRDC4	868.197	0.389088	0.0791182	4.91781	8.7519e-07	8.27149e-06
415515	ADAMTS17	134.724	0.278964	0.119273	2.33887	0.0193422	0.0485213
415521	CHSY1	3982.92	0.421469	0.0831077	5.07136	3.94975e-07	4.06588e-06
415522	SELENOS	1029.96	0.214956	0.0346232	6.20844	5.35117e-10	1.00521e-08
415527	CLPX	1347.79	-0.12012	0.04017	-2.99029	0.00278714	0.00948002
415530	RASL12	58.0571	0.421725	0.0989631	4.26144	2.03113e-05	0.000134021
415532	MTFMT	101.138	0.294889	0.0995042	2.96358	0.00304081	0.0101726
415533	CILP	1076.47	-0.572037	0.163573	-3.49714	0.000470281	0.00204559
415535	IGDCC3	19.7841	0.461741	0.176223	2.62021	0.00878755	0.0250963
415537	IGDCC4	97.45	1.21662	0.212193	5.73356	9.8345e-09	1.43708e-07
415544	RAB11A	1185.11	0.23695	0.0460008	5.15099	2.59111e-07	2.78739e-06
415549	MAP2K1	1274.44	0.243696	0.0583214	4.17849	2.9345e-05	0.000185277
415554	IQCH	33.7224	-0.669846	0.176904	-3.7865	0.000152782	0.000771502
415557	MAP2K5	1183.31	0.161216	0.0259154	6.22088	4.94369e-10	9.36413e-09
415560	ITGA11	3363.39	-0.589919	0.134381	-4.38989	1.13408e-05	7.98606e-05
415561	CORO2B	196.659	-0.679073	0.0945868	-7.17936	7.0036e-13	2.19774e-11
415568	TLE3	846.281	-0.18536	0.0600503	-3.08675	0.00202361	0.00722209
415570	ADAMTS7	2588.69	-0.502952	0.0717285	-7.01189	2.35113e-12	6.7269e-11
415573	EIF3J	2022.81	0.34695	0.0224284	15.4693	5.59426e-54	5.44202e-51
415582	SEMA4B	211.345	0.428223	0.128966	3.32042	0.000898807	0.0035767
415584	UNC45A	1171.85	0.161057	0.0597163	2.69704	0.00699591	0.0206098
415588	MAP1A	1018.16	-0.256407	0.0484976	-5.28701	1.24334e-07	1.43988e-06
415590	TUBGCP4	787.639	0.239193	0.0611555	3.91122	9.18308e-05	0.00049906
415591	IQGAP3	5156.73	-0.143713	0.0443668	-3.23921	0.00119863	0.00458157
415594	DMXL2	228.538	-0.439713	0.0952662	-4.61562	3.91923e-06	3.1214e-05
415596	GALK2	1067.73	-0.342632	0.0337859	-10.1413	3.62358e-24	4.8382e-22
415600	ADAMTS19	942.926	-0.503581	0.0708097	-7.11174	1.14585e-12	3.46787e-11
415601	ISOC1	183.226	0.54842	0.0997661	5.49705	3.86193e-08	4.97593e-07
415602	YTHDC2	689.389	-0.164766	0.0458189	-3.59603	0.000323105	0.0014663
415603	MCC	1003.8	-0.34163	0.0596395	-5.72825	1.01472e-08	1.4796e-07
415608	EPB41L4A	428.879	0.342321	0.105114	3.25667	0.00112725	0.00434454
415609	WDR36	576.708	0.130735	0.0504764	2.59002	0.00959706	0.0269712
415615	FBXL17	535.125	0.13022	0.0495641	2.6273	0.00860648	0.0246709
415619	SMPD3	42.5727	0.596055	0.146382	4.07192	4.66277e-05	0.000274427
415621	SLC7A6OS	470.762	-0.159598	0.0600526	-2.65764	0.00786897	0.0228162
415622	SLC7A6	461.427	0.202984	0.0446397	4.54715	5.43763e-06	4.16977e-05
415623	TLR21	249.497	0.14649	0.0605539	2.41917	0.0155561	0.040547
415626	CSNK2A2	1270.06	0.169952	0.0297254	5.7174	1.08167e-08	1.56716e-07
415628	USB1	180.44	0.213512	0.0720185	2.96468	0.00302997	0.0101414
415631	KATNB1	222.611	-0.218684	0.0646547	-3.38234	0.00071872	0.00294206
415635	POLR2C	672.134	0.123695	0.040023	3.09059	0.00199757	0.00714087
415636	COQ9	249.153	0.318809	0.123943	2.57222	0.0101048	0.0281657
415637	CIAPIN1	864.437	0.36121	0.0511598	7.06043	1.65987e-12	4.91431e-11
415641	LOC415641	3700.72	0.395579	0.0881834	4.48586	7.2619e-06	5.36042e-05
415645	CETP	405.82	0.33653	0.0927343	3.62897	0.000284549	0.00131099
415646	CPNE2	327.016	-0.667283	0.104211	-6.40318	1.52176e-10	3.24334e-09
415647	FAM192A	618.156	0.207017	0.0530076	3.90543	9.40589e-05	0.000508348
415648	RSPRY1	697.102	-0.132399	0.0470217	-2.81569	0.00486719	0.0151963
415651	CX3CL1	833.623	-0.17597	0.0468298	-3.75765	0.000171517	0.000852828
415655	NUTF2	257.829	0.202421	0.0737759	2.74373	0.00607451	0.0182988
415668	AARS	1922.48	0.18857	0.0506408	3.72367	0.00019635	0.000959141
415669	TPPP3	2767.95	-0.690582	0.108859	-6.34382	2.24132e-10	4.61095e-09
415678	VAC14	403.105	0.254796	0.0509596	4.99996	5.7342e-07	5.63449e-06
415681	COG4	880.489	0.189319	0.0608003	3.11379	0.00184698	0.0066828
415683	PDPR	992.225	-0.169722	0.0430294	-3.94433	8.00244e-05	0.000442131
415684	RFWD3	131.427	-0.243439	0.0846674	-2.87524	0.00403719	0.0129798
415697	AMFR	2086.01	0.219696	0.0377036	5.82691	5.64623e-09	8.62063e-08
415701	FBXL8	537.683	0.33852	0.0949611	3.56483	0.000364086	0.00163377
415703	HSDL1	281.51	0.314693	0.0687925	4.57452	4.77307e-06	3.70983e-05
415704	MBTPS1	1921.99	-0.129942	0.0323934	-4.01138	6.03647e-05	0.000344122
415706	OSGIN1	168.247	0.297269	0.118015	2.5189	0.0117722	0.0320586
415710	ESRP2	24.048	-2.50905	0.434754	-5.7712	7.87071e-09	1.17405e-07
415711	NFATC3	3348.58	-0.328141	0.0427104	-7.68294	1.55475e-14	6.30184e-13
415712	DUS2	115.243	0.302796	0.0952949	3.17746	0.0014857	0.00552683
415720	AKTIP	691.057	0.263414	0.0415851	6.33434	2.38358e-10	4.83786e-09
415722	CHD9	1183.82	-0.222272	0.0393572	-5.64756	1.6274e-08	2.2639e-07
415730	BRD7	756.797	0.136324	0.0464493	2.9349	0.00333653	0.0110185
415733	PAPD5	553.907	-0.14103	0.0515809	-2.73415	0.00625425	0.0187532
415734	HEATR3	353.431	0.413731	0.0765062	5.40781	6.38014e-08	7.87057e-07
415738	ZNF423	1776.51	-0.205359	0.0418931	-4.90197	9.48789e-07	8.8869e-06
415739	N4BP1	441.032	0.106069	0.0429699	2.46845	0.0135698	0.0361657
415744	DNAJA2	1478.97	0.23281	0.0298931	7.78808	6.80352e-15	2.89553e-13
415746	GPT2	37.3406	-0.779017	0.230009	-3.38689	0.000706889	0.00289974
415752	UQCRFS1	714.051	0.222679	0.076466	2.91213	0.00358972	0.0117351
415756	LOC415756	136.236	-0.324971	0.102825	-3.16042	0.00157541	0.00581136
415759	URI1	972.86	0.151609	0.0328885	4.6098	4.03062e-06	3.19703e-05
415765	PDCD5	228.858	0.174412	0.0615939	2.83164	0.00463096	0.014569
415772	GPATCH1	366.509	-0.147593	0.0451065	-3.27211	0.0010675	0.00414667
415773	LRP3	1097.13	-0.143957	0.0506925	-2.83981	0.00451405	0.0142853
415774	SLC7A10	271.351	-0.181615	0.0492075	-3.6908	0.000223548	0.00106712
415776	PEPD	1317.54	0.268866	0.0533912	5.03578	4.75919e-07	4.77637e-06
415779	KCTD15	431.796	-0.222057	0.0449372	-4.94151	7.75206e-07	7.45062e-06
415783	GPI	2566.54	0.273143	0.0676048	4.04029	5.33845e-05	0.00030938
415785	PDCD2L	121.054	0.297488	0.0924618	3.21741	0.00129354	0.00488809
415787	LOC415787	24.4049	0.371196	0.147846	2.5107	0.0120492	0.0327222
415790	RRAD	235.288	1.47291	0.387453	3.80153	0.000143807	0.000732152
415792	NAE1	290.553	0.290147	0.0641271	4.52456	6.05208e-06	4.57399e-05
415793	DYNC1LI2	1745.76	0.224932	0.0370657	6.06846	1.29141e-09	2.2782e-08
415794	CMTM4	927.428	-0.119215	0.0321236	-3.71115	0.000206318	0.000999233
415795	CKLF	234.939	0.329062	0.100572	3.27191	0.00106823	0.00414834
415797	CDH11	1020.13	-0.292287	0.0476538	-6.13355	8.59406e-10	1.57104e-08
415802	DYNLRB2	22.9289	0.515862	0.171031	3.01618	0.00255979	0.00882577
415805	PLCG2	495.945	-0.322642	0.087398	-3.69164	0.000222812	0.00106436
415809	PNAT3	307.136	-0.407832	0.0941145	-4.33335	1.46855e-05	0.00010018
415817	USP10	1448.55	0.152397	0.0396271	3.84577	0.000120175	0.000626355
415818	CRISPLD2	806.469	0.654577	0.0893158	7.32879	2.32247e-13	7.79056e-12
415829	ZCCHC14	1077.03	-0.175073	0.0391624	-4.47044	7.80587e-06	5.71856e-05
415831	KLHDC4	547.406	0.420251	0.0890039	4.72171	2.33868e-06	1.97371e-05
415833	CA5A	1819.81	0.190691	0.0586736	3.25003	0.00115391	0.00443931
415835	ZFPM1	234.093	-0.47618	0.160227	-2.97191	0.00295955	0.00995705
415843	SPG7	2925.93	0.0745968	0.0260473	2.8639	0.00418461	0.0133749
415845	ANKRD11	3065.54	-0.203354	0.0585142	-3.4753	0.00051029	0.0021937
415846	CBFA2T3	1024.25	-0.285159	0.0530027	-5.38008	7.44529e-08	9.06143e-07
415852	SULT2B1L1	106.925	0.543155	0.164004	3.31184	0.000926845	0.00367046
415854	FANCA	24.5277	-0.566549	0.211597	-2.67749	0.00741762	0.0216985
415859	URAH	49.223	0.507523	0.108449	4.67981	2.87138e-06	2.36715e-05
415860	CDH1	76.8221	-3.41759	0.6238	-5.47866	4.28548e-08	5.47504e-07
415865	CYB5B	725.731	0.215646	0.070557	3.05634	0.00224053	0.00786236
415866	NFAT5	2659.83	-0.208625	0.0477785	-4.36649	1.2626e-05	8.75978e-05
415869	PSMD7	1771.97	0.372124	0.0317976	11.7029	1.23167e-31	2.97864e-29
415876	DHODH	260.965	0.255744	0.0644764	3.96648	7.29417e-05	0.000406962
415877	IST1	1947.82	0.0836077	0.0240133	3.48172	0.000498195	0.00214781
415878	ZNF821	945.132	-0.265711	0.0524701	-5.06405	4.10438e-07	4.20213e-06
415881	PHLPP2	1562.75	0.11292	0.0251774	4.48497	7.29231e-06	5.37996e-05
415883	MRVLDC3	248.009	0.12567	0.0523244	2.40175	0.016317	0.0422073
415885	KARS	3904.06	0.250155	0.0495133	5.05227	4.36593e-07	4.44074e-06
415888	RRP9	302.024	0.289074	0.0634629	4.55501	5.23839e-06	4.03288e-05
415894	STAB1	8792.88	-0.200108	0.0559147	-3.57881	0.000345165	0.00155656
415895	NT5DC2	1560.16	0.541199	0.0865202	6.25518	3.97069e-10	7.6596e-09
415897	GNL3	894.679	0.136707	0.0549175	2.48931	0.012799	0.0344008
415905	PRKCD	646.736	0.13545	0.0370464	3.65622	0.00025596	0.00120025
415906	PFKFB4	288.439	1.27403	0.264413	4.81833	1.44766e-06	1.29879e-05
415908	HYAL2	1103.13	0.402368	0.101126	3.97889	6.92382e-05	0.000389168
415921	DCAF1	937.005	-0.10238	0.0391424	-2.61557	0.00890788	0.0253641
415922	GBP4L	1312.05	-0.283875	0.103215	-2.75034	0.00595343	0.0179937
415924	GMPPB	561.062	0.250136	0.0641904	3.89677	9.74826e-05	0.000524128
415929	MON1A	485.571	0.294975	0.0520892	5.66288	1.48857e-08	2.0943e-07
415932	SEMA3DL	138.49	1.02713	0.219204	4.68573	2.78968e-06	2.30818e-05
415933	RAD54L2	1001.39	-0.263057	0.055733	-4.71995	2.35908e-06	1.98691e-05
415940	TWF2	1686.66	0.114696	0.0438858	2.61351	0.00896163	0.0254905
415943	DNAH1	38.8379	-0.6894	0.160669	-4.29081	1.78019e-05	0.00011902
415945	SEMA3G	1387.56	0.588565	0.0919808	6.39878	1.56624e-10	3.32254e-09
415947	RBM5	4853.17	-0.159603	0.0467401	-3.4147	0.00063853	0.00265531
415948	SHISA5	2127.5	-0.233543	0.0559969	-4.17064	3.03748e-05	0.000191251
415951	IPPK	313.903	0.156744	0.0566483	2.76696	0.00565813	0.0172505
415962	VGLL4	1406.9	-0.155382	0.0388767	-3.99679	6.4207e-05	0.00036359
415972	EFCC1	720.696	-0.70174	0.0613022	-11.4472	2.42818e-30	5.33378e-28
415976	IQSEC1	2105.87	-0.229309	0.0420356	-5.45511	4.89432e-08	6.15203e-07
415977	NUP210	451.714	0.405432	0.0923918	4.38818	1.14302e-05	8.04069e-05
415978	HDAC11	310.216	0.38573	0.0716403	5.38427	7.27408e-08	8.87686e-07
415979	PTPDC1	61.4266	-0.297459	0.124925	-2.38111	0.0172606	0.0441534
415981	PHF2	610.496	-0.323049	0.0347941	-9.28458	1.62346e-20	1.42644e-18
415983	FAM120A	4053.23	-0.0634224	0.0203473	-3.11699	0.00182709	0.00661787
415984	WNK2	207.492	1.09946	0.31557	3.48405	0.000493889	0.00213194
415987	CARD19	747.45	-0.224878	0.0591147	-3.80409	0.000142325	0.000725693
415989	FGD3	302.689	-0.320842	0.0926351	-3.4635	0.000533188	0.00227633
415993	CHDH	28.5538	0.642731	0.253494	2.53549	0.0112291	0.0308076
415999	FAM208A	803.922	-0.139303	0.0456095	-3.05426	0.00225617	0.00791316
416000	ARHGEF3	692.293	-0.418373	0.0505867	-8.27043	1.33482e-16	7.35986e-15
416008	DNASE1L3	484.509	-0.238222	0.100119	-2.3794	0.0173411	0.0443009
416013	UQCRC1	2165.43	0.278896	0.0669363	4.16659	3.09192e-05	0.000194319
416016	RAB7A	770.069	0.206435	0.0649433	3.17869	0.00147941	0.00550494
416017	RPN1	6356	0.11254	0.0221285	5.08575	3.66174e-07	3.80972e-06
416021	EEFSEC	250.145	0.127248	0.0504392	2.5228	0.0116425	0.0317436
416024	MGLL	821.909	-0.411183	0.109719	-3.74759	0.000178541	0.000881635
416028	TPRA1	994.067	0.0682346	0.0282207	2.41789	0.0156106	0.0406269
416031	TXNRD3	809.977	0.257626	0.045458	5.66734	1.45029e-08	2.04891e-07
416033	SLC41A3	229.692	0.32137	0.0832321	3.86112	0.000112866	0.000592114
416035	UROC1	10.4319	-0.725221	0.242662	-2.9886	0.00280256	0.00951822
416036	NTN4L	1411.13	-0.611833	0.098467	-6.21358	5.179e-10	9.7421e-09
416037	CHCHD4	136.271	0.295942	0.0988026	2.99528	0.00274191	0.00935421
416038	TMEM43	1536.34	0.291905	0.0598841	4.87449	1.09089e-06	1.00452e-05
416045	CCDC51	191.048	0.181883	0.0631177	2.88165	0.00395597	0.0127639
416050	TADA3	298.097	0.235776	0.0584356	4.0348	5.4649e-05	0.000315646
416058	IMPDH2	1183.19	0.307831	0.0458095	6.71981	1.81962e-11	4.53871e-10
416060	WDR6	171.925	0.202087	0.0827791	2.44128	0.0146351	0.0385449
416061	ARIH2	763.79	0.352326	0.0427061	8.25003	1.58361e-16	8.55841e-15
416066	PDHB	1081.81	0.111962	0.039259	2.85188	0.00434621	0.0138329
416068	ACOX2	160.841	0.754358	0.0678322	11.1209	9.92136e-29	1.98704e-26
416078	ATXN7	737.782	-0.212544	0.0434001	-4.89732	9.71511e-07	9.07548e-06
416079	PSMD6	796.53	0.223282	0.0319863	6.98056	2.94012e-12	8.23899e-11
416080	ADAMTS9	3751.59	0.38978	0.111948	3.48181	0.000498046	0.00214781
416083	MAGI1	1536.38	-0.304305	0.103844	-2.9304	0.00338521	0.0111603
416092	FOXP1	1869.14	-0.198056	0.0453416	-4.3681	1.25333e-05	8.71097e-05
416093	EIF4E3	243.123	-0.267191	0.0633361	-4.21862	2.45802e-05	0.000158653
416094	GPR27	170.71	-0.403412	0.111444	-3.61985	0.000294774	0.00135215
416095	RYBP	272.709	-0.168697	0.0525064	-3.21288	0.00131411	0.0049562
416097	GXYLT2	974.846	-0.383614	0.0780166	-4.91709	8.78422e-07	8.29054e-06
416101	CNTN3	90.514	1.44748	0.287275	5.03864	4.68856e-07	4.70896e-06
416102	CHL1	133.6	-0.71044	0.191306	-3.71364	0.0002043	0.000991577
416103	TRNT1	263.957	0.259922	0.0574301	4.52588	6.01441e-06	4.55057e-05
416108	BHLHE40	746.342	0.345559	0.0902812	3.82759	0.000129406	0.000667821
416109	ARL8B	2984.72	0.243047	0.0439214	5.53367	3.13597e-08	4.14247e-07
416110	EDEM1	1156.16	0.0822272	0.0350926	2.34315	0.0191216	0.0480651
416118	IRAK2	2126.82	0.16051	0.0345142	4.65056	3.31036e-06	2.67877e-05
416121	CAND2	826.913	0.277945	0.113159	2.45624	0.01404	0.03723
416125	TMCC1	1427.71	0.177527	0.0431276	4.11632	3.84977e-05	0.000232654
416135	TMCO6	292.742	-0.439748	0.0829161	-5.30353	1.13587e-07	1.32899e-06
416137	UBE2D2	2004.23	0.0815382	0.0346141	2.35564	0.018491	0.0467476
416142	PFDN1	640.282	0.188449	0.048517	3.88419	0.000102671	0.000547054
416143	ANKHD1	1954.43	-0.0862688	0.0368216	-2.34288	0.0191354	0.0480909
416148	PPARGC1B	483.541	-0.212364	0.0762981	-2.78334	0.00538016	0.0165289
416152	TTC1	260.407	0.26018	0.0671471	3.87478	0.000106721	0.000565318
416157	SLU7	832.928	-0.107604	0.0424318	-2.53593	0.0112148	0.0307808
416159	ATP10B	32.0543	-1.47171	0.237429	-6.19852	5.69951e-10	1.06623e-08
416161	CCNG1	4282.83	0.401625	0.077897	5.15584	2.52495e-07	2.72482e-06
416162	NUDCD2	418.467	0.282563	0.0995285	2.83901	0.00452531	0.0143093
416167	WWC1	221.987	-0.41582	0.0876052	-4.74653	2.06941e-06	1.77588e-05
416168	RARS	1198.32	0.124456	0.0376228	3.30798	0.000939702	0.00371489
416169	LOC416169	330.034	-0.286607	0.0788845	-3.63325	0.000279879	0.00129297
416170	PANK3	4092.15	-0.119334	0.0361209	-3.30375	0.000954024	0.0037606
416181	FBXW11	1417.66	0.126405	0.031371	4.02936	5.59299e-05	0.000322485
416182	ETF1	1108.8	0.189975	0.0350195	5.42484	5.80077e-08	7.21468e-07
416183	HSPA9	3190.52	0.182469	0.0556412	3.27939	0.00104033	0.0040527
416189	DNAJC18	472.815	0.264447	0.0560939	4.71437	2.42459e-06	2.03579e-05
416190	ECSCR	1067.03	-0.310105	0.0604966	-5.12599	2.95979e-07	3.14917e-06
416194	PCDH1	1248.67	-0.188645	0.0731447	-2.57907	0.00990664	0.0276983
416201	ABLIM3	342.997	-0.194415	0.0668557	-2.90798	0.00363766	0.0118577
416205	ERGIC1	2949.32	0.126539	0.0306372	4.13024	3.62383e-05	0.000221512
416206	CREBRF	772.284	-0.305439	0.053109	-5.75116	8.86309e-09	1.30353e-07
416214	NSD1	1462.48	-0.186627	0.048962	-3.81167	0.000138031	0.000707772
416221	SFXN1	126.043	0.782981	0.166008	4.71651	2.39923e-06	2.01823e-05
416226	CLTB	3354.96	0.143585	0.0314225	4.5695	4.88888e-06	3.79167e-05
416227	HIGD2A	107.021	0.422244	0.101552	4.15792	3.21152e-05	0.000200356
416228	NOP16	95.871	0.223782	0.0934541	2.39457	0.0166398	0.0428469
416230	KIAA1191	747.804	0.202311	0.0426631	4.74206	2.11559e-06	1.81095e-05
416232	THOC3	214.159	0.161025	0.0555787	2.89725	0.00376453	0.0122186
416240	CLINT1	4147.01	0.256317	0.0505298	5.0726	3.92427e-07	4.04271e-06
416244	ADAM19	319.908	-0.529548	0.0978285	-5.41303	6.19679e-08	7.67219e-07
416251	SGCD	3383.12	0.813057	0.078062	10.4155	2.1065e-25	3.15257e-23
416253	MRPL22	410.556	0.327788	0.0609796	5.37536	7.64285e-08	9.24404e-07
416254	GEMIN5	786.096	0.339087	0.0449253	7.5478	4.42685e-14	1.69352e-12
416260	GALNT10	1223.8	-0.147322	0.0506023	-2.91137	0.00359847	0.011758
416268	CCDC69	39.3019	-0.370724	0.152691	-2.42793	0.0151852	0.0397095
416275	RPS14	1764.65	-0.281537	0.085986	-3.27422	0.00105955	0.00411817
416281	RNF130	849.915	0.179697	0.0598196	3.00398	0.00266476	0.009146
416283	MRNIP	79.0518	0.37846	0.125085	3.02561	0.00248129	0.00858118
416285	MGAT4B	1109.62	-0.135037	0.0499965	-2.70093	0.00691458	0.020414
416286	MAML1	939.789	-0.209481	0.0310658	-6.74313	1.55009e-11	3.93121e-10
416288	CANX	6939	0.165859	0.039608	4.18751	2.82026e-05	0.000178564
416291	ADAMTS2	20614	0.549147	0.0543718	10.0999	5.53226e-24	7.17561e-22
416293	CNOT6	1783.8	-0.182369	0.0415603	-4.38804	1.14376e-05	8.04175e-05
416295	CLK4	580.751	-0.14695	0.0423055	-3.47355	0.000513627	0.00220595
416314	SAR1B	4078.82	0.386382	0.0278179	13.8897	7.31263e-44	4.74241e-41
416315	JADE2	1498.62	-0.225595	0.0657027	-3.43357	0.000595681	0.00250309
416318	PPP2CA	938.501	0.0892961	0.0296837	3.00825	0.00262755	0.00903195
416319	SKP1	3555.23	0.24303	0.0521171	4.66315	3.11409e-06	2.53501e-05
416320	VDAC1	1406.96	0.330744	0.039657	8.34012	7.42182e-17	4.26488e-15
416327	SLC22A4	21.3697	-0.666006	0.157864	-4.21885	2.45549e-05	0.00015864
416328	SLC22A5	2156.98	-0.234654	0.0530746	-4.42122	9.8147e-06	7.01661e-05
416334	SOWAHA	13.368	-0.606016	0.23711	-2.55584	0.0105931	0.0293366
416336	UQCRQ	625.345	0.272532	0.0815557	3.34167	0.000832773	0.00334361
416339	HSPA4	1640.34	0.141635	0.0373066	3.79652	0.000146739	0.000744577
416340	RNF14	1578.01	0.275187	0.0276812	9.94129	2.75244e-23	3.40777e-21
416343	NR3C1	2287.74	-0.130407	0.0218096	-5.97932	2.24068e-09	3.75811e-08
416349	TCERG1	1354.91	-0.110645	0.0317463	-3.48528	0.000491618	0.00212348
416351	STK32A	49.4752	0.380656	0.131633	2.8918	0.00383046	0.0124059
416352	JAKMIP2	143.477	-0.432761	0.0864791	-5.00423	5.60863e-07	5.53909e-06
416353	GFRA3	43.4383	-1.02229	0.18657	-5.47941	4.26755e-08	5.45726e-07
416361	GRK6	473.155	-0.174764	0.043657	-4.00311	6.2516e-05	0.00035541
416367	TBCA	716.467	0.149737	0.0474755	3.15397	0.00161063	0.00592362
416369	LHFPL2	163.666	-0.609675	0.0904048	-6.74384	1.5426e-11	3.91952e-10
416371	BHMT	256.384	0.321372	0.0942092	3.41126	0.000646643	0.00268432
416374	PHYKPL	406.438	0.251757	0.0957607	2.62902	0.0085631	0.0245673
416376	SETBP1	778.836	-0.432922	0.0882608	-4.90503	9.3415e-07	8.76788e-06
416382	RNF165	154.976	-0.206398	0.0606865	-3.40106	0.000671254	0.00277108
416383	PIAS2	690.834	-0.197382	0.0349808	-5.64258	1.67525e-08	2.32335e-07
416385	HDHD2	258.12	0.256369	0.0827286	3.09891	0.00194232	0.00697955
416389	CAPN15	789.561	-0.115655	0.0490184	-2.35942	0.0183038	0.046343
416395	NAGPA	409.334	-0.199433	0.0523428	-3.81014	0.00013889	0.000711481
416396	SEC14L5	64.7402	0.385875	0.104175	3.70409	0.000212147	0.0010231
416402	NUBP2	145.011	0.278758	0.085253	3.26978	0.00107633	0.00416909
416410	XPO6	1711.65	0.248682	0.0549882	4.52246	6.11244e-06	4.60682e-05
416413	PDXDC1	799.745	-0.129287	0.0334564	-3.86435	0.000111385	0.000586146
416414	RRN3	752.778	0.252319	0.0566813	4.45154	8.52571e-06	6.19262e-05
416426	ZC3H7A	781.58	-0.149198	0.0318078	-4.69062	2.72385e-06	2.26058e-05
416428	TXNDC11	747.585	0.377592	0.0452237	8.34943	6.8595e-17	3.9753e-15
416429	SNN	139.382	0.250199	0.0888965	2.8145	0.00488529	0.0152422
416436	TECPR1	958.171	0.19132	0.0520132	3.6783	0.000234791	0.00111415
416438	NPTX2	321.683	-0.678685	0.145516	-4.664	3.10126e-06	2.52608e-05
416449	SUN1	1718.46	-0.134504	0.0462121	-2.91059	0.00360752	0.011782
416450	GET4	733.902	0.221814	0.0370506	5.98678	2.14041e-09	3.6077e-08
416455	C14H7orf50	125.238	0.187628	0.0760911	2.46583	0.0136696	0.0364033
416456	GPR146	151.059	-0.593602	0.0739019	-8.0323	9.56652e-16	4.60376e-14
416462	GAAGSD	446.301	0.255903	0.067301	3.80236	0.000143323	0.000730508
416469	CHST12	361.071	0.167664	0.067603	2.48013	0.0131336	0.0351754
416473	IQCE	2091.66	-0.258638	0.0950073	-2.7223	0.00648295	0.0193494
416476	CARD11	520.628	-0.20071	0.0647975	-3.09749	0.00195164	0.00700935
416480	MMD2	246.173	0.486201	0.0994982	4.88652	1.02632e-06	9.50958e-06
416481	WIPI2	426.749	0.19896	0.0554361	3.589	0.000331945	0.00150142
416482	TNRC18	6061.33	-0.322618	0.0509632	-6.33041	2.44505e-10	4.93321e-09
416485	FSCN1	647.442	-0.270804	0.0780522	-3.46953	0.000521374	0.00223359
416491	PDAP1	1105.41	0.16866	0.0425882	3.96026	7.48668e-05	0.000416338
416496	MAP2K3	918.975	0.17676	0.067655	2.61268	0.00898367	0.0255372
416499	DHRS7B	524.345	0.254295	0.0751234	3.38503	0.000711693	0.00291593
416502	MPRIP	3734.1	-0.107954	0.0326205	-3.30941	0.000934939	0.00369821
416503	FLCN	1433.31	0.377028	0.0490076	7.69324	1.43452e-14	5.8669e-13
416504	COPS3	814.583	0.241044	0.0621095	3.88095	0.000104049	0.000552451
416505	NT5M	1906.12	0.203416	0.0416365	4.88552	1.03157e-06	9.53761e-06
416507	RASD1	1796.95	0.192925	0.0711137	2.71291	0.00666945	0.0198062
416509	TOM1L2	1748.22	0.195488	0.0629136	3.10724	0.0018884	0.00681276
416512	GID4	713.075	0.195983	0.0544767	3.59756	0.000321216	0.0014584
416513	DRG2	610.474	0.144906	0.042415	3.41639	0.00063457	0.00263965
416516	MIEF2	157.241	0.257975	0.0835083	3.08921	0.00200689	0.00716996
416521	PRPSAP2	518.155	0.200828	0.0456513	4.39917	1.08668e-05	7.67607e-05
416525	B9D1	337.03	-0.26322	0.0827132	-3.18232	0.00146102	0.00544393
416534	MSLN	86.9888	-2.30606	0.381074	-6.05147	1.43533e-09	2.50291e-08
416535	NARFL	238.798	0.297761	0.0572776	5.19855	2.00844e-07	2.22202e-06
416537	HAGH	1355.67	0.687813	0.0698109	9.85251	6.685e-23	8.0569e-21
416540	MSRB1	349.281	-0.299847	0.0938361	-3.19543	0.00139624	0.00523406
416543	NDUFB10	1361.4	0.230154	0.090644	2.5391	0.0111139	0.0305285
416547	GFER	257.783	-0.226695	0.0572862	-3.95724	7.58219e-05	0.000421305
416550	SLC9A3R2	4461.69	0.295212	0.0856758	3.44568	0.000569619	0.00240473
416551	NTHL1	91.5036	-0.642981	0.0971163	-6.62073	3.5742e-11	8.48032e-10
416552	TSC2	1177.01	-0.137837	0.0470532	-2.92939	0.0033963	0.0111914
416553	PKD1	5381.65	-0.259212	0.0824581	-3.14355	0.0016691	0.0061172
416559	PGP	359.989	0.193544	0.0710011	2.72592	0.00641223	0.0191719
416570	TNRC6A	1681.82	-0.173962	0.0445437	-3.90542	9.40611e-05	0.000508348
416571	NDUFAB1	749.872	0.144185	0.0547029	2.63578	0.0083943	0.0241486
416577	GGA2	350.883	0.139813	0.0442413	3.16023	0.00157647	0.00581368
416585	IL4R	606.518	0.153005	0.0406128	3.7674	0.000164953	0.000825616
416589	KCTD5	1392.35	-0.158486	0.0404426	-3.91878	8.89981e-05	0.000485603
416591	GNPTG	360.487	0.163459	0.0630423	2.59284	0.00951874	0.0267898
416593	UNKL	408.158	0.229559	0.0657857	3.4895	0.00048393	0.00209759
416594	C14H16orf45	90.6792	0.361453	0.143311	2.52216	0.0116636	0.0317829
416595	KIAA0430	1820.42	-0.104334	0.0372638	-2.79988	0.00511209	0.0158483
416597	NDE1	178.247	0.243066	0.0792817	3.06585	0.00217051	0.00766602
416598	FOPNL	67.3805	-0.405397	0.145226	-2.7915	0.0052464	0.0162167
416602	NOMO3	1659.68	0.234968	0.0436117	5.38771	7.13591e-08	8.71605e-07
416604	ARL6IP1	1580.09	0.136857	0.042461	3.22312	0.00126802	0.00480766
416605	SMG1	2007.92	-0.112328	0.0309198	-3.63289	0.000280268	0.00129432
416610	TMC7	209.845	-0.212386	0.0700793	-3.03066	0.00244023	0.00845851
416612	GDE1	221.659	0.190137	0.0549997	3.45705	0.000546121	0.00232284
416619	EEF2K	507.485	-0.351272	0.057781	-6.07937	1.20653e-09	2.14513e-08
416620	POLR3E	306.192	0.219483	0.0519175	4.22753	2.3627e-05	0.000153401
416624	OTOA	109.041	-0.490437	0.0729942	-6.71885	1.83163e-11	4.56032e-10
416636	EMP2	3046.33	0.236705	0.0470658	5.02923	4.92454e-07	4.92418e-06
416639	C16orf72	2318.43	0.193962	0.030603	6.33801	2.32756e-10	4.73119e-09
416640	CARHSP1	1173.42	0.131678	0.0389655	3.37934	0.000726599	0.00296896
416642	ABAT	85.3977	0.273819	0.0915351	2.99141	0.00277691	0.0094547
416657	ECI1	811.552	0.23759	0.0539994	4.39986	1.08319e-05	7.65542e-05
416662	CDIP1	1077.89	0.26679	0.0709937	3.75794	0.000171315	0.000852132
416663	HMOX2	773.117	0.266755	0.0453579	5.88111	4.07532e-09	6.40574e-08
416667	CREBBP	2371.32	-0.135166	0.0286051	-4.72524	2.29843e-06	1.94823e-05
416669	PAM16	175.137	0.237807	0.0780182	3.0481	0.00230292	0.00804605
416671	DNAJA3	563.902	0.218121	0.0551297	3.95649	7.60575e-05	0.000422442
416672	NMRAL1	106.126	0.590306	0.0875268	6.74429	1.53778e-11	3.91458e-10
416677	NRF1	429.774	-0.137114	0.0515654	-2.65904	0.00783646	0.0227461
416678	UBE2H	2050.42	0.153202	0.0493837	3.10227	0.00192042	0.00690813
416685	COPG2	876.324	0.189588	0.046542	4.07349	4.63146e-05	0.000272937
416694	TUBAL3	198.342	-0.454223	0.132544	-3.42695	0.000610404	0.00255552
416695	LOC416695	31.3251	-0.65139	0.229069	-2.84364	0.00446009	0.0141426
416698	SLC35B4	522.833	-0.0988061	0.0424082	-2.32988	0.0198123	0.0495088
416700	EXOC4	1219.07	-0.118571	0.0398953	-2.97206	0.00295814	0.00995474
416707	MAL	28.3527	-2.13822	0.505577	-4.22926	2.34466e-05	0.000152565
416708	ENTPD6	225.219	0.732575	0.11982	6.11395	9.71962e-10	1.7626e-08
416711	TTL	2254.85	0.231896	0.0299703	7.73753	1.01364e-14	4.22163e-13
416714	ACSS1	2873.15	-0.212434	0.05347	-3.97295	7.09868e-05	0.000397848
416722	DZANK1	23.9848	-0.518654	0.169171	-3.06586	0.00217046	0.00766602
416723	POLR3F	183.732	0.189783	0.0779009	2.43621	0.0148419	0.038984
416727	FERMT1	130.58	-0.362534	0.108415	-3.34394	0.000825963	0.00331823
416729	TMX4	1205.88	-0.170378	0.0456192	-3.73478	0.000187876	0.000923378
416730	PLCB4	329.498	-0.266166	0.0654765	-4.06506	4.80205e-05	0.000281407
416740	ISM1	120.538	-1.0312	0.174713	-5.90226	3.58561e-09	5.72478e-08
416742	NDUFAF5	136.229	-0.402708	0.062808	-6.41173	1.43882e-10	3.09074e-09
416746	CDC42BPA	10974.7	0.34687	0.0807683	4.29463	1.74983e-05	0.00011722
416753	ATP6V0C	3562.41	0.141926	0.0376687	3.76775	0.000164723	0.000824766
416758	IFT140	363.841	-0.395218	0.0512326	-7.71419	1.21752e-14	5.03992e-13
416762	CRAMP1	527.007	-0.1934	0.0390049	-4.95834	7.10968e-07	6.89158e-06
416763	JPT2	1914.2	0.150399	0.0335427	4.48382	7.3318e-06	5.40031e-05
416764	SLC25A1	1253.92	0.232046	0.0552477	4.2001	2.66794e-05	0.000170186
416767	PI4KA	1852.6	-0.103015	0.0394825	-2.60912	0.0090775	0.0257448
416768	HIC2	727.71	-0.294681	0.0557175	-5.28885	1.2309e-07	1.42791e-06
416772	PPM1F	362.964	-0.163291	0.0427172	-3.82261	0.000132046	0.000680414
416777	SEPT2L	2673.62	0.182812	0.043538	4.19891	2.68202e-05	0.000170924
416782	TXNRD2	267.733	-0.186786	0.0596661	-3.13052	0.00174499	0.0063594
416784	TANGO2	821.262	0.359988	0.0639794	5.62663	1.83762e-08	2.53105e-07
416786	TRMT2A	1218.04	-0.0732092	0.0283642	-2.58104	0.00985031	0.0275691
416788	ZDHHC8	1606.94	-0.123403	0.0248215	-4.97161	6.63975e-07	6.47292e-06
416789	PGAM5	1225.71	0.182061	0.0302472	6.01911	1.75376e-09	3.02335e-08
416791	GOLGA3	2156.29	0.121829	0.0301766	4.0372	5.4092e-05	0.000312948
416793	FBRSL1	1138.08	-0.155441	0.0435903	-3.56596	0.000362532	0.00162787
416796	GALNT9	49.9246	-0.413114	0.144686	-2.85526	0.00430022	0.0136961
416798	NOC4L	332.081	-0.138576	0.054803	-2.52861	0.0114514	0.0313041
416799	PUS1	505.893	0.172703	0.0415216	4.15936	3.19146e-05	0.000199379
416801	MMP17	664.121	-0.450552	0.099945	-4.508	6.54428e-06	4.88365e-05
416802	SFSWAP	1050.13	-0.113915	0.0465441	-2.44747	0.0143862	0.0379997
416803	ADGRD1	1194.82	-0.484741	0.0859024	-5.64293	1.6718e-08	2.32093e-07
416810	TMEM132B	147.807	-0.942893	0.140769	-6.69814	2.11088e-11	5.20797e-10
416812	BRI3BP	1138.97	-0.090465	0.0333993	-2.70859	0.00675707	0.0200263
416818	DNAH10	20.1709	-0.881775	0.314951	-2.79973	0.0051146	0.0158525
416824	RILPL2	177.766	-0.173713	0.0697358	-2.49102	0.0127377	0.0342902
416825	KMT5A	248.51	0.248345	0.0535868	4.63445	3.57886e-06	2.8654e-05
416830	PITPNM2	1090.63	-0.441799	0.0476707	-9.26774	1.9014e-20	1.65994e-18
416837	ARPC3	927.311	0.200103	0.083386	2.39972	0.0164076	0.0423933
416839	IFT81	485.276	-0.308866	0.0702839	-4.39454	1.11008e-05	7.82918e-05
416845	ORAI1	764.43	0.232499	0.0804345	2.89054	0.00384576	0.0124437
416848	RHOF	117.077	0.420909	0.132912	3.16681	0.0015412	0.00570524
416851	SETD1B	674.786	-0.227444	0.0531549	-4.27888	1.87833e-05	0.000124958
416855	WDR66	24.418	-1.90792	0.347626	-5.48841	4.05558e-08	5.21066e-07
416857	MLXIP	2325.99	-0.169138	0.0397981	-4.24989	2.13875e-05	0.000140306
416862	ZCCHC8	549.373	-0.0946389	0.0397653	-2.37993	0.0173157	0.0442514
416865	KNTC1	79.6687	-0.483445	0.165605	-2.91926	0.00350859	0.0115074
416869	PPTC7	850.75	-0.166332	0.0714946	-2.3265	0.019992	0.0498847
416871	HVCN1	836.816	-0.176902	0.0478749	-3.6951	0.000219804	0.00105257
416872	PPP1CC	3751.79	0.273815	0.0549806	4.98022	6.35121e-07	6.20496e-06
416876	SH2B3	971.23	-0.19042	0.0527239	-3.61165	0.000304251	0.0013914
416882	ERP29	3114.22	0.23742	0.0542085	4.37976	1.18809e-05	8.31479e-05
416887	WSCD2	46.1571	0.514615	0.123115	4.17996	2.91558e-05	0.000184256
416889	FICD	172.16	0.290318	0.0646607	4.48987	7.12663e-06	5.27487e-05
416891	ISCU	2342.51	0.228659	0.0820837	2.78568	0.00534159	0.0164363
416892	TMEM119	6911.74	0.420502	0.054318	7.7415	9.82507e-15	4.11716e-13
416893	CORO1C	5164.87	0.199214	0.0516009	3.86066	0.000113081	0.00059301
416896	USP30	491.767	0.164576	0.0435123	3.78229	0.000155392	0.000783228
416900	KCTD10	1561.84	0.277565	0.0593609	4.67588	2.92698e-06	2.40716e-05
416904	GRK3	646.959	-0.165692	0.0516384	-3.2087	0.00133336	0.00501768
416905	MYO18B	692.017	0.766666	0.313879	2.44256	0.0145837	0.0384317
416907	HPS4	1660.4	0.400079	0.0959322	4.17043	3.04021e-05	0.000191334
416910	TPST2	631.539	0.303684	0.0599811	5.06299	4.12735e-07	4.21999e-06
416911	MN1	1042.4	-0.641748	0.119217	-5.383	7.32532e-08	8.93138e-07
416912	PITPNB	1045.03	0.135253	0.0427038	3.16723	0.00153898	0.00569858
416918	XBP1	1294.23	0.202788	0.0515141	3.93656	8.26587e-05	0.000453973
416937	DDT	792.518	0.197156	0.0810327	2.43304	0.0149724	0.0392663
416938	CABIN1	1151.13	-0.147167	0.0533887	-2.75652	0.00584205	0.0177082
416941	MED15	607.578	-0.181814	0.039116	-4.64807	3.35054e-06	2.70646e-05
416943	GGT5	2601.26	-0.295694	0.0782991	-3.77647	0.000159067	0.000799682
416945	GGT1	136.354	-0.762611	0.193615	-3.93881	8.18869e-05	0.000450957
416952	BCR	1388.09	-0.157157	0.0520343	-3.02025	0.00252565	0.00872131
416957	PRR14L	614.803	-0.147303	0.0566318	-2.60106	0.00929353	0.0262482
416959	LOC416959	298.145	-0.509236	0.116962	-4.35386	1.33762e-05	9.23782e-05
416960	PISD	431.986	0.24647	0.0766894	3.21387	0.00130958	0.00494051
416962	DRG1	300.964	0.254409	0.0633044	4.01882	5.84912e-05	0.000334421
416965	RNF185	564.026	0.209631	0.0448632	4.67266	2.97323e-06	2.43931e-05
416969	ACADS	549.092	0.219908	0.0612282	3.59161	0.00032864	0.00148773
416971	MLEC	2412.12	0.303101	0.066097	4.5857	4.52465e-06	3.54145e-05
416977	TRIAP1	450.694	0.397358	0.0863706	4.60062	4.21243e-06	3.33154e-05
416978	COX6A1	2106.55	0.237937	0.0490432	4.85159	1.22477e-06	1.11573e-05
416983	RAB35	1058.63	0.0835694	0.0341923	2.4441	0.0145215	0.0382975
416986	PRKAB1	662.364	0.122581	0.0500308	2.45011	0.0142814	0.0377813
416988	HSPB8	580.75	0.672214	0.142861	4.70536	2.53413e-06	2.11992e-05
416990	PEBP1	1057.27	0.22115	0.0843038	2.62325	0.00870949	0.0249138
417002	OSBP2	856.708	0.42819	0.144292	2.96753	0.00300206	0.0100702
417013	LOC417013	125.973	-0.294617	0.125898	-2.34013	0.0192773	0.0484207
417017	ZMAT5	284.322	-0.327227	0.0725267	-4.51181	6.42771e-06	4.81248e-05
417023	WSB2	1663.52	0.390885	0.0576929	6.77527	1.24172e-11	3.21502e-10
417027	MED13L	2994.81	-0.296958	0.0630731	-4.70815	2.49969e-06	2.09368e-05
417030	SDSL	42.7971	0.755902	0.193463	3.90721	9.33673e-05	0.000505594
417032	SLC8B1	3095.62	0.555127	0.112985	4.9133	8.95579e-07	8.4466e-06
417037	KIFC1	119.965	-1.29386	0.358686	-3.60722	0.000309499	0.00141208
417089	RALGPS1	222.212	-0.377179	0.13351	-2.8251	0.00472659	0.0148272
417090	ZBTB34	287.957	-0.197657	0.053819	-3.67262	0.000240078	0.00113608
417093	PBX3	369.256	-0.194308	0.0525962	-3.69433	0.000220465	0.00105499
417101	NEK6	2047.57	0.366849	0.0454916	8.06411	7.37701e-16	3.58812e-14
417102	DENND1A	725.899	-0.13851	0.0365489	-3.78971	0.000150826	0.000762754
417104	CRB2	123.986	-0.501777	0.175089	-2.86584	0.00415903	0.0133025
417105	STRBP	291.305	-0.191665	0.0569483	-3.36559	0.000763805	0.00309868
417111	RBM18	534.756	0.15562	0.0623497	2.49592	0.012563	0.033867
417118	STOM	994.219	0.66054	0.111679	5.91461	3.3266e-09	5.34887e-08
417119	RAB14	2190.39	0.145163	0.0526381	2.75775	0.00582002	0.0176611
417128	NACC2	823.25	0.46618	0.0971219	4.79995	1.58708e-06	1.40995e-05
417129	QSOX2	1589.07	0.208109	0.0371717	5.59859	2.16097e-08	2.92256e-07
417131	CEP350L	30.3563	-1.94258	0.207519	-9.361	7.8988e-21	7.4704e-19
417132	GPSM1	347.272	-0.204281	0.0748	-2.73103	0.00631375	0.0189024
417134	PMPCA	697.153	0.16634	0.0390066	4.26442	2.00425e-05	0.000132376
417146	SARDH	183.505	0.407978	0.0925089	4.41015	1.03301e-05	7.34264e-05
417147	ADAMTSL2	2397.51	-0.329843	0.0974734	-3.38392	0.000714582	0.00292688
417151	CACFD1	294.392	-0.291798	0.0864015	-3.37723	0.000732195	0.00298735
417152	ADAMTS13	136.946	-0.522793	0.122052	-4.28336	1.84089e-05	0.000122777
417154	STKLD1	85.9473	0.305689	0.110702	2.76137	0.0057559	0.0174977
417159	MED22	303.391	-0.2671	0.0717479	-3.72276	0.000197058	0.000961912
417164	GTF3C5	143.399	0.211344	0.0670366	3.15266	0.0016179	0.00594715
417167	GTF3C4	409.336	-0.146437	0.0456513	-3.20773	0.00133788	0.00503333
417170	SETX	1577.58	-0.185442	0.0274864	-6.74667	1.51273e-11	3.85804e-10
417173	RAPGEF1	2848.52	0.137122	0.0562646	2.4371	0.0148056	0.0389226
417177	PRRC2B	3074.87	-0.177604	0.0281031	-6.31971	2.62046e-10	5.24054e-09
417179	C9ORF58	3317.13	0.382506	0.0679817	5.62659	1.83803e-08	2.53105e-07
417181	ABL1	3860.05	-0.195557	0.0464619	-4.20898	2.56522e-05	0.000164481
417182	EXOSC2	289.81	0.260328	0.0751339	3.46486	0.000530502	0.00226628
417185	ASS1	2503.75	0.367943	0.0554549	6.63499	3.24522e-11	7.78111e-10
417186	GPR107	1819.79	0.15863	0.0267585	5.92824	3.06208e-09	4.97049e-08
417188	USP20	1713.55	0.259289	0.0541591	4.78754	1.68836e-06	1.48827e-05
417189	C17H9orf78	349.191	0.250293	0.0520648	4.80734	1.52953e-06	1.36327e-05
417193	PTGES	260.662	-0.353875	0.148438	-2.38398	0.0171264	0.0438676
417195	CRAT	2941.05	0.193336	0.0482298	4.00865	6.10678e-05	0.000347839
417198	NUP188	1354.12	-0.127373	0.0336252	-3.78802	0.00015185	0.00076765
417199	DOLK	190.348	0.394853	0.0771986	5.11477	3.14127e-07	3.3215e-06
417207	ZDHHC12	263.969	-0.278202	0.0619252	-4.49256	7.03731e-06	5.21726e-05
417212	GLE1	291.244	-0.107877	0.0432593	-2.49373	0.012641	0.0340637
417215	C17H9orf16	277.533	0.212194	0.0561304	3.78038	0.000156588	0.000788673
417216	CIZ1	690.681	0.131829	0.0390218	3.37834	0.000729242	0.00297798
417219	COQ4	609.844	0.261771	0.0612765	4.27196	1.93764e-05	0.00012835
417225	SH2D3C	1041.39	-0.143034	0.0553323	-2.585	0.00973799	0.027294
417226	CDK9	466.44	0.144042	0.0491248	2.93215	0.00336619	0.0111057
417227	FPGS	371.153	-0.189841	0.0709289	-2.67649	0.00743967	0.0217473
417228	FAM102A	992.832	-0.260992	0.0454492	-5.7425	9.32913e-09	1.36764e-07
417229	NAIF1	199.266	-0.336341	0.0701803	-4.79253	1.64694e-06	1.45459e-05
417231	COL27A1	218.484	-0.448041	0.0706517	-6.34155	2.27472e-10	4.65156e-09
417245	PAPPA	529.893	1.01811	0.208265	4.88856	1.01579e-06	9.43046e-06
417248	TMEM268	368.409	0.53818	0.0789621	6.81567	9.38227e-12	2.47151e-10
417250	EHMT1	1881.51	-0.149376	0.024636	-6.06333	1.33332e-09	2.34302e-08
417254	NELFB	558.906	0.0836329	0.0349918	2.39007	0.0168451	0.0432615
417256	DDR1	1648.77	-0.325608	0.079837	-4.07841	4.53443e-05	0.000267683
417257	TOR4A	290.3	-0.159168	0.0672371	-2.36727	0.0179198	0.0455063
417259	TPRN	516.139	-0.193035	0.0736519	-2.62091	0.00876941	0.0250536
417265	LRSAM1	711.497	0.237232	0.0571901	4.14813	3.35196e-05	0.00020769
417281	ENTPD8L	1037.6	-0.161601	0.0588578	-2.74561	0.00603979	0.0182184
417282	NOXA1	20.4439	-0.595236	0.177652	-3.35058	0.000806426	0.00324452
417286	EDF1	2694.62	0.230098	0.0438753	5.24437	1.56816e-07	1.77825e-06
417287	TRAF2	919.708	0.228954	0.057874	3.95608	7.61911e-05	0.000423011
417293	CLIC3	182.901	-0.675619	0.18515	-3.64904	0.000263223	0.00122856
417296	MAN1B1	2718.99	0.196164	0.065631	2.98889	0.00279989	0.00951154
417297	DPP7	1138.3	0.470135	0.0980341	4.79563	1.62168e-06	1.43787e-05
417298	FCN2	54.4839	-0.458026	0.12653	-3.61989	0.00029473	0.00135215
417300	ANKMY1	113.628	-0.241742	0.0842334	-2.8699	0.00410597	0.013173
417311	TMEM220	198.916	0.275382	0.0958975	2.87164	0.00408354	0.0131103
417312	MAP2K4	230.005	0.169102	0.0566284	2.98616	0.00282503	0.00957544
417313	ELAC2	289.478	0.202673	0.0573437	3.53436	0.000408764	0.00180863
417314	DNAH9	71.4517	-1.47652	0.193782	-7.61951	2.54648e-14	1.00815e-12
417321	STX8	385.915	0.219226	0.0567654	3.86197	0.000112475	0.000590514
417324	FAM18B1	1161.04	0.222439	0.0754896	2.94662	0.00321272	0.0106769
417327	PMP22	3055.15	-0.136479	0.0574254	-2.37663	0.0174715	0.0445588
417333	B3GNTL1	82.196	-0.402734	0.114691	-3.51148	0.000445625	0.00195269
417335	FN3K	68.4737	0.478571	0.119032	4.02053	5.80663e-05	0.00033255
417336	FN3KRP	731.944	0.848811	0.0495117	17.1436	7.01144e-66	1.19361e-62
417347	2020-09-09	3281.35	-0.103853	0.0285557	-3.63687	0.00027597	0.00127794
417348	TNRC6C	1995.02	-0.267332	0.0335368	-7.97129	1.57024e-15	7.2247e-14
417350	SEC14L1	2141.9	-0.125978	0.0295764	-4.25942	2.04958e-05	0.000135107
417361	EXOC7	1019.38	0.160653	0.0345783	4.64607	3.38315e-06	2.72879e-05
417363	SRP68	631.702	0.113428	0.0408884	2.7741	0.00553548	0.0169487
417366	ACOX1	5860.7	0.295864	0.0668939	4.42288	9.7393e-06	6.97001e-05
417368	WBP2	1551.18	0.356071	0.0486464	7.31959	2.48738e-13	8.32324e-12
417371	UNK	523.387	-0.200286	0.0471834	-4.24484	2.1875e-05	0.000143091
417374	ITGB4	457.434	-0.899226	0.139432	-6.44919	1.12446e-10	2.45417e-09
417382	GPS1	650.627	0.23414	0.0485894	4.81876	1.44454e-06	1.29685e-05
417385	NOTUM	95.4259	0.480644	0.128203	3.74908	0.000177484	0.000877372
417386	LOC417386	129.746	1.54438	0.209416	7.37468	1.64741e-13	5.76763e-12
417387	MBTD1	1052.6	-0.154597	0.0352971	-4.37987	1.18751e-05	8.31479e-05
417389	CA10	13.6314	1.07242	0.293654	3.652	0.000260209	0.00121738
417393	STXBP4	2263.83	0.736354	0.101629	7.2455	4.30845e-13	1.39375e-11
417395	HLF	4367.87	0.23154	0.0889019	2.60444	0.00920247	0.0260396
417397	MMD	34122.2	0.392992	0.0838176	4.68866	2.74995e-06	2.27808e-05
417399	PCTP	142.11	-0.369402	0.0930816	-3.96858	7.23031e-05	0.000403729
417405	UTP6	316.561	0.338043	0.0606828	5.57066	2.53775e-08	3.40508e-07
417410	RHOT1	1040.71	0.130568	0.0317501	4.11237	3.91613e-05	0.000235951
417411	RHBDL3	20.7123	-0.635103	0.196692	-3.22891	0.00124261	0.00472224
417412	C18H17orf75	432.767	-0.171289	0.0433606	-3.95033	7.80425e-05	0.000432057
417415	TEX2	6368.64	0.275699	0.0467519	5.89707	3.70016e-09	5.88698e-08
417417	MILR1	103.892	-0.41999	0.101469	-4.13909	3.48679e-05	0.00021458
417419	CEP95	77.4204	-0.447542	0.0934668	-4.78824	1.6825e-06	1.48406e-05
417423	NOL11	329.183	0.156284	0.0652514	2.39511	0.0166152	0.0427918
417425	PSMD12	644.027	0.338901	0.06353	5.3345	9.58094e-08	1.13959e-06
417427	HELZ	1195.71	-0.134901	0.0326403	-4.13295	3.58141e-05	0.000219412
417433	RGS9	306.259	-0.48988	0.0701715	-6.98119	2.92687e-12	8.21878e-11
417435	SLC16A6	63.5986	-0.246262	0.102982	-2.39131	0.0167882	0.0431557
417438	PRKAR1A	4102.41	0.0989194	0.0342244	2.89032	0.00384849	0.0124496
417439	FAM20A	530.345	-0.555177	0.0705152	-7.87315	3.45812e-15	1.52415e-13
417440	ABCA8	287.767	-0.487355	0.123767	-3.93768	8.22746e-05	0.000452727
417443	ABCA9	727.116	0.416813	0.0798341	5.22098	1.77977e-07	1.9884e-06
417456	NPLOC4	1537.4	0.254313	0.0698735	3.63962	0.000273042	0.00126568
417457	MKS1	144.248	0.49477	0.0789838	6.2642	3.74756e-10	7.27038e-09
417460	FKBP6	29.7941	1.64175	0.19952	8.22847	1.8962e-16	1.00484e-14
417462	NSUN5	131.723	0.392066	0.0649361	6.03772	1.56305e-09	2.71794e-08
417472	MTMR4	903.249	0.128199	0.0540472	2.37198	0.0176931	0.0450397
417477	SBDS	3602.41	0.417883	0.0311594	13.4111	5.20371e-41	2.53105e-38
417480	WBSCR17	3954.43	0.7936	0.109622	7.23943	4.50558e-13	1.45406e-11
417486	GTF2I	502.879	-0.10304	0.0407575	-2.52813	0.0114671	0.0313406
417490	EIF4H	4838.6	0.166838	0.0275108	6.06444	1.32414e-09	2.3299e-08
417501	NUP88	891.892	0.164365	0.0321098	5.11883	3.0744e-07	3.25838e-06
417504	COL26A1	154.426	-0.725035	0.120425	-6.02063	1.73745e-09	2.99902e-08
417514	UPK3BL	52.5813	-2.9742	0.795367	-3.73941	0.000184452	0.000908191
417515	DTX2	237.593	0.200955	0.0660803	3.04107	0.00235742	0.00820908
417517	MDH2	2343.84	0.382283	0.05205	7.34453	2.06489e-13	7.01289e-12
417519	TMEM120A	776.454	0.393912	0.0514108	7.66203	1.83013e-14	7.37411e-13
417525	AP2B1	2776.64	-0.0885038	0.0214617	-4.12381	3.72656e-05	0.000226875
417529	RFFL	382.059	-0.133024	0.0479953	-2.77161	0.00557797	0.0170443
417533	CCLI5	812.21	0.795957	0.144549	5.5065	3.66031e-08	4.7476e-07
417534	CCL26	1421.69	1.19512	0.181638	6.57969	4.71429e-11	1.08636e-09
417535	CCLI7	68.7407	0.914528	0.196576	4.6523	3.28254e-06	2.65942e-05
417541	CCT6A	1600.16	0.301537	0.0553131	5.45146	4.99581e-08	6.26501e-07
417542	SUMF2	175.904	0.298634	0.0678731	4.39989	1.08304e-05	7.65542e-05
417543	PHKG1	533.424	0.309552	0.121067	2.55687	0.010562	0.0292722
417544	CHCHD2	1198.32	0.335015	0.0758296	4.418	9.96172e-06	7.11798e-05
417546	TPST1	1349.81	-0.295118	0.0855719	-3.44878	0.00056313	0.0023825
417547	KCTD7	239.273	0.891769	0.215173	4.14443	3.40662e-05	0.000210492
417550	LRRC75A	772.338	-0.367833	0.0658297	-5.58764	2.30172e-08	3.10367e-07
417554	YWHAE	6754.75	0.0877014	0.0235725	3.7205	0.000198832	0.000969182
417555	MYO1C	17776.1	0.40115	0.0646224	6.20761	5.3798e-10	1.00919e-08
417557	SLC43A2	6491.42	0.247475	0.101186	2.44575	0.014455	0.0381368
417565	POLDIP2	966.671	0.0911709	0.0357948	2.54704	0.010864	0.0299628
417568	SARM1	239.441	-0.785424	0.154892	-5.07079	3.96161e-07	4.07502e-06
417569	SLC46A1	149.895	-0.197867	0.0671797	-2.94533	0.00322608	0.0107109
417575	TLCD1	4137.43	0.581492	0.087901	6.61531	3.70765e-11	8.73608e-10
417576	NEK8	233.014	-0.248594	0.0842984	-2.94898	0.00318828	0.0105985
417580	PHF12	1533.81	-0.211554	0.0346907	-6.09829	1.0721e-09	1.92878e-08
417590	CPD	3701.38	0.273447	0.071344	3.8328	0.000126695	0.000656319
417591	GOSR1	723.056	0.089456	0.0334348	2.67554	0.00746101	0.0217947
417598	NCOR1	1745.43	-0.165917	0.0501732	-3.30689	0.000943378	0.0037251
417604	EMC6	226.611	0.185411	0.0787282	2.35508	0.0185186	0.0468024
417606	CTNS	703.682	0.294215	0.0691127	4.25704	2.07156e-05	0.000136358
417609	ASPA	632.146	-0.363289	0.119696	-3.0351	0.00240456	0.008354
417613	NLE1	328.86	0.719402	0.105257	6.83472	8.21637e-12	2.17702e-10
417614	ULK2	4458.58	0.469487	0.0897859	5.22896	1.70466e-07	1.92169e-06
417615	ALDH3A2	5774.97	-0.468578	0.139223	-3.36567	0.000763584	0.00309868
417616	SLC47A2	109.588	0.526956	0.201437	2.61599	0.00889693	0.0253382
417617	SLC47A1	400.471	0.40267	0.0708984	5.67953	1.35063e-08	1.92207e-07
417619	NXN	1292.68	-0.120623	0.0377757	-3.19314	0.00140737	0.00526998
417620	MRM3	87.1035	0.280363	0.0849502	3.30032	0.000965737	0.00379797
417622	VPS53	684.235	0.394833	0.0721318	5.47377	4.40563e-08	5.60227e-07
417628	TRIM37	699.725	0.175922	0.0321232	5.47648	4.3386e-08	5.53771e-07
417629	SKA2	523.865	0.243615	0.0575727	4.23143	2.32212e-05	0.000151171
417630	SMG8	421.67	0.146257	0.0497545	2.93958	0.00328655	0.0108904
417635	VMP1	351.152	0.239177	0.0512177	4.66982	3.01463e-06	2.46584e-05
417642	BRIP1	151.092	-0.497464	0.0695911	-7.14838	8.78048e-13	2.71776e-11
417643	BCAS3	644.425	-0.158282	0.0488201	-3.24214	0.00118634	0.00454481
417647	CA4	994.786	0.688508	0.0889668	7.73893	1.00253e-14	4.18819e-13
417653	AATF	194.13	0.417525	0.0585344	7.13299	9.8214e-13	2.99234e-11
417656	TADA2A	265.349	0.312087	0.0527146	5.92032	3.21325e-09	5.18499e-08
417657	DUSP14	631.575	0.908154	0.0483801	18.7712	1.29833e-78	8.84095e-75
417660	DDX52	224.61	0.14157	0.059977	2.3604	0.0182551	0.0462457
417663	DYNLL2	439.255	0.193647	0.072185	2.68265	0.00730405	0.0214106
417664	VEZF1	1029.21	-0.190301	0.0523747	-3.63346	0.000279647	0.00129234
417665	CUEDC1	841.024	-0.104187	0.0295626	-3.52429	0.00042462	0.00186907
417669	NLK	668.022	0.170139	0.0501946	3.38958	0.000700001	0.00287321
417670	TMEM97	357.09	0.162045	0.0450259	3.59892	0.000319541	0.00145254
417672	TNFAIP1	750.678	-0.102567	0.0422041	-2.43025	0.0150884	0.0395014
417680	TXNDC17	291.996	0.189363	0.0655285	2.88979	0.00385502	0.0124677
417681	KIAA0753	201.238	-0.541396	0.0841835	-6.43114	1.26652e-10	2.74662e-09
417684	PITPNM3	77.6976	-0.436018	0.125979	-3.46104	0.00053809	0.0022951
417685	FAM64A	14.7437	-0.829359	0.225586	-3.67646	0.00023649	0.00112104
417686	TEKT1	15.2355	-0.67588	0.27497	-2.45802	0.0139706	0.0370813
417687	SMTNL2	376.585	1.15803	0.41567	2.78594	0.0053373	0.0164268
417690	CPNE8	306.835	0.443258	0.0760358	5.82959	5.55637e-09	8.49295e-08
417694	ABCD2	2560.11	0.275146	0.0646314	4.25715	2.07048e-05	0.000136354
417697	ERGIC2	1930.92	0.290714	0.0485972	5.98212	2.20252e-09	3.70781e-08
417699	DLD	2047.39	0.103793	0.0428603	2.42165	0.0154501	0.0403017
417709	PUS7	307.056	0.139453	0.0547509	2.54706	0.0108636	0.0299628
417711	SRPK2	833.131	-0.144859	0.0365347	-3.96497	7.34044e-05	0.000409208
417712	KMT2E	3811.71	-0.252791	0.0216026	-11.7019	1.24666e-31	2.97864e-29
417715	SLC26A5	1376.78	0.397057	0.0462285	8.589	8.77291e-18	5.50591e-16
417716	PSMC2	1248.37	0.239022	0.0578788	4.12969	3.6325e-05	0.000221943
417717	DNAJC2	541.705	0.283762	0.0426892	6.64717	2.98782e-11	7.22756e-10
417724	GSAP	816.499	0.379531	0.0460719	8.23782	1.75381e-16	9.33013e-15
417725	PTPN12	1681.19	0.357821	0.0586632	6.09959	1.06343e-09	1.91573e-08
417727	TMEM60	165.847	0.353654	0.0947989	3.73057	0.000191049	0.000936609
417728	PHTF2	2461.42	0.701723	0.0656519	10.6885	1.15177e-26	1.91292e-24
417729	MAGI2	413.486	-0.212827	0.082946	-2.56585	0.0102923	0.0286179
417730	CD36	39457.3	0.194337	0.0430998	4.509	6.51325e-06	4.86315e-05
417731	BRD1	1028.9	-0.231552	0.0457889	-5.05695	4.26018e-07	4.34602e-06
417747	ZNF800	70.0798	-0.259569	0.0869172	-2.9864	0.00282286	0.00957047
417748	GPR37	18.1243	0.663673	0.178927	3.70918	0.000207929	0.00100561
417753	NDUFA5	217.798	0.221224	0.0870862	2.54028	0.0110763	0.0304374
417754	IQUB	26.7899	-0.372401	0.157418	-2.36569	0.0179967	0.0456759
417766	CTTNBP2	248.874	0.400092	0.102873	3.8892	0.000100577	0.000538215
417769	WNT2	403.795	-0.395591	0.114398	-3.45801	0.000544176	0.0023167
417770	ST7	132.995	0.223441	0.094042	2.37597	0.017503	0.0446225
417771	CAPZA2	1774.74	0.162381	0.0679403	2.39005	0.0168459	0.0432615
417772	CAV2	7163.51	0.347052	0.0320568	10.8262	2.58761e-27	4.63694e-25
417779	DOCK4	3877.51	0.599547	0.126172	4.75184	2.01574e-06	1.73529e-05
417780	IMMP2L	54.608	0.364524	0.144472	2.52314	0.0116312	0.031719
417783	DNAJB9	569.71	0.313203	0.057672	5.43077	5.61125e-08	6.99174e-07
417787	PDZRN4	25.6012	-0.949769	0.225194	-4.21757	2.46951e-05	0.000159319
417789	GXYLT1	497.127	0.198808	0.078975	2.51736	0.0118239	0.0321803
417793	PRICKLE1	679.871	-0.309868	0.0701515	-4.41713	1.00022e-05	7.13195e-05
417795	PUS7L	135.994	0.393438	0.0834112	4.71685	2.39527e-06	2.01614e-05
417797	TWF1	394.537	-0.184985	0.0452072	-4.09193	4.27794e-05	0.000254305
417798	TMEM117	11.481	0.89533	0.340304	2.63097	0.00851405	0.024442
417799	NELL2	1088.87	0.916666	0.134633	6.80865	9.85214e-12	2.59028e-10
417804	ARID2	693.532	-0.234785	0.0370358	-6.3394	2.30668e-10	4.7028e-09
417806	SLC38A1	1896.71	-0.302231	0.0272202	-11.1032	1.21075e-28	2.38974e-26
417807	SLC38A2	1706.4	-0.17128	0.0714273	-2.39797	0.0164864	0.0425162
417816	CD69L	822.787	-0.382534	0.0932781	-4.10101	4.11355e-05	0.000246361
417820	TMEM5	127.029	0.389721	0.0880883	4.42421	9.67939e-06	6.94906e-05
417821	SRGAP1	544.622	-0.201519	0.0601806	-3.34858	0.000812275	0.00326613
417824	XPOT	1866.85	0.211642	0.0392594	5.39087	7.01164e-08	8.57965e-07
417829	GNS	8039.78	-0.124204	0.0521863	-2.38002	0.0173118	0.0442511
417831	WIF1	54.4263	-1.0168	0.172649	-5.88937	3.87665e-09	6.13195e-08
417833	MSRB3	2221.3	0.257287	0.0496661	5.18033	2.21491e-07	2.42288e-06
417837	CAND1	2100.89	0.138389	0.0307661	4.4981	6.85648e-06	5.09707e-05
417839	MDM1	218.265	-0.361081	0.0603707	-5.98107	2.21681e-09	3.72266e-08
417842	SLC35E3	1002.57	0.160582	0.0526436	3.05036	0.00228566	0.0079878
417846	CCT2	1649.91	0.346886	0.0416924	8.32013	8.78654e-17	4.98599e-15
417850	RAB3IP	74.5045	0.772428	0.28713	2.69016	0.00714173	0.0209936
417853	PTPRB	5083.73	0.294694	0.0887505	3.32048	0.000898618	0.0035767
417855	ZFC3H1	1352.69	-0.111231	0.0467881	-2.37733	0.0174386	0.0445082
417864	NAP1L1	3474.55	0.564514	0.0326613	17.2839	6.22029e-67	1.2102e-63
417869	NAV3	508.297	-0.396168	0.0966319	-4.09976	4.13571e-05	0.000247579
417870	PAWR	242.194	-0.561189	0.0980824	-5.7216	1.05524e-08	1.53376e-07
417877	PPFIA2	35.9424	-0.518116	0.151471	-3.42057	0.00062491	0.00260903
417878	CCDC59	166.382	0.207946	0.0683352	3.04303	0.00234209	0.00817033
417887	CEP290	200.409	-0.204873	0.0633626	-3.23334	0.00122353	0.00466364
417898	UBE2N	1221.2	0.105784	0.0335851	3.14974	0.00163416	0.00599884
417908	FGD6	555.594	-0.358361	0.0580377	-6.17464	6.63157e-10	1.22545e-08
417912	METAP2	1400.19	0.224422	0.0338115	6.63744	3.19169e-11	7.66625e-10
417913	USP44	593.927	-0.222734	0.0355117	-6.27213	3.5614e-10	6.96879e-09
417916	SNRPF	103.85	-0.21176	0.0841145	-2.51753	0.0118182	0.0321712
417917	AMDHD1	27.9469	-0.758751	0.148358	-5.11434	3.14838e-07	3.32643e-06
417919	ELK3	1302.89	-0.267459	0.040473	-6.60834	3.88664e-11	9.09488e-10
417920	CDK17	1111.96	-0.109824	0.0410471	-2.67555	0.0074606	0.0217947
417921	CFAP54	43.6791	-0.567175	0.150439	-3.77014	0.000163159	0.00081874
417922	NEDD1	691.044	0.0977753	0.0312997	3.12384	0.00178509	0.00648816
417925	IKBIP	479.356	0.391364	0.0681395	5.74358	9.2698e-09	1.3604e-07
417926	APAF1	319.016	-0.299256	0.0696129	-4.29885	1.71684e-05	0.000115238
417934	ARL1	1127.97	0.137345	0.0548413	2.5044	0.0122659	0.0331907
417935	NUP205	1077.62	-0.139454	0.0305715	-4.56156	5.07747e-06	3.91785e-05
417937	LOC417937	42.6264	-1.13708	0.217167	-5.23595	1.64139e-07	1.85511e-06
417940	TMEM140	568.726	-0.463544	0.128741	-3.6006	0.000317483	0.00144512
417960	GPRC5A	139.741	-2.24937	0.418174	-5.37902	7.48921e-08	9.09668e-07
417967	PLBD1	986.525	0.211915	0.049667	4.26672	1.98366e-05	0.000131079
417969	TTC26	87.884	-0.448893	0.123399	-3.63773	0.000275053	0.00127433
417970	UBN2	931.773	-0.235067	0.0342793	-6.8574	7.01231e-12	1.87993e-10
417972	GBE	66.1881	-2.7532	0.316764	-8.69164	3.57255e-18	2.35046e-16
417973	LOC417973	29.7759	-2.32195	0.359215	-6.46395	1.02006e-10	2.24067e-09
417976	SERHL2	601.564	0.29761	0.0906244	3.28399	0.00102347	0.00399618
417980	TCF20	1043.43	-0.0964644	0.0317668	-3.03664	0.00239231	0.00832206
417987	NFE2L1	10591.6	0.416666	0.0572369	7.27968	3.34616e-13	1.09284e-11
417989	PMM1	461.044	0.300408	0.0535951	5.60514	2.08085e-08	2.82544e-07
417992	TOB2	1753.82	-0.182113	0.0644985	-2.82352	0.00474993	0.0148865
417996	ZC3H7B	2134.24	-0.266534	0.0352116	-7.56949	3.7469e-14	1.44558e-12
417998	CHADL	88.3429	0.429706	0.0878939	4.88892	1.01391e-06	9.4256e-06
418000	EP300	2581.63	-0.252687	0.0332261	-7.6051	2.8469e-14	1.12058e-12
418003	ST13	3242.02	0.347147	0.0581536	5.96949	2.38003e-09	3.9674e-08
418004	SLC25A17	178.3	-0.167781	0.0639263	-2.6246	0.0086751	0.0248259
418008	SGSM3	416.193	0.146225	0.0572667	2.5534	0.0106677	0.0295111
418010	TNRC6B	2765.19	-0.225486	0.0401087	-5.62188	1.88892e-08	2.58717e-07
418015	SYNGR1	1889.03	-0.195887	0.0663415	-2.95271	0.00314998	0.0104931
418026	KDELR3	1338.23	0.218345	0.072497	3.01178	0.0025972	0.0089434
418028	PLA2G6	1241.11	0.734075	0.0818144	8.97245	2.89998e-19	2.11202e-17
418034	ANKRD54	604.495	0.303751	0.0478231	6.35155	2.13153e-10	4.41175e-09
418041	CARD10	24.2429	-0.404524	0.16227	-2.4929	0.0126704	0.034136
418043	CYTH4	301.876	0.250493	0.0773491	3.23847	0.00120171	0.00458818
418048	MPST	548.408	0.257438	0.0684923	3.75864	0.000170839	0.000850384
418049	TST	313.272	0.407214	0.0921789	4.41765	9.97785e-06	7.12577e-05
418052	NCF4	128.318	0.344656	0.100154	3.44126	0.000579007	0.00244058
418054	FOXRED2	373.428	0.19679	0.0801186	2.45623	0.0140402	0.03723
418057	RASD2	158.184	0.224444	0.0657955	3.41124	0.000646688	0.00268432
418063	FBXO7	1330.38	0.213346	0.0514744	4.14471	3.40243e-05	0.000210339
418064	RTCB	1671.09	0.106985	0.038348	2.78984	0.00527336	0.0162725
418066	PWP1	403.594	0.369552	0.0877402	4.21189	2.53241e-05	0.000162914
418081	CHST11	437.096	0.841727	0.195799	4.29892	1.71631e-05	0.000115238
418082	TXNRD1	563.116	0.226247	0.0663647	3.40915	0.000651666	0.00270169
418083	HCFC2	1071.79	-0.231209	0.032696	-7.07147	1.53297e-12	4.57839e-11
418085	GLT8D2	971.677	0.848564	0.0879464	9.64865	4.98068e-22	5.38349e-20
418092	PARPBP	13.9772	-0.622235	0.23723	-2.62291	0.00871813	0.0249333
418093	NUP37	218.678	0.250175	0.088655	2.8219	0.004774	0.0149533
418094	WASHC3	795.283	-0.138726	0.0498962	-2.78029	0.00543109	0.0166703
418096	GNPTAB	2103.05	0.148902	0.037825	3.93661	8.26395e-05	0.000453973
418100	PARP12	691.13	-0.51011	0.117757	-4.33191	1.47823e-05	0.000100761
418101	TBXAS1	145.517	0.476445	0.104537	4.55765	5.17287e-06	3.9892e-05
418106	TRIM24	255.224	-0.195135	0.0718744	-2.71494	0.00662874	0.0197197
418107	AKR1D1	19.848	-0.615618	0.179998	-3.42014	0.0006259	0.00261236
418110	KDM7A	836.753	-0.158581	0.0647893	-2.44764	0.0143796	0.0379895
418112	SLC37A3	1029.83	0.210485	0.0481171	4.37444	1.21745e-05	8.48106e-05
418113	RAB19	13.1832	-0.705581	0.226447	-3.11587	0.00183401	0.00664114
418118	NDUFB2	744.613	0.223878	0.0616154	3.63348	0.00027963	0.00129234
418122	SSBP1	273.088	0.170173	0.0632025	2.6925	0.00709177	0.0208647
418123	CREB3L2	7073.51	-0.143281	0.034291	-4.17839	2.93581e-05	0.000185277
418125	PTN	412.718	-0.73638	0.138171	-5.32948	9.84919e-08	1.16742e-06
418127	SLC13A4	42.6051	0.312688	0.11103	2.81624	0.00485897	0.0151741
418128	C7orf73	86.3276	-0.319844	0.105398	-3.03462	0.0024084	0.00836094
418129	SYT10	23.0068	1.21189	0.27125	4.46778	7.90368e-06	5.78089e-05
418132	DNM1L	1648.28	0.100635	0.0363119	2.77141	0.00558133	0.0170493
418136	KIAA1551	913.833	-0.177226	0.0514362	-3.44554	0.000569917	0.00240524
418141	CAPRIN2	179.544	0.180294	0.0701937	2.56852	0.0102135	0.0284162
418145	WASHC1	447.806	0.198832	0.0655373	3.03388	0.00241434	0.0083773
418148	KDM5A	1123.87	-0.184496	0.0394445	-4.67736	2.90594e-06	2.39274e-05
418155	ADIPOR2	3010.37	0.233987	0.0747018	3.13228	0.00173452	0.0063246
418159	CECR5	311.997	0.317116	0.0635502	4.99001	6.03774e-07	5.91994e-06
418160	CECR1	267.367	-0.261859	0.0751642	-3.48383	0.000494296	0.00213302
418162	ATP6V1E1	589.53	0.214731	0.0441088	4.8682	1.12621e-06	1.03424e-05
418163	BCL2L13	2120.27	0.20476	0.0630523	3.24746	0.00116439	0.00447164
418165	PEX26	244.03	0.172099	0.0493679	3.48605	0.0004902	0.00211895
418170	AKR1B10L3	304.321	-0.258016	0.105161	-2.45352	0.0141466	0.0374756
418171	AKR1E2	307.521	0.335069	0.120197	2.78767	0.0053088	0.0163613
418173	RERG	408.15	-0.309356	0.0876878	-3.52793	0.00041882	0.00184593
418174	EPS8	1225.14	-0.469062	0.0635602	-7.37981	1.58521e-13	5.59298e-12
418175	STRAP	604.363	0.235273	0.055863	4.21161	2.53562e-05	0.000162967
418176	DERA	112.511	0.431566	0.136318	3.16588	0.00154613	0.00572038
418178	MGST1	1782.17	0.303609	0.0355445	8.54167	1.32293e-17	8.22694e-16
418183	PLEKHA5	781.234	-0.278497	0.0691787	-4.02576	5.67905e-05	0.000326755
418185	PDE3A	1714.11	-0.389985	0.0644041	-6.05529	1.40169e-09	2.45683e-08
418197	C2CD5	493.363	-0.132845	0.035325	-3.76065	0.000169476	0.000844835
418198	C3AR1	479.396	0.355955	0.0786766	4.52428	6.0601e-06	4.57497e-05
418200	ABCC9	959.309	-0.483903	0.0963494	-5.02237	5.10369e-07	5.08837e-06
418211	SSPN	1248.79	0.250453	0.107164	2.33709	0.0194347	0.0487173
418213	INTS13	2421.17	0.263138	0.0380486	6.91583	4.65122e-12	1.2797e-10
418220	CYB5R3	7192.66	0.148608	0.047532	3.12649	0.00176907	0.0064368
418223	A4GALT	673.878	-0.267494	0.0475462	-5.62598	1.8446e-08	2.53498e-07
418224	ARFGAP3	1008.33	0.222086	0.0454223	4.88935	1.01169e-06	9.41155e-06
418225	TTLL1	315.372	0.977255	0.0653067	14.9641	1.26041e-50	1.14436e-47
418226	TSPO	1865.39	0.428587	0.062603	6.84611	7.58843e-12	2.02641e-10
418227	TTLL12	1243.68	0.0770959	0.0278746	2.76581	0.00567817	0.0173
418228	SCUBE1	239.25	0.560562	0.0921539	6.08288	1.1804e-09	2.10692e-08
418232	SULT4A1	435.924	0.545483	0.0970306	5.62176	1.89018e-08	2.58717e-07
418240	NUP50	1172.22	0.138839	0.0461328	3.00956	0.0026163	0.00899557
418241	KIAA0930	1981.69	-0.141738	0.0370115	-3.82957	0.000128365	0.000663113
418246	CDPF1	156.453	-0.397981	0.106398	-3.74048	0.000183667	0.000904979
418252	PHC1	433.455	-0.264392	0.0493982	-5.35226	8.68642e-08	1.03988e-06
418254	A2ML1	157.153	0.33927	0.0967094	3.50814	0.00045126	0.00197548
418256	MFAP5	20999.9	-0.275255	0.0922725	-2.98307	0.00285375	0.00965837
418259	FOXJ2	1608.91	-0.150241	0.0335016	-4.4846	7.30505e-06	5.38643e-05
418261	FKBP4	2773	0.158638	0.0359413	4.41382	1.01564e-05	7.23431e-05
418263	TSPAN9	327.578	-0.248886	0.0432223	-5.75829	8.49695e-09	1.25783e-07
418267	CSTB	454.016	0.205449	0.0797905	2.57486	0.010028	0.0279745
418271	KPNA1	1035.63	0.151028	0.0640207	2.35906	0.0183215	0.0463736
418274	MRPL51	294.323	0.19627	0.0761806	2.57637	0.00998427	0.0278868
418276	IFFO1	412.567	-0.177969	0.069388	-2.56484	0.0103223	0.0286897
418277	NOP2	458.466	0.154593	0.0558063	2.77017	0.00560279	0.0171048
418281	ING4	375.995	0.218281	0.0428342	5.09596	3.46975e-07	3.62938e-06
418283	COPS7A	1111.78	0.189158	0.0636787	2.9705	0.00297313	0.0099904
418284	MLF2	1196.25	0.151108	0.0307206	4.91877	8.70888e-07	8.248e-06
418288	GPR162	1024.28	0.243324	0.0961474	2.53074	0.0113822	0.0311397
418289	P3H3	537.235	-0.143517	0.0499662	-2.87228	0.00407515	0.0130909
418290	USP5	1656.29	0.267201	0.0374498	7.1349	9.68587e-13	2.95766e-11
418294	C1S	1832.37	-0.696556	0.239766	-2.90514	0.00367085	0.0119544
418297	CLSTN3	779.444	0.262534	0.0919437	2.85538	0.00429854	0.013694
418300	ZYX	7348.65	0.33642	0.0764073	4.40298	1.06775e-05	7.56983e-05
418302	GSTK1	624.071	0.40088	0.0682792	5.87119	4.32685e-09	6.78106e-08
418322	SPICE1	335.585	-0.144982	0.0499376	-2.90327	0.00369288	0.0120175
418327	STXBP5L	31.8799	-0.897733	0.284816	-3.15197	0.00162171	0.00595792
418329	RABL3	331.602	-0.20631	0.0621027	-3.32208	0.000893492	0.00356011
418333	GPR156	30.4734	0.418183	0.150394	2.78058	0.0054262	0.0166628
418338	CHD1L	271.532	0.165568	0.0597895	2.76918	0.00561968	0.0171455
418339	FAAHL	565.448	0.36376	0.0751877	4.83802	1.31139e-06	1.18775e-05
418340	TMEM39A	1178.78	0.102613	0.039637	2.58883	0.00963026	0.0270422
418341	B4GALT4	249.327	-0.269625	0.064768	-4.16294	3.1418e-05	0.000196818
418345	UPK1B	94.9555	-3.52423	0.598177	-5.89162	3.82435e-09	6.05625e-08
418352	CCDC191	139.048	-0.621798	0.12792	-4.86084	1.16886e-06	1.06837e-05
418353	ZDHHC23	88.7474	-0.665347	0.130946	-5.08108	3.75298e-07	3.89572e-06
418354	GRAMD1C	224.687	-0.219977	0.0653041	-3.3685	0.000755783	0.00307071
418361	BOC	991.285	-0.598895	0.0936613	-6.39426	1.61326e-10	3.40636e-09
418364	NEPRO	160.005	0.199916	0.0761681	2.62467	0.0086733	0.0248259
418365	TAF13	287.207	0.28431	0.0789527	3.60102	0.000316977	0.0014433
418366	GTPBP8	201.168	-0.472656	0.0763018	-6.19456	5.8447e-10	1.0904e-08
418367	CD200R1L	24.4313	-2.06602	0.248494	-8.31416	9.24076e-17	5.22199e-15
418368	SLC35A5	1006.12	-0.644604	0.0991866	-6.49891	8.09062e-11	1.80337e-09
418369	ATG3	386.245	0.230385	0.054633	4.21696	2.47621e-05	0.000159676
418373	SFT2D2	215.559	-0.775251	0.104172	-7.44204	9.91434e-14	3.62966e-12
418374	TIPRL	465.09	0.268907	0.0404446	6.64877	2.95549e-11	7.16208e-10
418378	COL8A1	1969.54	-0.331528	0.122666	-2.70268	0.00687821	0.0203331
418379	DCBLD2	1480.39	-0.209319	0.0480651	-4.35491	1.33124e-05	9.19846e-05
418380	TMEM30CP	88.0201	-0.477655	0.103628	-4.60932	4.03995e-06	3.20256e-05
418391	TFG	1059.36	0.109974	0.0392271	2.80353	0.0050546	0.0156942
418406	CBLB	546.278	-0.390701	0.0388086	-10.0674	7.69955e-24	9.80002e-22
418411	SH2D1B	49.4152	0.870993	0.350183	2.48725	0.0128735	0.0345942
418418	PHLDB2	2146.71	-0.290517	0.0526934	-5.51335	3.52073e-08	4.58401e-07
418421	LOC418421	43.3555	-0.376235	0.122202	-3.07879	0.0020784	0.00739059
418425	CD200	815.21	-0.213315	0.0765951	-2.78497	0.00535334	0.0164613
418428	ZNF654	506.985	-0.159892	0.0486659	-3.2855	0.00101802	0.00397832
418429	C1H3ORF38	218.066	0.266837	0.0782802	3.40874	0.000652626	0.00270484
418430	PROS1	5945.16	0.852497	0.103754	8.21651	2.09511e-16	1.10167e-14
418431	ARL13B	387.161	0.184293	0.0429934	4.28654	1.81475e-05	0.000121212
418435	CHCHD3	594.214	0.277138	0.0842769	3.28842	0.0010075	0.00394513
418438	DCAF6	1300.4	0.368509	0.0899411	4.09722	4.18135e-05	0.000250091
418441	MPZL1	2052.66	-0.173847	0.0469019	-3.70662	0.000210043	0.00101439
418449	PTGFRN	3808.8	-0.486661	0.0892133	-5.45502	4.89669e-08	6.15203e-07
418450	CD101	99.0749	-0.660949	0.16577	-3.98714	6.68733e-05	0.000376653
418451	IGSF3	4917.66	-0.180547	0.0755146	-2.39088	0.0168079	0.0431899
418452	ADPRH	2738.09	0.448494	0.03919	11.4441	2.51745e-30	5.44209e-28
418453	TIMMDC1	461.152	0.418025	0.0506649	8.25078	1.57369e-16	8.53869e-15
418455	POGLUT1	622.498	-0.148205	0.0371194	-3.99265	6.53377e-05	0.000369226
418456	BCL9	609.158	-0.302471	0.0649662	-4.65583	3.22677e-06	2.62047e-05
418458	ACP6	200.051	-0.216105	0.0665262	-3.24842	0.00116046	0.00446198
418459	GPR89B	222.828	-0.343089	0.0641539	-5.3479	8.89796e-08	1.06299e-06
418461	CHMP2B	560.312	0.259154	0.0599501	4.32282	1.54044e-05	0.000104635
418462	VGLL3	1153.4	-0.290846	0.072229	-4.02672	5.6561e-05	0.00032571
418468	ABCC13	143.296	0.903084	0.239838	3.7654	0.000166284	0.000830747
418469	HSPA13	290.416	0.320759	0.0863003	3.71678	0.000201776	0.000981074
418471	USP25	1994.9	0.227755	0.0532805	4.27464	1.91448e-05	0.000127125
418473	CXADR	71.4656	-0.519149	0.164691	-3.15226	0.00162012	0.00595371
418475	MRPL39	127.733	0.263704	0.0963259	2.73762	0.00618854	0.0185888
418476	JAM2	481.19	-0.19956	0.0537072	-3.71571	0.000202636	0.000984203
418479	ADAMTS1	2178.04	0.574665	0.184794	3.10976	0.00187239	0.00676752
418486	CCT8	1429.7	0.251163	0.0555462	4.52169	6.13484e-06	4.6186e-05
418489	GRIK1	5340.05	0.812915	0.177597	4.57731	4.7099e-06	3.67168e-05
418493	HUNK	676.186	-0.407864	0.0818405	-4.98364	6.23985e-07	6.10054e-06
418495	MRAP	33.0727	0.864535	0.356314	2.42633	0.0152524	0.0398547
418502	IFNGR2	2958.42	0.15028	0.0361769	4.15404	3.26661e-05	0.00020342
418506	ITSN1	2383.79	-0.169371	0.0354893	-4.77246	1.81992e-06	1.58374e-05
418508	ATP5O	1209.05	0.280546	0.047382	5.92094	3.20103e-09	5.17314e-08
418510	RCAN1	1439.24	0.534445	0.104789	5.10023	3.39248e-07	3.55949e-06
418514	CHAF1B	229.112	-0.305585	0.0678574	-4.50335	6.68919e-06	4.98632e-05
418515	SIM2	10.566	-0.750699	0.264832	-2.83463	0.00458792	0.0144716
418517	PIGP	108.385	0.48487	0.0879557	5.51266	3.53448e-08	4.59753e-07
418520	PSMG1	231.605	0.265506	0.0514906	5.1564	2.51746e-07	2.71889e-06
418526	BACE2	498.649	-0.470794	0.0783696	-6.00736	1.88573e-09	3.23448e-08
418531	PRDM15	282.259	-0.159583	0.052904	-3.01646	0.00255749	0.00882006
418533	ABCG1	101.575	0.644808	0.151674	4.25126	2.12567e-05	0.000139583
418537	SLC37A1	175.457	-0.294214	0.0872225	-3.37314	0.00074316	0.00302665
418538	PDE9A	286.315	-0.305709	0.088438	-3.45676	0.000546712	0.00232369
418541	NDUFV3	286.974	0.294418	0.0490457	6.00294	1.93775e-09	3.31952e-08
418542	PKNOX1	790.32	-0.371663	0.0936607	-3.96819	7.24212e-05	0.000404223
418550	AGPAT3	1124.44	0.107852	0.0326338	3.30492	0.000950043	0.00374815
418552	C1H21ORF33	2272.73	0.130477	0.03405	3.83192	0.000127149	0.00065767
418554	VTCN1L	49.7304	0.388356	0.129621	2.99608	0.00273474	0.00933445
418556	KDM6A	1677.38	-0.25308	0.0393384	-6.4334	1.24782e-10	2.71037e-09
418561	MAOB	1315.66	-0.565828	0.0628015	-9.00977	2.06481e-19	1.53665e-17
418563	MAOA	4031.04	-0.394409	0.0914664	-4.31207	1.61735e-05	0.000109313
418567	DDX3X	16552.9	-0.20679	0.0311319	-6.6424	3.08623e-11	7.42604e-10
418574	BCOR	716.302	-0.217411	0.0557036	-3.903	9.50069e-05	0.000512198
418578	RPGR	67.0519	-0.259641	0.110793	-2.34348	0.019105	0.0480343
418579	SRPX	1446.61	-0.606692	0.118426	-5.12294	3.00807e-07	3.19804e-06
418580	DYNLT3	1265.62	0.284361	0.0974027	2.91944	0.00350665	0.0115061
418581	CYBB	330.721	0.436151	0.130739	3.33605	0.000849768	0.00340282
418582	PRRG1	512.377	-0.331359	0.0850846	-3.89446	9.84175e-05	0.000528737
418585	TMEM47	441.786	0.827088	0.106034	7.80018	6.18175e-15	2.63916e-13
418595	PDK3	967.642	-0.0845021	0.0321825	-2.62571	0.00864677	0.0247656
418597	EIF2S3	2969.01	0.289105	0.0744034	3.88564	0.00010206	0.000544441
418598	KLHL15	729.74	-0.21853	0.0511957	-4.26852	1.96775e-05	0.000130091
418600	ACOT9	750.538	-0.334573	0.118667	-2.81943	0.00481097	0.0150518
418601	PRDX4	935.184	0.214191	0.0773442	2.76932	0.00561737	0.0171455
418602	SMS	368.846	0.239687	0.0670916	3.57253	0.000353547	0.00159067
418606	EIF1AY	1234.26	0.264399	0.0784733	3.36928	0.000753642	0.00306384
418610	PDHA1	792.512	0.148075	0.0433304	3.41734	0.000632373	0.00263158
418611	ADGRG2	548.562	-0.365474	0.100866	-3.62338	0.000290778	0.00133742
418612	PHKA2	430.826	0.352979	0.0801647	4.40317	1.0668e-05	7.56709e-05
418616	NHS	230.925	-0.393581	0.0536032	-7.3425	2.09645e-13	7.08475e-12
418618	TXLNG	360.095	-0.175829	0.0452615	-3.88473	0.000102443	0.000546269
418621	AP1S2	563.442	0.204058	0.0834132	2.44635	0.0144309	0.0380956
418624	PIGA	88.5217	-0.277164	0.0789545	-3.51042	0.000447393	0.00195918
418632	GPM6B	1006.63	0.798814	0.0445331	17.9375	6.00842e-72	2.04572e-68
418635	RAB9A	582.799	0.0869926	0.03671	2.36972	0.0178015	0.0452733
418638	TLR7	387.433	-0.215432	0.0876303	-2.45841	0.0139552	0.0370489
418642	ARHGAP6	593.614	-0.281785	0.0555214	-5.07525	3.86987e-07	3.99271e-06
418646	DMTF1	425.629	-0.14724	0.0454584	-3.239	0.0011995	0.0045836
418654	STS	414.018	-0.382798	0.0999789	-3.82878	0.000128778	0.000664833
418657	MXRA5	9456.59	-0.652475	0.0887764	-7.34965	1.98732e-13	6.80248e-12
418659	ARSE	18.0867	2.7801	0.230859	12.0424	2.1269e-33	6.16305e-31
418663	ZBED1	920.539	0.26571	0.0638327	4.16261	3.14637e-05	0.000197013
418665	P2RY8	388.982	-0.457925	0.0983699	-4.65513	3.23775e-06	2.62782e-05
418681	NIPA1	3847.73	0.775051	0.0782437	9.90561	3.93563e-23	4.78566e-21
418682	HERC2	3414.94	-0.131428	0.0494112	-2.65988	0.00781688	0.0227086
418686	UBE3A	1119.41	0.208021	0.0375729	5.53646	3.08646e-08	4.08498e-07
418690	INPP4A	1625.91	-0.244556	0.0314589	-7.77384	7.61407e-15	3.23041e-13
418692	MGAT4A	294.497	-0.333721	0.0554574	-6.01761	1.77006e-09	3.04759e-08
418698	MITD1	169.584	-0.248909	0.0852796	-2.91874	0.00351446	0.0115167
418702	TXNDC9	730.292	0.239195	0.0779994	3.06662	0.00216493	0.00765027
418703	REV1	446.28	-0.356401	0.0550131	-6.47848	9.26498e-11	2.04505e-09
418705	AFF3	57.6785	0.569324	0.156557	3.63652	0.00027635	0.00127927
418712	RNF149	1344.66	0.452806	0.0575666	7.86578	3.66818e-15	1.60633e-13
418715	IL1R2	20.8312	0.757891	0.203022	3.73304	0.00018918	0.000928115
418717	IL18R1	77.4251	-0.347872	0.141899	-2.45156	0.014224	0.0376514
418719	SLC9A2	25.3664	1.09414	0.231804	4.72011	2.35712e-06	1.98648e-05
418720	MFSD9	225.864	0.202226	0.0769916	2.6266	0.00862426	0.0247115
418726	FHL2	127.274	-0.57595	0.229433	-2.51032	0.0120623	0.032744
418728	UXS1	291.548	0.145452	0.0491114	2.96167	0.00305975	0.0102285
418731	SH3RF3	537.75	-0.365111	0.0784483	-4.65416	3.25308e-06	2.6387e-05
418732	2020-09-10	575.208	0.264256	0.0620694	4.25742	2.06798e-05	0.000136254
418733	CHAMP1	1860.09	0.129705	0.0449255	2.88711	0.00388798	0.0125624
418736	RASA3	814.811	-0.24833	0.0395476	-6.27928	3.40147e-10	6.69431e-09
418738	TMEM255B	45.9511	-0.368747	0.147175	-2.5055	0.0122279	0.0330945
418740	DCUN1D2	146.325	-0.258882	0.0913294	-2.8346	0.00458831	0.0144716
418745	PCID2	337.056	0.220275	0.074015	2.97609	0.00291948	0.00984167
418746	PROZ	105.298	0.266107	0.0869636	3.05998	0.00221353	0.00778766
418749	ATP11A	635.462	-0.443188	0.102647	-4.3176	1.57734e-05	0.000106821
418752	COL4A2	23348.9	-0.26324	0.0598024	-4.40184	1.07338e-05	7.60184e-05
418761	ARHGEF7	927.468	-0.545517	0.0691769	-7.88583	3.12456e-15	1.3861e-13
418765	ARGLU1	1892.72	-0.0860082	0.0299753	-2.86931	0.00411375	0.0131917
418769	ITGBL1	538.843	0.398498	0.0708511	5.62444	1.86108e-08	2.55504e-07
418770	NALCN	767.964	0.417758	0.14449	2.89126	0.00383701	0.0124212
418772	TMTC4	1079.17	0.730041	0.0538521	13.5564	7.26019e-42	4.29898e-39
418775	CLYBL	90.4582	-0.260816	0.0909567	-2.86747	0.00413771	0.0132529
418778	UBAC2	305.207	0.188635	0.0635896	2.96645	0.00301264	0.0100908
418780	STK24	349.325	-0.104474	0.0423986	-2.4641	0.0137358	0.0365641
418781	FARP1	2426.07	0.162192	0.0613549	2.64351	0.00820525	0.0236552
418783	IPO5	2710.29	0.164036	0.0528291	3.10504	0.00190256	0.00685658
418787	DNAJC3	3123.97	-0.237202	0.0354054	-6.69961	2.0897e-11	5.16509e-10
418791	ABCC4	614.528	0.210593	0.0684013	3.07879	0.00207842	0.00739059
418798	SLITRK1	45.4782	0.613128	0.150629	4.07045	4.6923e-05	0.000276045
418802	HSPA14	235.115	0.169686	0.0479569	3.5383	0.00040272	0.00178478
418805	RNF219	290.861	-0.300759	0.0622235	-4.83353	1.34136e-06	1.21382e-05
418815	LMO7	387.754	-0.314573	0.119877	-2.62412	0.00868731	0.0248556
418818	KLF5	128.311	-1.19376	0.14664	-8.14075	3.92846e-16	2.00381e-14
418827	SUGT1	546.052	0.235003	0.0596847	3.93741	8.23649e-05	0.00045304
418828	ELF1	1057.51	-0.150542	0.0281629	-5.34538	9.02269e-08	1.07695e-06
418829	WBP4	1439.91	-0.169721	0.0653024	-2.59901	0.00934934	0.0263784
418830	MTRF1	402.072	0.137008	0.044551	3.07529	0.00210295	0.0074564
418832	NAA16	587.105	0.126927	0.0400133	3.17213	0.00151325	0.00561704
418833	RGCC	281.101	-0.420531	0.138524	-3.03581	0.00239892	0.00834081
418835	AKAP11	1292.67	-0.124219	0.0433163	-2.86773	0.00413428	0.0132451
418838	DNAJC15	91.5285	-0.778952	0.11252	-6.9228	4.42802e-12	1.22323e-10
418839	ENOX1	260.122	0.501987	0.0632858	7.93206	2.15546e-15	9.68817e-14
418841	NUFIP1	153.094	0.163648	0.0654001	2.50225	0.0123406	0.0333864
418857	SUCLA2	843.848	0.19723	0.0399574	4.936	7.97392e-07	7.6369e-06
418863	FNDC3A	2017.02	-0.214211	0.0384128	-5.57656	2.45325e-08	3.2982e-07
418865	CAB39L	1338.27	-0.299379	0.0754289	-3.96903	7.21656e-05	0.000403127
418869	ARL11	79.2614	0.590382	0.106373	5.55011	2.85482e-08	3.78946e-07
418870	KPNA3	1315.44	0.0856432	0.0270516	3.16592	0.00154592	0.00572038
418871	SPRYD7	381.83	0.2861	0.0783594	3.65113	0.000261091	0.00122108
418876	INTS6	534.509	-0.259214	0.0664583	-3.9004	9.60333e-05	0.000516743
418884	THSD1	796.133	-0.306273	0.0581021	-5.27129	1.35468e-07	1.55822e-06
418886	SLC25A15	239.531	0.294184	0.0882519	3.33346	0.000857726	0.00343166
418887	MRPS31	294.995	0.423094	0.114352	3.69994	0.000215654	0.00103575
418889	LHFP	1409.72	-0.430796	0.0682231	-6.31451	2.71016e-10	5.41198e-09
418893	FREM2	326.572	1.22612	0.334986	3.66021	0.000252006	0.00118429
418895	TRPC4	14.417	-0.538537	0.21482	-2.50692	0.0121789	0.0329881
418898	ALG5	754.106	0.199274	0.0503537	3.95749	7.57429e-05	0.000421038
418902	SPG20	1155	0.598682	0.0678567	8.82274	1.11689e-18	7.60548e-17
418903	DCLK1	308.865	1.07609	0.2166	4.96809	6.76157e-07	6.58697e-06
418908	STARD13	5829.83	0.238591	0.0839833	2.84093	0.00449819	0.0142467
418912	N4BP2L2	308.366	0.20565	0.0744713	2.76147	0.00575415	0.0174973
418917	HSPH1	866.904	0.677561	0.128131	5.28805	1.23627e-07	1.43292e-06
418923	MTUS2	185.368	0.777048	0.317094	2.45053	0.0142648	0.037752
418927	LOC418927	275.549	0.333214	0.0639445	5.21098	1.87841e-07	2.08833e-06
418932	RASL11A	312.358	0.533367	0.204664	2.60606	0.00915906	0.0259405
418934	WASF3	313.048	-0.248339	0.0668213	-3.71646	0.000202032	0.000981969
418935	RNF6	410.197	-0.183876	0.0513083	-3.58375	0.000338698	0.00152942
418940	SPATA13	455.603	-0.233457	0.0673309	-3.46731	0.000525694	0.00224856
418942	MIPEP	313.231	0.135886	0.0538356	2.52409	0.0115997	0.0316395
418945	SGCG	2528.38	0.296268	0.0454228	6.52245	6.91665e-11	1.54931e-09
418946	MICU2	956.294	0.117525	0.0448808	2.61861	0.00882893	0.0251867
418947	ZDHHC20	1027.45	0.192661	0.0659447	2.92156	0.00348283	0.0114323
418963	ZC3H12C	1509.25	0.553427	0.120529	4.59166	4.3973e-06	3.45568e-05
418967	NPAT	476.199	-0.119803	0.0395248	-3.0311	0.00243668	0.00844834
418968	ACAT1	1934.07	0.227777	0.0693616	3.2839	0.0010238	0.00399633
418969	CUL5	845.711	0.121381	0.038891	3.12106	0.00180201	0.00653745
418972	ALKBH8	52.8767	-0.341737	0.128304	-2.6635	0.00773326	0.0224897
418973	CWF19L2	341.679	0.501548	0.0889484	5.63864	1.714e-08	2.36984e-07
418977	MSANTD4	345.14	0.151014	0.0515093	2.93178	0.00337021	0.0111162
418979	DYNC2H1	269.73	-0.151921	0.0625001	-2.43073	0.0150682	0.0394567
418984	TMEM123	2695.89	0.492729	0.0535832	9.19559	3.72932e-20	3.17435e-18
418990	ARHGAP42	1074.16	-0.35085	0.0709711	-4.94356	7.67094e-07	7.38308e-06
418992	MTMR2	924.561	0.168997	0.0579822	2.91465	0.00356092	0.0116493
418994	FAM76B	314.658	-0.138727	0.055707	-2.4903	0.0127635	0.0343258
418997	ANKRD49	87.0032	0.279644	0.0952705	2.93527	0.00333262	0.0110082
419002	TAF1D	476.649	-0.171723	0.0591867	-2.90138	0.0037152	0.0120844
419007	SLC36A4	91.299	0.404284	0.0928836	4.35259	1.34539e-05	9.28684e-05
419009	CHORDC1	247.985	0.264525	0.0541329	4.88658	1.026e-06	9.50958e-06
419011	FOLH1	472.744	0.451354	0.112885	3.99836	6.37836e-05	0.000361644
419021	PCF11	1277.95	-0.174695	0.0393539	-4.43909	9.03413e-06	6.51685e-05
419027	GAB2	1349.04	-0.257177	0.0297277	-8.65111	5.10016e-18	3.26099e-16
419030	USP35	73.738	0.382201	0.121513	3.14535	0.00165886	0.00608131
419032	NOBOX	226.228	1.08745	0.252742	4.3026	1.68808e-05	0.000113643
419036	PRPF18	533.098	0.127583	0.0534587	2.38658	0.017006	0.0436002
419037	BEND7	1355.55	-0.474955	0.119042	-3.9898	6.6129e-05	0.000373233
419040	TIGAR	101.726	0.250227	0.103882	2.40876	0.016007	0.0415158
419043	FAR2	499.821	-0.369853	0.061983	-5.96701	2.41637e-09	4.01813e-08
419051	SLCO2B1	2979.99	-0.382777	0.06121	-6.2535	4.01354e-10	7.73131e-09
419052	PGM2L1	863.874	-0.148791	0.0538502	-2.76306	0.00572623	0.0174347
419053	POLD3	426.744	-0.143379	0.0413708	-3.46569	0.00052887	0.00226068
419055	RNF169	289.912	-0.268181	0.0689937	-3.88704	0.000101475	0.000541745
419057	P4HA3	546.186	0.461132	0.142709	3.23129	0.00123234	0.0046933
419059	C2CD3	121.495	-0.264978	0.0801072	-3.3078	0.000940331	0.0037163
419068	FCHSD2	721.33	-0.182652	0.0443544	-4.118	3.82173e-05	0.000231428
419072	LCMT2	347.338	0.295224	0.0523481	5.63964	1.70407e-08	2.35851e-07
419073	DCHS1	985.499	-0.374735	0.0527928	-7.09822	1.26378e-12	3.80783e-11
419075	ARFIP2	799.372	0.210341	0.0757725	2.77596	0.00550392	0.0168672
419083	PAK1	315.909	0.943746	0.144876	6.51414	7.31059e-11	1.63486e-09
419086	CAPN5	776.78	-0.612448	0.0576994	-10.6144	2.55295e-26	3.90659e-24
419087	ACER3	1700.61	-0.212725	0.0620425	-3.4287	0.000606475	0.00254298
419088	TSKU	961.032	-0.532287	0.0848944	-6.26999	3.61064e-10	7.055e-09
419090	EMSY	530.708	-0.129046	0.0379763	-3.39807	0.000678642	0.00279735
419092	RNF121	372.919	0.148657	0.0615281	2.41608	0.0156884	0.0408061
419097	LRP6	2190.29	-0.143464	0.0555604	-2.58213	0.00981935	0.0274938
419106	GATA3	101.99	-0.328534	0.078077	-4.20782	2.57846e-05	0.000165174
419109	KIN	150.937	-0.191997	0.0738917	-2.59836	0.00936712	0.0264215
419114	IGSF1L3	59.4016	0.354414	0.123125	2.87848	0.00399595	0.0128624
419115	L3MBTL1	161.314	-0.195955	0.0743749	-2.63469	0.00842142	0.0242169
419117	EPB41L1	10401.3	0.28157	0.0827335	3.40334	0.000665668	0.0027506
419118	AAR2	677.215	0.141789	0.0356566	3.97653	6.99282e-05	0.000392399
419119	DLGAP4	1602.49	-0.115953	0.0340519	-3.40518	0.000661199	0.00273704
419121	GGT7	236.41	-0.314327	0.0940837	-3.34093	0.000834995	0.00335155
419124	PIGU	424.15	0.131082	0.0423331	3.09645	0.00195853	0.00702483
419125	SAMHD1	1323.45	0.301868	0.0852842	3.53956	0.000400801	0.00177744
419127	CHD6	1412.57	-0.23639	0.0472325	-5.00482	5.59133e-07	5.52601e-06
419128	RALGAPB	1834.63	-0.0872156	0.0348871	-2.49994	0.0124215	0.0335385
419131	PHF20	1257.1	-0.0877354	0.0341579	-2.56852	0.0102133	0.0284162
419137	ERGIC3	611.096	0.133217	0.049847	2.67251	0.00752857	0.0219742
419138	CEP250	406.241	-0.158856	0.0559806	-2.8377	0.00454396	0.0143549
419139	UQCC1	300.136	0.24648	0.0592044	4.1632	3.13818e-05	0.000196681
419140	EIF6	852.285	0.145998	0.0519777	2.80887	0.00497163	0.0154656
419141	MMP24	240.547	-0.335459	0.0799281	-4.19701	2.70457e-05	0.000172039
419142	MAP1LC3A	1065.62	0.229704	0.0531981	4.31791	1.57514e-05	0.000106726
419146	AHCY	700.948	0.200027	0.0786291	2.54393	0.0109612	0.0301882
419150	CHMP4B	1504.37	0.242685	0.0508426	4.77326	1.81264e-06	1.57848e-05
419152	ZNF341	188.271	-0.220543	0.0758447	-2.90782	0.00363962	0.0118612
419153	PXMP4	855.945	0.202129	0.0578972	3.49117	0.000480907	0.00208649
419154	NECAB3	881.435	0.307961	0.12786	2.40859	0.0160145	0.0415272
419156	TOX2	91.1353	-0.28223	0.110551	-2.55294	0.0106818	0.0295381
419169	ACTR5	167.303	-0.216504	0.0685998	-3.15604	0.00159928	0.00588824
419170	PPP1R16B	284.683	-0.243318	0.0771031	-3.15575	0.00160085	0.00589244
419175	PLCG1	696.837	-0.188223	0.0603657	-3.11805	0.00182054	0.00659587
419176	ZHX3	2499.94	0.23916	0.0848186	2.81966	0.00480738	0.0150454
419177	RPN2	3953.57	0.116487	0.0381564	3.05289	0.0022665	0.00793916
419180	DBNDD2	2544.74	0.379163	0.0521373	7.2724	3.53159e-13	1.14789e-11
419184	SDC4	284.662	0.245619	0.0996876	2.46389	0.0137439	0.0365726
419188	TOMM34	128.395	0.207383	0.080485	2.57667	0.00997563	0.0278683
419189	PABPC1L	41.3666	-0.505985	0.140559	-3.59981	0.000318448	0.00144903
419190	YWHAB	4074.33	-0.0982579	0.0246367	-3.98827	6.65582e-05	0.000375034
419191	KCNK15	16.6862	0.810006	0.224885	3.60186	0.000315948	0.0014391
419194	ADA	1792.93	0.650873	0.142229	4.57622	4.73446e-06	3.6866e-05
419195	PKIG	1193.64	0.451616	0.0901979	5.00695	5.52989e-07	5.46925e-06
419196	SERINC3	8269.46	0.213594	0.0387974	5.50537	3.6839e-08	4.77365e-07
419207	ZMYND8	1001.97	-0.264097	0.0358262	-7.37161	1.68576e-13	5.87171e-12
419208	NCOA3	932.334	-0.237724	0.0319977	-7.42943	1.09066e-13	3.96098e-12
419209	SULF2	9066.6	-0.186892	0.0683124	-2.73584	0.00622208	0.018669
419210	PREX1	2359.48	0.445307	0.0597552	7.45219	9.18043e-14	3.3883e-12
419213	STAU1	3608.09	0.454113	0.119472	3.801	0.000144114	0.000733441
419220	PPP1R3D	278.608	0.181347	0.076817	2.36076	0.0182373	0.0462091
419223	TAF4	278.945	-0.114087	0.0451106	-2.52906	0.011437	0.0312709
419227	OSBPL2	2005	0.157027	0.032165	4.88193	1.05051e-06	9.69305e-06
419229	CABLES2	740.482	0.492035	0.0828892	5.93606	2.91952e-09	4.77647e-08
419236	SLC17A9	69.2123	0.55708	0.101008	5.51523	3.48327e-08	4.54394e-07
419242	DEPTOR	65.0422	-0.728671	0.188987	-3.85567	0.000115412	0.000603841
419245	PPDPF	2518.62	0.47634	0.0650851	7.31873	2.50334e-13	8.35614e-12
419247	PXDNL	1165.84	-0.428779	0.115895	-3.69972	0.000215835	0.00103575
419254	PRPF6	3794.1	0.146843	0.0425403	3.45187	0.000556719	0.00236051
419259	ZBTB46	2151.5	-0.245459	0.0703674	-3.48825	0.000486202	0.00210476
419263	STMN3	42.7099	1.01199	0.283309	3.57202	0.000354244	0.00159328
419265	HELZ2	730.504	-0.448668	0.0798191	-5.62107	1.89783e-08	2.59503e-07
419268	NSFL1C	593.785	0.192271	0.0407679	4.71624	2.40244e-06	2.01968e-05
419277	DUSP15	59.901	-0.308063	0.113031	-2.72548	0.00642086	0.0191893
419279	CCM2L	146.609	0.23569	0.0767471	3.071	0.00213345	0.00755473
419292	CDK5RAP1	272.275	-0.28756	0.080214	-3.58491	0.000337195	0.00152314
419293	LBP	1907.53	0.486689	0.0734429	6.62677	3.4311e-11	8.18283e-10
419296	TTI1	301.23	-0.185563	0.0672987	-2.75731	0.00582797	0.0176804
419299	CTNNBL1	419.369	0.138571	0.0483385	2.86669	0.0041479	0.0132731
419302	SNX21	288.372	0.191765	0.0800005	2.39705	0.0165277	0.0425906
419306	SLC35C2	575.192	0.157939	0.0423878	3.72605	0.000194502	0.000951479
419310	PRELID3B	595.228	0.274371	0.0666552	4.11627	3.85053e-05	0.000232654
419312	NELFCD	941.812	0.168762	0.0397821	4.24217	2.21365e-05	0.000144732
419313	GNAS	2349.48	-0.0959468	0.040605	-2.36293	0.0181311	0.0459998
419314	NPEPL1	709.652	0.244448	0.0435912	5.60772	2.05007e-08	2.79479e-07
419315	STX16	784.157	0.292907	0.0434093	6.74757	1.50338e-11	3.84138e-10
419321	C20H20ORF85	29.898	-0.574761	0.146046	-3.93548	8.30299e-05	0.000455778
419336	DOK5	34.3069	-0.6795	0.237835	-2.85702	0.00427639	0.013633
419338	BCAS1	49.7272	-1.08722	0.135814	-8.00523	1.19241e-15	5.6531e-14
419341	TSHZ2	681.61	-0.364412	0.0380132	-9.58647	9.11537e-22	9.4765e-20
419346	NFATC2	1250.55	-0.293283	0.078132	-3.75369	0.000174248	0.000864628
419352	PARD6B	20.8713	-0.570587	0.233251	-2.44623	0.0144359	0.0381009
419360	ARHGEF10L	1140.3	-0.168807	0.054906	-3.07447	0.00210874	0.00747501
419363	SLC45A1	796.942	-0.187534	0.0472205	-3.97146	7.14343e-05	0.000399698
419368	VAMP3	1871.84	0.182329	0.0411032	4.43588	9.16952e-06	6.60389e-05
419369	CAMTA1	320.212	-0.236511	0.0570943	-4.14247	3.43591e-05	0.000211832
419371	ACOT7	210.855	0.218216	0.0601902	3.62545	0.000288461	0.00132811
419374	RNF207	86.3531	1.38018	0.215437	6.40645	1.48951e-10	3.18456e-09
419377	NPHP4	160.107	-0.253261	0.080067	-3.16311	0.00156092	0.00576572
419384	TPRG1L	1902.63	0.248483	0.0375511	6.61718	3.66118e-11	8.67159e-10
419399	PRKCZ	168.106	-0.303605	0.0733598	-4.13857	3.49473e-05	0.000214778
419401	TMEM52	160.17	0.590971	0.230651	2.56219	0.0104015	0.0288745
419403	NADK	2699.81	0.12023	0.0431678	2.78517	0.00534997	0.0164547
419404	LOC419404	1607.44	-0.126628	0.0439681	-2.87999	0.00397693	0.0128163
419405	SLC35E2B	13.5616	0.468479	0.200262	2.33933	0.0193183	0.0484763
419406	CDK11A	1422.74	0.0874772	0.03411	2.56456	0.0103306	0.0287069
419407	MMP23B	1149.14	-0.322814	0.108065	-2.98722	0.00281532	0.00955678
419409	LOC419409	866.67	-0.23465	0.0446564	-5.25455	1.48384e-07	1.69534e-06
419412	ATAD3A	283.091	0.227883	0.0767681	2.96846	0.00299296	0.0100496
419413	VWA1	3570.1	0.491258	0.144428	3.40141	0.000670389	0.00276835
419416	DVL1	3044.65	-0.142392	0.0596024	-2.38903	0.016893	0.0433525
419418	INTS11	494.905	0.186616	0.0660887	2.82372	0.00474703	0.0148826
419419	PUSL1	452.245	-0.258122	0.0711932	-3.62566	0.000288229	0.00132749
419421	UBE2J2	935.046	0.110458	0.0389306	2.8373	0.00454968	0.0143696
419422	FAM132A	58.8936	-1.97035	0.300259	-6.56219	5.30243e-11	1.21164e-09
419423	SDF4	1780.23	0.173429	0.0371793	4.66467	3.09117e-06	2.52088e-05
419424	TNFRSF18	51.0829	0.450714	0.131313	3.43236	0.000598363	0.00251206
419433	NOC2L	627.325	0.164992	0.0439979	3.75	0.000176833	0.000874788
419441	SPSB1	1003.33	0.328265	0.0734528	4.46906	7.85636e-06	5.75246e-05
419450	PGD	1342.23	0.23478	0.0419935	5.59086	2.25943e-08	3.05209e-07
419457	PLEKHM2	1693.87	0.265796	0.0862758	3.08077	0.00206463	0.00734733
419460	SPEN	3860.66	-0.354553	0.0451765	-7.84816	4.22197e-15	1.82537e-13
419462	SZRD1	832.597	0.150248	0.0432213	3.47625	0.000508474	0.00218797
419468	IFFO2	1441.18	0.495044	0.108853	4.54781	5.42063e-06	4.15908e-05
419470	EMC1	1993.25	0.199886	0.0379548	5.26641	1.39121e-07	1.5962e-06
419471	AKR7A2	596.168	0.310996	0.0694015	4.48112	7.4253e-06	5.46327e-05
419472	PQLC2	179.728	0.362858	0.0722261	5.02392	5.06273e-07	5.05864e-06
419478	PRDM2	31.4067	-0.326509	0.135828	-2.40385	0.0162236	0.0419895
419479	AADACL4L3	29.9129	-0.418667	0.157881	-2.65179	0.00800669	0.0231662
419480	DHRS3	1955.71	0.159842	0.0626515	2.55129	0.0107325	0.0296544
419484	MFN2	2334.99	0.169076	0.0465642	3.63102	0.000282304	0.00130226
419492	DRAXIN	39.713	0.336583	0.118543	2.83934	0.00452075	0.0143015
419495	FBXO2	56.7941	-0.413064	0.123389	-3.34765	0.000814991	0.00327608
419503	C1QC	963.217	0.386883	0.101027	3.82951	0.000128396	0.000663113
419505	ZBTB40	133.004	-0.295261	0.107233	-2.75345	0.00589706	0.0178511
419506	C21H1orf50	167.863	0.245039	0.0572991	4.27648	1.89873e-05	0.000126202
419508	CCDC30	224.757	-0.262745	0.0637649	-4.12053	3.78e-05	0.000229309
419510	ZMYND12	58.4471	-0.584338	0.0999451	-5.84658	5.01774e-09	7.75671e-08
419516	ARHGAP25	515.645	-0.273945	0.0411645	-6.65488	2.83527e-11	6.89529e-10
419517	CDS2	6072.95	0.28262	0.0785594	3.59753	0.000321257	0.0014584
419522	BNIP3L	3011.25	0.115744	0.0311342	3.71759	0.000201131	0.000978986
419523	PPP2R2A	1370.35	0.135751	0.0297234	4.56715	4.94412e-06	3.82579e-05
419524	CDCA2	111.961	-0.445618	0.0997307	-4.46822	7.88736e-06	5.77206e-05
419526	KCTD9	792.892	0.129633	0.0364906	3.5525	0.000381586	0.00169998
419529	ADAM28	91.0454	-0.55935	0.190223	-2.94049	0.00327691	0.0108611
419531	ENTPD4	270.759	0.202166	0.050892	3.97246	7.11342e-05	0.000398509
419534	R3HCC1	1498.65	0.24994	0.0459949	5.43409	5.50781e-08	6.86913e-07
419535	CHMP7	1307.77	0.112499	0.0352505	3.19142	0.00141576	0.00529559
419539	LRRTM4	108.662	1.50071	0.213102	7.04221	1.89212e-12	5.52978e-11
419542	ARID1A	1814.71	-0.149205	0.0398748	-3.74182	0.000182691	0.000900494
419552	LAPTM5	2404.05	0.169216	0.0683977	2.474	0.0133609	0.0356858
419554	PUM1	2522.15	0.0941002	0.0400602	2.34897	0.0188255	0.0474699
419557	FABP3	7219.75	0.603266	0.0845882	7.1318	9.90679e-13	3.01162e-11
419558	SERINC2	198.218	0.448534	0.142726	3.14261	0.00167447	0.00613273
419559	EDN2	92.0532	-0.724262	0.104531	-6.92868	4.24781e-12	1.17583e-10
419561	CTPS1	435.243	0.215342	0.0555329	3.87774	0.000105432	0.00055936
419569	DNAJC8	883.925	0.177736	0.0618786	2.87233	0.0040746	0.0130909
419572	ZMPSTE24	676.617	0.241465	0.0438492	5.5067	3.65621e-08	4.7468e-07
419573	RLF	389.991	-0.357731	0.044834	-7.979	1.47525e-15	6.85715e-14
419584	LOC419584	393.394	0.290889	0.0776416	3.74656	0.000179277	0.000884628
419585	TAF12	264.252	0.183717	0.0511395	3.59247	0.000327564	0.00148357
419586	MTFR1L	103.22	0.23495	0.0813059	2.88971	0.00385598	0.0124679
419587	SELENON	4376.81	-0.1614	0.058794	-2.74518	0.00604771	0.0182382
419588	MAN1C1	1356.94	-0.103041	0.0432571	-2.38206	0.0172159	0.0440506
419589	LDLRAP1	851.149	0.375281	0.0326584	11.4911	1.46195e-30	3.31837e-28
419604	PDIK1L	261.309	-0.217043	0.0589915	-3.67922	0.000233952	0.00111056
419605	RRAGC	761.971	0.106331	0.0323364	3.28828	0.00100801	0.00394601
419608	SF3A3	555.366	0.121509	0.0408544	2.97419	0.0029376	0.00989297
419614	GNL2	582.96	0.37987	0.067732	5.60843	2.04166e-08	2.78611e-07
419618	ZC3H12A	509.259	0.287132	0.0650467	4.41424	1.01364e-05	7.22388e-05
419620	CSF3R	296.614	0.589178	0.179363	3.28484	0.0010204	0.00398647
419623	THRAP3	2809.42	-0.207104	0.0373356	-5.54708	2.90486e-08	3.85212e-07
419624	MAP7D1	1572.16	0.216148	0.0771236	2.80261	0.00506903	0.0157291
419625	TRAPPC3	1074.57	0.154083	0.0503048	3.06299	0.00219138	0.00773171
419628	AGO3	774.244	0.27828	0.0669027	4.15947	3.18983e-05	0.000199368
419629	AGO4	971.827	-0.11703	0.0360167	-3.24931	0.00115684	0.0044493
419634	KIAA0319L	930.76	0.208564	0.0597108	3.49291	0.000477792	0.00207495
419635	ZMYM4	857.948	-0.134143	0.0331116	-4.05124	5.09478e-05	0.000296901
419643	KCNQ4	107.163	-0.44265	0.169024	-2.61885	0.00882256	0.025179
419647	CCDC28B	41.3705	0.283624	0.119068	2.38204	0.0172172	0.0440506
419649	PTP4A2	1287.93	0.106419	0.0348739	3.05155	0.00227666	0.00796041
419652	MTMR9LP	489.222	-0.184862	0.0565051	-3.2716	0.00106942	0.00415058
419653	EIF3I	1210.56	0.246982	0.0929103	2.65829	0.0078539	0.0227856
419656	KPNA6	969.986	0.220795	0.0485926	4.54379	5.52513e-06	4.2321e-05
419658	BSDC1	864.054	0.140615	0.0414394	3.39327	0.000690637	0.00283827
419664	SYNC	38.7559	0.832294	0.335337	2.48196	0.0130662	0.0350567
419665	KIAA1522	289.407	-0.594342	0.0936941	-6.34343	2.24704e-10	4.61136e-09
419666	YARS	644.505	0.315722	0.0429577	7.3496	1.98795e-13	6.80248e-12
419669	RNF19B	421.448	-0.292024	0.0796027	-3.66852	0.000243961	0.00115165
419674	PABPC4	253.089	0.463572	0.195682	2.36901	0.0178358	0.0453522
419675	NT5C1A	58.2446	1.14796	0.259884	4.41721	9.9983e-06	7.13195e-05
419679	MFSD2A	643.323	0.325443	0.0936065	3.47672	0.000507597	0.00218488
419680	CAP1	4857.46	0.249465	0.0439167	5.68042	1.34365e-08	1.91656e-07
419681	PPT1	2511.64	0.270982	0.0550608	4.92149	8.58857e-07	8.15674e-06
419683	TCEB3	660.32	0.173751	0.0461122	3.76801	0.000164551	0.000824512
419686	GALE	386.58	0.278411	0.0468186	5.9466	2.73778e-09	4.50856e-08
419687	FUCA1	331.847	0.320257	0.0690357	4.63901	3.50085e-06	2.80955e-05
419688	PNRC2	1980.38	0.152414	0.0458517	3.32406	0.000887179	0.00354118
419698	RCAN3	1089.3	0.0827594	0.0341695	2.42202	0.0154343	0.0402759
419699	DPAGT1	2159.17	0.182359	0.0419781	4.34415	1.39819e-05	9.59289e-05
419701	HMBS	675.028	0.402823	0.0474805	8.48396	2.17653e-17	1.3116e-15
419704	SLC37A2	447.877	-0.333251	0.0853159	-3.90609	9.38032e-05	0.000507551
419705	CCDC15	119.423	-0.232352	0.082497	-2.81649	0.00485516	0.015168
419710	CDON	1350.61	-0.59904	0.107602	-5.56717	2.58912e-08	3.46718e-07
419711	EI24	1679.09	0.333219	0.0461813	7.21544	5.37593e-13	1.71063e-11
419713	SRPRA	5463.27	0.16623	0.0507971	3.27243	0.00106628	0.00414314
419716	DCPS	245.831	-0.294994	0.0588755	-5.01047	5.42973e-07	5.38191e-06
419718	ST3GAL4	524.895	0.337611	0.124236	2.7175	0.00657766	0.019597
419723	FLI1	1764.26	-0.129596	0.0494765	-2.61935	0.00880969	0.0251476
419729	PRDM10	378.177	-0.159753	0.0532174	-3.00189	0.00268311	0.00919509
419731	ST14	867.11	1.31055	0.161172	8.13137	4.24481e-16	2.14111e-14
419733	ADAMTS15	4908.56	0.628422	0.0474612	13.2407	5.10368e-40	2.3169e-37
419736	JAM3	943.786	-0.239417	0.0510896	-4.68621	2.78306e-06	2.3041e-05
419738	VPS26B	1366.67	0.118433	0.0380929	3.10907	0.00187678	0.00677621
419743	ATP12A	50.2917	-3.50028	0.864493	-4.04894	5.14505e-05	0.000299446
419747	CLMP	2916.55	-0.184468	0.0514796	-3.58333	0.000339245	0.00153138
419748	UBASH3B	2934.21	0.25477	0.0877297	2.90404	0.00368386	0.011991
419751	GRIK4	62.6075	-1.40875	0.168296	-8.37064	5.73057e-17	3.34956e-15
419752	ARHGEF12	4658.16	-0.23375	0.0490968	-4.76101	1.92628e-06	1.66554e-05
419757	TTC36	378.754	-0.240033	0.0648336	-3.7023	0.000213654	0.00102891
419758	UBE4A	2577.47	0.187396	0.0360773	5.19429	2.05498e-07	2.26613e-06
419760	RBM7	320.308	0.215854	0.0705404	3.06001	0.00221332	0.00778766
419761	REXO2	355.48	0.312241	0.0916807	3.40574	0.000659847	0.00273228
419771	IL10RA	144.518	0.304463	0.0886261	3.43536	0.000591756	0.00248815
419774	SCN4B	255.098	-0.346575	0.0732971	-4.72837	2.26335e-06	1.92173e-05
419777	JAML	259.989	0.365368	0.126984	2.87727	0.00401133	0.0129028
419785	BCL9L	2395.39	-0.186914	0.0366518	-5.09972	3.40162e-07	3.56633e-06
419788	TRAPPC4	495.553	0.112802	0.0393485	2.86675	0.00414717	0.0132731
419793	SDHD	799.563	0.205416	0.0588216	3.49219	0.000479084	0.00207924
419794	C24H11orf57	190.049	0.141414	0.0569222	2.48433	0.0129794	0.0348447
419796	DLAT	797.425	0.140506	0.0410157	3.42566	0.000613301	0.00256604
419802	APOA5	17.2918	-0.748153	0.221546	-3.37697	0.000732892	0.00298929
419803	AHCYL1	1505.92	-0.261896	0.0496751	-5.27219	1.34807e-07	1.55193e-06
419806	KCNC4	125.766	-0.976104	0.334529	-2.91784	0.00352462	0.0115444
419809	SLC16A4	162.701	-0.358652	0.084688	-4.23498	2.28575e-05	0.00014916
419811	LAMTOR5	507.925	0.166617	0.0677648	2.45876	0.0139419	0.0370271
419813	ETV7	36.1049	-0.434776	0.148087	-2.93594	0.00332537	0.0109869
419814	KCTD20	1380.65	-0.252448	0.0363471	-6.94548	3.7717e-12	1.0483e-10
419821	PLEKHA6	287.584	-0.561734	0.128647	-4.36649	1.26261e-05	8.75978e-05
419824	NFASC	14061.9	0.550552	0.0817065	6.73817	1.60399e-11	4.05048e-10
419832	ELK4	3565.34	-0.243971	0.0385632	-6.32651	2.5076e-10	5.04447e-09
419838	PM20D1	997.96	0.292921	0.0614703	4.76525	1.8862e-06	1.63618e-05
419841	FAM72A	154.727	0.48282	0.123711	3.90281	9.50828e-05	0.000512236
419843	SRGAP2	2322.28	0.184855	0.0387753	4.76734	1.86671e-06	1.62031e-05
419846	DYRK3	396.328	-0.174737	0.0446429	-3.91411	9.07367e-05	0.000493508
419847	MAPKAPK2	2269.79	0.0999849	0.0337521	2.96233	0.00305316	0.0102114
419848	PIGR	222.16	-2.552	0.898616	-2.83993	0.00451239	0.0142851
419852	CD55	732.54	-0.499881	0.138887	-3.59919	0.000319204	0.00145198
419853	CR1L	1682.25	-0.24648	0.0761021	-3.2388	0.00120032	0.00458418
419860	G0S2	7581.73	0.438555	0.0388477	11.2891	1.48569e-29	3.11286e-27
419865	WDR77	278.282	0.29391	0.086584	3.39451	0.000687526	0.00282883
419866	ATP5F1	1498.04	0.175486	0.0585114	2.99917	0.00270714	0.00926114
419867	RAP1A	1553.81	0.119217	0.0389023	3.06451	0.00218024	0.00769638
419869	DDX20	186.346	0.2642	0.0696634	3.79252	0.000149128	0.000755569
419873	PPM1J	129.627	0.182845	0.0718653	2.54427	0.0109505	0.0301661
419875	SLC16A1	3997.14	0.276723	0.107724	2.56881	0.0102048	0.0284038
419877	MAGI3	835.042	-0.332816	0.0428517	-7.76668	8.05682e-15	3.40763e-13
419886	CSDE1	7943.66	0.108718	0.0206743	5.25859	1.45167e-07	1.66277e-06
419887	SIKE1	322.136	0.258803	0.0551056	4.69648	2.64682e-06	2.20336e-05
419891	FANCE	52.9089	0.375966	0.126464	2.9729	0.00295003	0.00993238
419898	ANKS1A	1877.08	-0.118809	0.05087	-2.33553	0.0195155	0.048893
419900	UHRF1BP1	1141.32	-0.128165	0.0348858	-3.67386	0.000238913	0.00113135
419910	ITPR3	772.854	0.224629	0.0653738	3.43607	0.000590215	0.00248397
419916	OARD1	280.611	0.160529	0.0668807	2.40022	0.0163851	0.0423512
419921	MDFI	509.318	-0.49383	0.120817	-4.08742	4.36195e-05	0.000258621
419922	TFEB	570.627	0.25056	0.0765987	3.27107	0.00107142	0.00415676
419923	FRS3	894.103	-0.195559	0.0635274	-3.07833	0.00208162	0.00740004
419924	TOMM6	177.568	0.279893	0.117343	2.38526	0.0170669	0.0437316
419925	USP49	104.103	-0.200296	0.0755377	-2.6516	0.00801115	0.0231716
419927	BYSL	326.021	0.248922	0.0575276	4.327	1.51152e-05	0.000102722
419943	FTSJ3	655.785	0.304322	0.100263	3.03525	0.00240333	0.00835399
419948	METTL2A	130.262	0.252982	0.0898209	2.81651	0.0048548	0.015168
419950	MRC2	11651.5	-0.267401	0.0953722	-2.80376	0.00505097	0.0156874
419954	MAP3K3	1878.77	-0.131987	0.0456525	-2.89112	0.00383873	0.0124239
419955	LIMD2	160.969	-0.311009	0.0907458	-3.42726	0.000609716	0.0025542
419957	STRADA	518.707	0.107521	0.0434825	2.47274	0.0134084	0.0358056
419959	DDX42	1114.5	-0.14323	0.0360735	-3.97051	7.17195e-05	0.000400964
419960	CDC27	1101.69	0.128304	0.0296028	4.33418	1.46304e-05	9.99755e-05
419966	NMT1	723.78	0.227318	0.0565298	4.02121	5.79005e-05	0.00033174
419967	DCAKD	49.1374	0.500024	0.111539	4.48294	7.36231e-06	5.41985e-05
419973	GOSR2	786.652	0.120009	0.0400458	2.99678	0.00272845	0.00931999
419980	PHB	397.771	0.245377	0.0864452	2.83853	0.00453217	0.0143243
[truncated: 3,463 more rows]

## Sheet: DEGs within HG vs LG
entrezid	gene_symbol	baseMean	log2FoldChange	lfcSE	stat	pvalue	padj
373885	FZD10	13.6573	-1.14195	0.345866	-3.30171	0.000960968	0.00280269
373886	FZD9	1302.81	1.05898	0.0754709	14.0316	9.9814e-45	1.07092e-42
373887	FZD4	6137.35	-0.165555	0.0609599	-2.7158	0.00661154	0.0154686
373888	TFAM	364.821	-0.425797	0.0947349	-4.49462	6.96956e-06	3.28492e-05
373889	HK1	1904.52	0.440963	0.0555926	7.93204	2.15576e-15	3.79514e-14
373890	ADRA1B	203.683	-0.700819	0.14919	-4.6975	2.63371e-06	1.35833e-05
373894	SDK1	852.922	0.229302	0.0785089	2.92071	0.00349231	0.0088041
373895	TBX22	13.4132	1.0798	0.322261	3.35071	0.000806043	0.00240194
373897	MUSK	13.0294	-1.41519	0.290004	-4.87989	1.06145e-06	5.89138e-06
373898	PALD1	1299.89	0.75072	0.056552	13.2749	3.23857e-40	2.82877e-38
373899	PDIA3	5076.97	-0.277796	0.0682868	-4.06807	4.74035e-05	0.000189419
373900	UGP2	1949.74	0.311705	0.0808763	3.8541	0.000116158	0.00042275
373901	LMO4	314.351	-0.277286	0.0949866	-2.91921	0.00350916	0.00884005
373903	DIO2	73.138	-1.59523	0.376355	-4.23861	2.24903e-05	9.6127e-05
373904	TNFRSF10B	140.676	-0.861495	0.149038	-5.78039	7.45282e-09	5.84977e-08
373905	BASP1	989.457	0.387894	0.10213	3.79805	0.000145836	0.000518436
373911	PTPRO	15.1274	1.4473	0.397902	3.63733	0.000275478	0.000924774
373914	QSOX1	1616.53	0.684901	0.0552361	12.3995	2.62927e-35	1.80032e-33
373915	SREBF1	1197.89	1.11634	0.224213	4.97895	6.39309e-07	3.66943e-06
373916	ACO1	1711.86	0.396082	0.0994503	3.98271	6.81341e-05	0.000262629
373917	LGALS3	141.28	-0.625841	0.191189	-3.27342	0.00106256	0.00306422
373919	RUNX2	98.5649	-1.09388	0.137921	-7.93121	2.1702e-15	3.81072e-14
373921	ZNF622	292.303	0.212575	0.0676916	3.14035	0.00168748	0.00462649
373923	CELF1	824.98	0.122186	0.04844	2.52242	0.0116552	0.0252928
373927	CDH20	178.496	0.472635	0.189107	2.4993	0.0124438	0.0268206
373928	PPARG	6185.18	0.667641	0.102887	6.48906	8.63709e-11	8.96337e-10
373929	MAPKAPK5	582.237	0.130217	0.0545235	2.38827	0.0169277	0.0350809
373930	SUMO1	916.47	-0.216761	0.0625712	-3.46423	0.000531743	0.00166144
373934	HOXA13	14.6706	1.02555	0.422594	2.42681	0.0152322	0.0320053
373935	DACH1	356.26	0.792117	0.0753619	10.5108	7.70028e-26	3.26866e-24
373942	AGMAT	923.744	0.209545	0.0539963	3.88074	0.000104141	0.000384246
373946	ITGA3	363.442	-0.436244	0.103948	-4.19676	2.70757e-05	0.000113974
373948	MATR3	3485.6	-0.131262	0.0421126	-3.11692	0.00182748	0.00496635
373951	S100A6	323.495	-0.416361	0.162006	-2.57004	0.0101687	0.0225117
373952	NBL1	854.15	0.408568	0.0938433	4.35373	1.33844e-05	5.94637e-05
373953	MAPK1	5406.4	0.323242	0.0488962	6.61077	3.82326e-11	4.1945e-10
373957	RPL6	5601.61	-0.476469	0.0640549	-7.43845	1.01871e-13	1.51394e-12
373961	HDAC1	823.329	-0.291838	0.0397028	-7.35057	1.97366e-13	2.85489e-12
373963	EEF1A1	25906	-0.423551	0.110083	-3.84755	0.000119304	0.000433157
373965	CALD1	6845.42	0.262134	0.0593872	4.41398	1.01489e-05	4.60807e-05
373967	SLIT2	791.095	0.587481	0.10233	5.74103	9.41041e-09	7.27621e-08
373970	ROCK1	3115.72	0.365471	0.0536689	6.80973	9.77788e-12	1.14955e-10
373972	PRPF40A	1419.79	-0.167654	0.0541854	-3.09408	0.00197427	0.00531857
373975	IRX2	74.8187	-2.58554	0.696744	-3.71089	0.00020653	0.000710652
373977	PSEN1	696.598	0.273479	0.066614	4.10543	4.03563e-05	0.000163222
373978	COL18A1	7717.38	0.757549	0.0553234	13.6931	1.11627e-42	1.08645e-40
373980	LAMB2	2893.48	0.294353	0.108756	2.70654	0.00679883	0.0158478
373981	HPSE	129.602	-0.945339	0.127699	-7.40286	1.3328e-13	1.95066e-12
373983	BRCA1	122.329	-0.744313	0.231036	-3.22163	0.00127461	0.00359733
373985	CHRDL1	1551.39	0.981467	0.14557	6.74222	1.55988e-11	1.78913e-10
373988	TBX5	23.7409	-0.978239	0.250567	-3.9041	9.45761e-05	0.000352006
373990	TBX2	523.762	0.185568	0.0495834	3.74254	0.000182169	0.000633385
373992	FBN1	34653.7	1.23154	0.153022	8.04813	8.40686e-16	1.55009e-14
373994	POU2AF1	32.9231	-1.11823	0.380153	-2.94153	0.00326598	0.008298
373996	CAV1	4837.56	0.492466	0.0871808	5.64879	1.61586e-08	1.20118e-07
374006	SAT1	1785.85	-0.454766	0.0879422	-5.17119	2.32605e-07	1.44349e-06
374018	ILK	2274.03	0.343181	0.0526527	6.51782	7.13383e-11	7.49465e-10
374020	FECH	151.722	-0.293975	0.108041	-2.72096	0.00650935	0.0152504
374024	TWSG1	1033.66	-0.222786	0.0838228	-2.65782	0.00786468	0.0179987
374026	ARNT	1473.64	0.0910309	0.038662	2.35453	0.018546	0.0380585
374028	CLDN5	1729.31	0.190212	0.0691289	2.75156	0.00593122	0.0140335
374029	CLDN3	39.5103	-2.33683	0.713929	-3.2732	0.00106336	0.00306524
374030	PCBD2	127.857	0.285207	0.116895	2.43985	0.0146932	0.0310113
374031	NOTCH2	6342.48	0.19331	0.0636152	3.03874	0.00237571	0.0062711
374033	UGT8	60.6765	-1.96659	0.300183	-6.55132	5.7031e-11	6.06244e-10
374034	AFAP1	1117.69	1.01215	0.081251	12.457	1.28058e-35	8.90265e-34
374038	CBL	1658.69	-0.163737	0.0655643	-2.49735	0.0125125	0.0269472
374039	OGN	7616.96	0.739696	0.129319	5.71994	1.06561e-08	8.15194e-08
374046	COL11A1	323.288	1.39681	0.264542	5.2801	1.29115e-07	8.34593e-07
374047	CCND2	891.282	-0.185259	0.0614301	-3.01577	0.00256331	0.00670396
374052	F5	780.551	-1.74046	0.227893	-7.63719	2.22009e-14	3.50939e-13
374055	TRAF5	151.086	-0.391931	0.140977	-2.78011	0.00543409	0.0130223
374056	GPX4	1712.24	0.423035	0.132418	3.1947	0.00139979	0.00391171
374058	ITGB1	22305.8	0.535835	0.0491427	10.9037	1.10721e-27	5.31225e-26
374059	FZD8	429.406	0.535156	0.0721122	7.42116	1.161e-13	1.70839e-12
374060	FZD7	382.581	0.373705	0.0769272	4.85791	1.18631e-06	6.49967e-06
374061	FZD2	181.223	0.339526	0.147276	2.30538	0.0211455	0.0426351
374064	PFKM	50.3646	1.34839	0.470164	2.86791	0.00413195	0.01022
374065	KCNMA1	1033.23	0.331624	0.086632	3.82797	0.000129206	0.000464897
374068	CDH5	8426.22	0.504697	0.0455437	11.0816	1.54071e-28	7.77547e-27
374070	RGS19	150.229	-0.861286	0.113148	-7.61204	2.6981e-14	4.23551e-13
374072	SLC25A6	3537.07	-0.225462	0.076205	-2.95863	0.00309011	0.00790274
374075	BTK	295.805	-0.256784	0.111346	-2.30618	0.0211007	0.0425511
374078	BIRC5	56.9987	-1.31317	0.209316	-6.27365	3.52675e-10	3.37706e-09
374080	TLE4Z1	459.258	-0.152989	0.0589697	-2.59436	0.00947677	0.0212072
374083	DAB1	13.2501	-1.08005	0.300252	-3.59712	0.000321755	0.00106439
374089	SEMA3E	34.2911	1.01467	0.220801	4.59541	4.31897e-06	2.12226e-05
374090	SEMA3C	2315.89	0.797338	0.0979153	8.14313	3.85178e-16	7.44459e-15
374092	CRY2	3601.8	-0.496808	0.0949861	-5.23032	1.69215e-07	1.07543e-06
374093	CRY1	1080.18	-1.39799	0.133376	-10.4816	1.05008e-25	4.40257e-24
374094	TGFBR1	514.345	0.19125	0.0579765	3.29874	0.000971191	0.00282887
374095	ENTPD8	151.995	-1.83522	0.279775	-6.55962	5.39449e-11	5.78327e-10
374096	SMAD6	257.473	0.27269	0.0726298	3.75452	0.000173672	0.000606161
374097	GNAI3	1901.87	0.164169	0.032191	5.09984	3.39948e-07	2.04509e-06
374099	BIVM	470.45	-0.251803	0.0687681	-3.66162	0.000250626	0.000848664
374105	RIMBP2	130.593	-1.67578	0.309658	-5.41172	6.24232e-08	4.23878e-07
374106	CDKN1B	1466.88	-0.150597	0.0420864	-3.57829	0.000345849	0.00113228
374109	SEMA3F	350.979	-1.43949	0.129036	-11.1557	6.71787e-29	3.49381e-27
374110	PTGDS	4623.74	-1.40438	0.167385	-8.39011	4.85696e-17	1.02925e-15
374111	CELF2	242.122	0.441838	0.12717	3.4744	0.000511993	0.00160451
374116	PER2	4000.01	-0.607044	0.0764222	-7.9433	1.96876e-15	3.47491e-14
374117	JCHAIN	1003.03	-2.46382	0.513776	-4.79552	1.62252e-06	8.6836e-06
374119	NEDD4L	1023.72	0.192723	0.0420811	4.5798	4.6543e-06	2.27147e-05
374125	LITAF	64.8845	-0.845825	0.140157	-6.03484	1.59118e-09	1.38984e-08
374128	PDGFB	898.304	0.419468	0.0539746	7.77158	7.75105e-15	1.29115e-13
374129	LMO2	1260.78	-0.208311	0.0765397	-2.72161	0.00649652	0.015223
374131	NR3C2	1005.9	0.22001	0.0561694	3.9169	8.96958e-05	0.000335879
374132	RPL39	3502.68	-0.344365	0.0514274	-6.69615	2.13989e-11	2.40777e-10
374133	RPL35	761.025	-0.500237	0.131354	-3.8083	0.000139928	0.00050004
374135	CTGF	1086.85	-0.555228	0.119487	-4.64678	3.3715e-06	1.69458e-05
374136	IL1RL1	143.851	-0.556371	0.198721	-2.79976	0.00511404	0.0123378
374138	HIPK2	3382.05	0.510841	0.0723297	7.06268	1.63323e-12	2.10934e-11
374141	TLR2A	474.794	-0.530421	0.134609	-3.94044	8.13313e-05	0.000307412
374144	PTS	73.3948	0.503978	0.126188	3.99388	6.50011e-05	0.000251621
374147	BMPR2	4677.15	0.162126	0.0581103	2.78998	0.00527119	0.0126833
374148	SOX9	93.7278	-1.21027	0.361671	-3.34631	0.000818936	0.0024343
374153	TRPC3	39.0228	-0.443085	0.168426	-2.63073	0.00852016	0.0193299
374155	ST8SIA4	237.828	-0.176427	0.0681731	-2.58792	0.00965565	0.0215403
374158	DFFB	285.735	-0.253907	0.073409	-3.4588	0.000542595	0.00169147
374159	ATP5A1Z	5431.45	0.128484	0.056864	2.2595	0.0238524	0.0474195
374163	HSP90B1	13235.2	-0.308425	0.0966245	-3.192	0.00141291	0.00394273
374178	TIMP2	4511.39	0.86032	0.0937383	9.17789	4.39614e-20	1.25318e-18
374179	IRF4	58.1105	-1.53197	0.331206	-4.62542	3.73836e-06	1.86044e-05
374182	ROCK2	2353.77	0.262565	0.0677706	3.87432	0.000106924	0.000392813
374185	IRX1	80.0805	-2.17799	0.445172	-4.89245	9.95863e-07	5.55677e-06
374189	ME1	622.138	0.408739	0.11432	3.5754	0.000349698	0.00114238
374191	PDCD4	1710.15	-0.175725	0.0783186	-2.24372	0.0248502	0.0491235
374192	DUSP1	2193.94	-0.469431	0.195163	-2.40533	0.016158	0.0337115
374198	APP	15166.4	0.478086	0.0456755	10.467	1.22449e-25	5.05602e-24
374200	SOX18	869.875	0.572149	0.0623315	9.17913	4.34586e-20	1.24144e-18
374201	PITX1	196.073	0.734358	0.152041	4.82999	1.3654e-06	7.41822e-06
374202	TBX3	1081.94	0.380331	0.0637607	5.96497	2.44678e-09	2.06439e-08
374204	QKI	7447.94	0.362264	0.0565502	6.40605	1.49334e-10	1.50008e-09
374207	HDAC4	1172.83	-0.163337	0.0466633	-3.50032	0.000464695	0.00147152
374208	PTPRG	2407.42	0.295902	0.053937	5.48607	4.10982e-08	2.86008e-07
374209	ITGB3	348.806	0.334079	0.12577	2.65626	0.00790125	0.0180611
374210	BCKDHA	398.944	0.371386	0.059638	6.22733	4.74442e-10	4.44619e-09
374212	ADORA1	232.112	0.592606	0.191295	3.09787	0.0019492	0.00526054
374222	GLDC	234.914	1.05124	0.143733	7.31383	2.59634e-13	3.69673e-12
374224	PAFAH1B1	3666.03	0.0942641	0.0364152	2.58859	0.00963699	0.0215057
374231	FOXO1	1210.53	0.188946	0.0533159	3.54391	0.000394244	0.00127087
374233	FKBP1C	2022.68	0.296626	0.116511	2.5459	0.0108995	0.0238772
374234	SPTAN1	6230.71	0.237144	0.0377796	6.27704	3.45081e-10	3.31132e-09
374241	PI15	102.452	1.37292	0.227842	6.02578	1.68297e-09	1.46251e-08
374242	DCX	2679.39	0.69899	0.111869	6.24827	4.15024e-10	3.919e-09
374243	WNT2B	153.426	0.900059	0.150691	5.97289	2.33084e-09	1.97882e-08
374244	ATP2B1	580.975	-0.258732	0.0774234	-3.34179	0.000832407	0.00246788
374246	NBN	317.091	-0.347704	0.0697489	-4.98508	6.19357e-07	3.56844e-06
374252	TNKS	900.496	0.436362	0.0405447	10.7625	5.17525e-27	2.3506e-25
374254	LSP1	3524.74	0.373699	0.106039	3.52418	0.000424792	0.00135842
374268	PIK3AP1	257.837	-0.49735	0.160591	-3.09701	0.00195485	0.00527006
374269	TP63	46.0573	0.72686	0.307497	2.3638	0.0180887	0.0372041
374271	IGFBP4	2049.85	0.637999	0.0887555	7.18828	6.5611e-13	8.96706e-12
374272	DUSP6	560.701	0.319605	0.0650962	4.90974	9.11977e-07	5.12015e-06
374273	SURF4	1223.7	0.348875	0.061943	5.63219	1.77935e-08	1.31127e-07
378779	BMP2	92.3678	-1.53221	0.156551	-9.78727	1.27698e-22	4.32839e-21
378782	EPHA1	46.3959	-2.12648	0.378234	-5.62214	1.88612e-08	1.38396e-07
378783	KIT	299.006	0.515096	0.0959467	5.36856	7.93669e-08	5.29864e-07
378790	RTN4	6001.98	-0.277601	0.0709609	-3.91203	9.1524e-05	0.00034186
378791	RTN1	544.419	-0.392382	0.100819	-3.89195	9.94429e-05	0.00036871
378793	TRMT11	426.429	-0.526233	0.0638984	-8.23547	1.78857e-16	3.58397e-15
378797	GJB1	64.0496	-1.42401	0.258333	-5.51232	3.54138e-08	2.4848e-07
378798	ARSH	386.743	0.24945	0.0542069	4.60181	4.18828e-06	2.06474e-05
378799	MSH2	356.457	-0.196616	0.0604313	-3.25354	0.00113975	0.00325513
378801	STK25	1230.24	0.112499	0.0341235	3.29683	0.00097782	0.00284657
378802	SLC2A8	642.214	0.234735	0.0525621	4.46585	7.97517e-06	3.7114e-05
378804	PPP3R1	2089.12	-0.26409	0.0672401	-3.92757	8.58079e-05	0.000322965
378890	PPP3CB	1241.63	0.423435	0.0513196	8.25095	1.57134e-16	3.16732e-15
378893	FANCG	95.9211	0.398908	0.125077	3.1893	0.00142616	0.00397644
378894	TNFSF10	2971.76	-0.174498	0.0520485	-3.35261	0.000800528	0.00238739
378895	STX2	703.869	0.351276	0.0623359	5.63521	1.74842e-08	1.29197e-07
378896	TERF1	80.8782	-0.517599	0.19667	-2.63181	0.00849302	0.0192748
378898	DDAH1	755.959	0.737355	0.0916094	8.0489	8.35399e-16	1.54243e-14
378901	RGS4	1403.34	0.642038	0.0661215	9.70997	2.73421e-22	8.99913e-21
378903	CREM	282.552	-0.607663	0.0723769	-8.39582	4.62659e-17	9.81961e-16
378905	FAM53A	574.394	0.254809	0.0588001	4.33348	1.46771e-05	6.48268e-05
378907	SGMS1	723.164	-0.230336	0.0542364	-4.24688	2.16766e-05	9.29698e-05
378908	SLA	88.1424	-0.973214	0.137723	-7.06647	1.5893e-12	2.06049e-11
378912	RGS2	791.893	0.72018	0.0635033	11.3408	8.23627e-30	4.5253e-28
378913	FLNB	12316.5	0.231656	0.026603	8.70789	3.09585e-18	7.37484e-17
378914	CDKN1A	39.7314	-1.00069	0.179957	-5.56071	2.68681e-08	1.92383e-07
378917	FGF9	30.4476	-0.628625	0.254378	-2.47122	0.0134652	0.0286996
378918	TRAM1	1662.66	0.156777	0.0549269	2.85428	0.00431348	0.0106112
378919	TRIB2	966.93	-0.278631	0.0428023	-6.50972	7.52911e-11	7.87954e-10
378922	BUB1B	142.84	-0.965154	0.299958	-3.21763	0.00129252	0.00364108
386571	SPARC	50548.5	0.760654	0.109037	6.97611	3.03461e-12	3.80751e-11
386574	NFKB2	431.81	-0.359432	0.0903706	-3.97731	6.97e-05	0.000267908
386576	ACHRB	774.91	1.64882	0.538515	3.06179	0.00220016	0.00585649
386577	CHRNA5	96.0621	-0.442714	0.144999	-3.05322	0.00226396	0.00600404
386579	RPS6KA1L	892.943	-0.923951	0.0705206	-13.1019	3.21254e-39	2.71889e-37
386580	PTPRC	1766.11	-0.558969	0.101004	-5.53412	3.12803e-08	2.21947e-07
386582	RB1	838.31	-0.124482	0.0461574	-2.69691	0.00699862	0.0162514
386583	MMP2	9257.85	0.619472	0.106188	5.83375	5.41944e-09	4.35923e-08
386747	FMN1	332.395	-0.421879	0.177109	-2.38203	0.0172177	0.0355899
395071	FUT11	244.846	0.182583	0.0645807	2.8272	0.00469564	0.0114276
395073	FUT10	201.961	0.44169	0.0847171	5.2137	1.85114e-07	1.1683e-06
395074	CCDC80	10543	1.30617	0.0590854	22.1065	2.7384e-108	2.07297e-105
395078	ALG6	231.272	0.211468	0.0921664	2.29442	0.0217666	0.0437129
395081	TPX2	296.922	-0.559116	0.192562	-2.90357	0.00368938	0.00923938
395085	PROC	39.8986	-2.56088	0.471676	-5.42933	5.65671e-08	3.86746e-07
395088	ZMYND19	74.2123	-0.363778	0.140432	-2.59043	0.00958569	0.0214087
395097	IGF2	779.768	-0.466688	0.0746367	-6.25279	4.03176e-10	3.81505e-09
395099	CREB1	1609.21	-0.116437	0.0352398	-3.30414	0.000952694	0.00278153
395100	CRY4	358.718	-0.307204	0.117904	-2.60554	0.00917295	0.0206289
395101	UNC5C	232.02	-2.50619	0.613913	-4.08232	4.45875e-05	0.000178954
395103	LDLR	65	0.913455	0.160412	5.69442	1.2379e-08	9.37231e-08
395104	TBX18	217.282	0.62129	0.0830512	7.48081	7.38636e-14	1.11458e-12
395107	FGFRL1	2010.77	1.1611	0.107688	10.7821	4.18328e-27	1.93225e-25
395109	RFTN1	3641.37	0.911	0.0759012	12.0024	3.44942e-33	2.18613e-31
395110	RGS3	615.858	0.130967	0.054603	2.39853	0.0164612	0.0342496
395113	PPP3CA	3222.33	0.697811	0.0379216	18.4014	1.27936e-75	4.98074e-73
395117	KCNA2	101.649	0.546933	0.126031	4.33967	1.42699e-05	6.31099e-05
395118	RHAG	100.378	-2.47314	0.638901	-3.87092	0.000108424	0.000398111
395119	ARVCF	755.987	0.398586	0.0715738	5.56888	2.56386e-08	1.84257e-07
395120	STK40	1184.95	0.188945	0.0415852	4.54357	5.53101e-06	2.66405e-05
395122	TERF2IP	653.4	-0.368628	0.0582299	-6.33056	2.44274e-10	2.39631e-09
395123	AIP	141.096	0.267279	0.0862735	3.09805	0.001948	0.00525924
395124	CCNL2	2254.45	-0.397761	0.0812263	-4.89695	9.73356e-07	5.43657e-06
395126	USP7	2291.98	0.0998133	0.0389478	2.56275	0.0103848	0.0229043
395128	HES4	470.815	0.617953	0.120778	5.11642	3.11397e-07	1.88331e-06
395132	SMAD3	465.254	0.301286	0.058639	5.13798	2.77706e-07	1.69763e-06
395133	SGK1	3596.88	-0.259682	0.085513	-3.03675	0.00239144	0.00630774
395138	ST3GAL6	576.878	0.469485	0.0723785	6.48652	8.78437e-11	9.09543e-10
395139	ST3GAL2	639.56	0.620416	0.0709091	8.74945	2.14389e-18	5.18875e-17
395141	HS6ST1	565.323	0.489307	0.104298	4.69144	2.71293e-06	1.39496e-05
395142	ITGB5	1663.85	0.231328	0.0898258	2.57529	0.0100155	0.0222266
395143	SOX4	264.924	0.604057	0.0696081	8.67797	4.02895e-18	9.48159e-17
395146	TCF3	1556.54	0.208645	0.052358	3.98496	6.74903e-05	0.000260369
395147	EIF2AK2	637.565	-0.348445	0.0802784	-4.34046	1.42188e-05	6.29042e-05
395148	NEBL	4093.68	-0.750275	0.115208	-6.51237	7.39739e-11	7.74764e-10
395150	HS6ST2	283.675	0.470032	0.0861809	5.45402	4.92443e-08	3.3992e-07
395152	AXIN2	214.783	-0.509208	0.113423	-4.48944	7.14103e-06	3.35646e-05
395154	DPYSL3	1571.33	0.682465	0.13808	4.94254	7.71113e-07	4.37982e-06
395155	DPYSL2	5065.24	0.395776	0.0652362	6.06681	1.30473e-09	1.15518e-08
395156	CRMP1	232.37	0.376053	0.122496	3.06992	0.00214116	0.00572741
395157	HNRNPH2	7402.37	-0.155559	0.047108	-3.30217	0.000959404	0.00279872
395161	OAF	614.177	0.565014	0.0821634	6.87671	6.12522e-12	7.3877e-11
395162	SHISA2	146.627	0.250847	0.101452	2.47256	0.0134148	0.0286057
395163	FSTL4	20.3216	1.78764	0.255571	6.99471	2.65805e-12	3.36291e-11
395166	FAT4	1071.91	0.374859	0.103791	3.61166	0.000304246	0.00101237
395170	RGS9BP	83.7967	0.309649	0.112105	2.76215	0.00574225	0.0136623
395171	DSTYK	475.262	0.15768	0.0464728	3.39296	0.000691412	0.00209546
395172	DHRS11	247.51	-0.220501	0.0928804	-2.37403	0.0175951	0.0362983
395173	APTX	219.162	-0.434358	0.0868193	-5.00301	5.6443e-07	3.28251e-06
395176	EBF2	302.9	0.609653	0.0833261	7.31647	2.54579e-13	3.63236e-12
395184	SLC35A1	117.171	-0.334562	0.0915125	-3.65592	0.000256266	0.000865827
395185	SLC35B1	499.621	-0.340454	0.0720872	-4.72281	2.32608e-06	1.2102e-05
395189	SMC4	869.452	-0.335301	0.0884568	-3.79056	0.000150308	0.000532248
395190	P2RX1	51.8161	0.501233	0.163756	3.06085	0.00220708	0.00587263
395195	NBEA	478.906	-0.36336	0.132045	-2.75178	0.00592717	0.0140263
395199	IL2RG	463.505	-0.439619	0.145488	-3.02169	0.00251367	0.00659438
395202	SH3GL1	1822.48	0.136314	0.0591028	2.30638	0.0210892	0.0425397
395206	CHST10	851.083	0.271532	0.0430323	6.30996	2.79101e-10	2.72033e-09
395207	CENPI	60.7594	-0.665166	0.296098	-2.24644	0.024676	0.048836
395209	RARRES1	3423.74	1.05605	0.0713079	14.8097	1.26736e-49	1.69305e-47
395214	RGMA	755.336	1.1496	0.187005	6.14743	7.87461e-10	7.16763e-09
395215	SDK2	481.543	1.32547	0.114193	11.6072	3.78627e-31	2.22378e-29
395218	FBP1	138.357	-1.56134	0.621189	-2.51348	0.0119547	0.0258727
395219	SOCS2	391.484	-0.587477	0.182989	-3.21045	0.00132526	0.00372715
395221	NR1H3	3103.39	-0.467665	0.0294633	-15.8728	9.77869e-57	1.70826e-54
395222	MTFR1	1958.61	0.578353	0.0706723	8.18359	2.75521e-16	5.42521e-15
395225	TOB1	1525.91	-0.141573	0.0527598	-2.68335	0.00728876	0.0168419
395227	SULT1B1	400.129	0.368596	0.108836	3.38671	0.000707369	0.00213574
395232	EIF4A2	7734.7	-0.229219	0.0935583	-2.45001	0.0142853	0.0302441
395238	WFDC1	1233.26	-0.906583	0.104234	-8.69761	3.38946e-18	8.04613e-17
395243	IRF9	96.6062	-0.732233	0.163686	-4.47339	7.6989e-06	3.59634e-05
395244	UNC93B1	329.674	-0.206676	0.0914829	-2.25917	0.0238726	0.0474457
395247	SMAD2Z	451.098	0.322132	0.0709514	4.54017	5.62083e-06	2.70348e-05
395248	KCNT1	76.3174	-1.19567	0.18745	-6.37864	1.78668e-10	1.76928e-09
395249	DDX1	1354.9	0.260958	0.0415913	6.27434	3.51118e-10	3.36452e-09
395255	VEGFD	267.964	-0.371752	0.120214	-3.09241	0.00198537	0.00534427
395257	CBFB	1315.21	-0.326159	0.0510727	-6.38618	1.70084e-10	1.69165e-09
395258	IL15	385.635	-1.08866	0.119536	-9.10734	8.44248e-20	2.33815e-18
395259	TRPV1	335.111	-0.633517	0.184225	-3.43882	0.000584248	0.00180112
395260	FLNC	63.0625	0.607943	0.165616	3.6708	0.000241789	0.000821807
395261	FLNA	2205.27	0.464031	0.146266	3.17251	0.00151125	0.00418458
395262	LIFR	1846.13	0.743543	0.0909426	8.17596	2.93507e-16	5.75443e-15
395264	ALDH1A1	425.894	-0.952203	0.158999	-5.98872	2.11499e-09	1.80909e-08
395266	CPZ	321.519	1.32822	0.177711	7.47405	7.77655e-14	1.17216e-12
395267	FMO3	6714.47	1.00567	0.0732995	13.72	7.70862e-43	7.61142e-41
395268	SSB	586.647	0.203662	0.0688178	2.95944	0.00308195	0.00788484
395269	RPL5	3222.41	-0.669231	0.11547	-5.79573	6.80228e-09	5.37009e-08
395274	FAS	233.661	-0.822321	0.152519	-5.39159	6.9837e-08	4.71322e-07
395277	PARK7	364.796	0.329517	0.121953	2.70201	0.00689227	0.0160275
395278	GJA1	975.329	0.350324	0.070284	4.9844	6.21534e-07	3.57796e-06
395280	XIAP	607.94	-0.470557	0.0664296	-7.08354	1.40516e-12	1.83926e-11
395281	ID3	676.564	0.367254	0.0644743	5.69613	1.22554e-08	9.29282e-08
395282	ID1	114.231	0.543787	0.158907	3.42205	0.000621517	0.00190438
395283	TRAIL-LIKE	1157.13	0.378299	0.0835333	4.52871	5.9344e-06	2.84125e-05
395284	CASP8	265.798	-0.926895	0.148008	-6.26246	3.78944e-10	3.60235e-09
395291	ROBO2	19.1489	-1.05419	0.251565	-4.19053	2.78306e-05	0.000116791
395292	ROBO1	81.034	0.592707	0.108446	5.46544	4.61772e-08	3.19884e-07
395293	SLIT1	54.3172	-0.765569	0.335485	-2.28198	0.0224907	0.0450276
395294	IL2RA	48.2737	0.773106	0.16838	4.59143	4.40216e-06	2.15925e-05
395299	SOCS3	289.747	-1.37132	0.337817	-4.05935	4.92105e-05	0.000195722
395301	KCNMB1	64.4714	-0.843382	0.189895	-4.44131	8.94121e-06	4.11459e-05
395304	SREBF2	1630.63	0.608246	0.0530726	11.4606	2.07985e-30	1.17593e-28
395305	SSTR2	20109.4	0.41245	0.0925847	4.45484	8.39567e-06	3.87926e-05
395306	F2	52.9515	-0.757178	0.15355	-4.93114	8.17525e-07	4.62224e-06
395307	HOXA4	245.314	-0.513527	0.111617	-4.60077	4.20923e-06	2.07282e-05
395308	SFTPA2	1759.85	-6.18131	0.40441	-15.2848	9.6626e-53	1.47936e-50
395312	IL18	428.273	-0.706612	0.0894748	-7.89733	2.84934e-15	4.96484e-14
395313	MX1	606.044	-1.13057	0.210891	-5.3609	8.28072e-08	5.51212e-07
395316	CENPH	53.419	-0.651929	0.223273	-2.91987	0.00350176	0.00882466
395322	NKX2-1	382.411	-2.66214	0.654633	-4.06661	4.7701e-05	0.000190385
395324	CXCR4	341.91	2.19766	0.15825	13.8873	7.5627e-44	7.74807e-42
395326	NFIL3	2034.52	-0.55064	0.144956	-3.79868	0.000145471	0.000517409
395329	VIPR1	237.751	-0.366194	0.162682	-2.25098	0.0243867	0.0483546
395333	MOXD1	470.192	-1.40307	0.153152	-9.16127	5.12884e-20	1.45595e-18
395334	OPN4-1	17.581	-0.833762	0.301507	-2.76532	0.00568678	0.0135492
395335	CISH	1248.94	-1.27222	0.271396	-4.68769	2.76312e-06	1.41756e-05
395337	IL6	77.9261	-0.770724	0.181393	-4.24891	2.14811e-05	9.21602e-05
395338	AKR1B10L2	410.466	-2.02956	0.171286	-11.849	2.17824e-32	1.34302e-30
395339	ADCY9	1759.68	-0.172594	0.0649609	-2.65689	0.00788651	0.0180335
395340	ADCY5	1009.78	0.398869	0.0932506	4.27739	1.89098e-05	8.16686e-05
395342	CRTAM	49.9926	-0.756648	0.221645	-3.41378	0.000640676	0.00195517
395344	SPIN1Z	2600.34	-0.154986	0.050106	-3.09316	0.00198036	0.00533289
395346	BCO1	485.134	0.545622	0.154623	3.52873	0.000417562	0.00133938
395347	MXRA8	2255.04	0.659594	0.0934338	7.05948	1.67132e-12	2.15453e-11
395349	FSTL1	20456.2	0.688762	0.121652	5.66176	1.49828e-08	1.11805e-07
395353	FKBP3	513.305	-0.351223	0.0909879	-3.86011	0.000113337	0.00041403
395354	CBX4	186.208	0.21838	0.0730811	2.98818	0.0028064	0.00727135
395355	CBX3	2115.68	0.112935	0.0445763	2.53353	0.011292	0.0246183
395362	CD4	35.8258	-0.554537	0.240076	-2.30984	0.0208969	0.0421975
395365	ADRM1	631.756	0.582243	0.0715138	8.14168	3.8982e-16	7.51299e-15
395366	GBP	174.647	-1.53516	0.275299	-5.57634	2.45635e-08	1.77031e-07
395368	CGNRHRL	29.0597	-0.794778	0.236003	-3.36767	0.000758072	0.00227522
395369	CRISPLD1	647.324	-0.71701	0.0893041	-8.02886	9.8383e-16	1.80184e-14
395370	U2AF1	1327.16	-0.144948	0.0478432	-3.02965	0.00244839	0.00644178
395373	ACLY	2139.37	0.173293	0.075104	2.30737	0.021034	0.0424543
395374	DBT	475.446	-0.323935	0.069317	-4.67323	2.96493e-06	1.50972e-05
395380	CD164	2346.14	0.286867	0.0532949	5.38262	7.34085e-08	4.93714e-07
395383	SLC16A3	17.2054	-1.73516	0.347927	-4.98716	6.12743e-07	3.53482e-06
395387	MMP9	20.8828	-1.36023	0.293271	-4.63814	3.51561e-06	1.75987e-05
395390	RBBP7	113.66	-0.494784	0.134587	-3.6763	0.000236637	0.0008053
395392	SNCG	11.1377	1.1177	0.285656	3.91275	9.12497e-05	0.000341116
395398	NRXN1	676.897	-0.962059	0.204093	-4.71383	2.43104e-06	1.25952e-05
395399	CITED2	123.554	-0.454009	0.138224	-3.2846	0.00102127	0.00295831
395403	TRA2B	776.843	-0.272815	0.0405603	-6.72617	1.74189e-11	1.9862e-10
395405	TWIST2	555.072	1.37454	0.100524	13.6738	1.45573e-42	1.38712e-40
395406	TENM4	534.071	0.79537	0.103947	7.65167	1.98379e-14	3.15416e-13
395409	RYK	702.872	-0.172836	0.0545953	-3.16577	0.00154673	0.00427402
395414	CCT4	1419.29	-0.197708	0.0836165	-2.36447	0.0180561	0.0371425
395416	ABCC1	1591.41	0.239497	0.0550023	4.35431	1.3349e-05	5.93452e-05
395417	SIK1	7298.23	-0.707524	0.0610297	-11.5931	4.46608e-31	2.61179e-29
395418	ZP1	27.8641	-0.95513	0.188712	-5.06132	4.16368e-07	2.47316e-06
395421	STAR	12.8607	-0.785087	0.268604	-2.92284	0.00346852	0.00875344
395424	HINT1Z	149.793	-0.472897	0.198994	-2.37644	0.0174805	0.0360893
395425	GNAT2	907.562	0.16366	0.0492917	3.32022	0.000899451	0.00264421
395428	MBD4	141.364	-0.410749	0.106478	-3.85758	0.000114514	0.000417422
395429	POSTN	24996	0.446896	0.114948	3.8878	0.000101156	0.000374045
395433	NPAS2	263.308	0.413031	0.169441	2.43762	0.0147844	0.031175
395435	PLEKHA2	1105.09	0.204898	0.0549352	3.72982	0.000191615	0.000663855
395438	LCP2	376.375	-0.572275	0.12384	-4.62107	3.8177e-06	1.89646e-05
395452	RDH5	104.494	1.00565	0.180825	5.56146	2.6752e-08	1.91653e-07
395454	PCSK6	1001.73	0.299936	0.0687175	4.36477	1.27259e-05	5.67974e-05
395456	PCSK5	760.558	0.62213	0.0831403	7.48289	7.27059e-14	1.09833e-12
395457	FURIN	868.255	0.252343	0.0756412	3.33605	0.00084979	0.00251285
395459	ECE1	1739.83	-0.299781	0.0836129	-3.58534	0.000336637	0.00110664
395465	CITED4	865.912	-0.394308	0.128442	-3.06993	0.00214112	0.00572741
395468	CCL4_1	24.3851	-1.05226	0.29406	-3.57838	0.000345727	0.00113215
395469	PDGFC	712.487	0.935827	0.0691482	13.5336	9.90028e-42	9.17696e-40
395472	TCIRG1	531.947	-0.46843	0.100029	-4.68294	2.82786e-06	1.4475e-05
395474	ATP6V0A1	2195.79	0.250788	0.0559283	4.4841	7.32214e-06	3.43684e-05
395476	CASP3	399.676	0.253555	0.0857435	2.95713	0.00310514	0.00793821
395477	CASP6	633.602	-0.36075	0.0435167	-8.28992	1.13322e-16	2.31502e-15
395479	PPARD	807.693	-0.208492	0.0823653	-2.53131	0.0113636	0.0247519
395481	ANXA6	4286.08	0.443669	0.101063	4.39003	1.13333e-05	5.10672e-05
395483	SOX8	16.9481	0.554667	0.212927	2.60496	0.0091884	0.02065
395484	OTOR	65.6119	0.765836	0.146165	5.23954	1.60977e-07	1.02642e-06
395486	POLR2F	183.505	-0.22502	0.0844822	-2.66352	0.00773286	0.0177357
395487	MYO6	512.114	0.958004	0.0752791	12.726	4.23859e-37	3.17335e-35
395488	MARCO	1010.94	-0.87995	0.2116	-4.15856	3.2026e-05	0.000132479
395489	C1H21ORF91	144.266	-0.574807	0.0846895	-6.78723	1.1431e-11	1.33013e-10
395490	TAX1BP1	2221.51	0.27881	0.0355612	7.84029	4.49518e-15	7.64686e-14
395492	ALDOC	1958.9	0.447303	0.0877451	5.09775	3.43709e-07	2.06413e-06
395494	BMP7	379.931	-1.49477	0.183466	-8.14738	3.71901e-16	7.21922e-15
395498	VDAC2	2689.03	0.208263	0.0851058	2.4471	0.014401	0.0304466
395502	HOXB3	885.167	-0.540358	0.104106	-5.19045	2.09782e-07	1.31364e-06
395510	TDG	630.834	0.410983	0.0685519	5.99521	2.03221e-09	1.74047e-08
395511	RDX	4536.77	-0.690773	0.0594401	-11.6213	3.21058e-31	1.91036e-29
395514	EIF5B	1818.64	0.153048	0.0560567	2.73023	0.00632908	0.0148767
395516	DTX4	535.344	-0.287554	0.0716016	-4.01602	5.91889e-05	0.000231697
395518	MAFK	985.648	-0.323338	0.0745604	-4.33659	1.44713e-05	6.39386e-05
395527	CD9	107.585	-1.77096	0.244047	-7.25666	3.96772e-13	5.56111e-12
395530	COL4A1	46480.2	0.351247	0.0631273	5.56411	2.6349e-08	1.88964e-07
395531	NID1	8211.56	-0.226799	0.0980903	-2.31215	0.0207696	0.0420222
395532	COL1A1	98797.6	0.855107	0.142806	5.98788	2.126e-09	1.81737e-08
395534	MYH15	297.468	1.89149	0.339201	5.5763	2.45682e-08	1.77031e-07
395535	OLFM1	278.58	0.686828	0.118537	5.79422	6.86384e-09	5.41556e-08
395538	C1QBP	619.064	-0.273107	0.0935736	-2.91863	0.0035157	0.00884999
395542	TEAD4	369.493	-0.229775	0.0728315	-3.15488	0.00160562	0.00442698
395545	FRZB	1062.87	0.8897	0.144236	6.16836	6.90006e-10	6.33025e-09
395550	LY6E	12201.2	-0.224489	0.0614077	-3.65572	0.000256458	0.000866262
395551	CCL4	41.9821	-0.554593	0.235454	-2.35542	0.0185015	0.0379843
395552	CCL1	27.7303	-1.03967	0.225745	-4.6055	4.11476e-06	2.03365e-05
395555	MRE11	506.152	-0.207533	0.0490301	-4.23277	2.30826e-05	9.84733e-05
395556	STAT5B	2916.38	-0.491372	0.0679809	-7.22809	4.89846e-13	6.80392e-12
395559	EPHA4	261.845	-1.18666	0.130732	-9.07705	1.11557e-19	3.06467e-18
395561	WNT4	35.8597	2.31458	0.208544	11.0987	1.27222e-28	6.46839e-27
395562	WNT11	152.997	1.45973	0.171238	8.52457	1.53379e-17	3.41493e-16
395565	VCAN	1474.01	0.654138	0.117746	5.55551	2.76807e-08	1.97889e-07
395568	COL5A1	19112.8	0.853929	0.0767721	11.1229	9.70623e-29	4.97207e-27
395570	TOP2A	514.296	-0.654392	0.215959	-3.03016	0.00244422	0.00643325
395571	FZD5	79.8199	-1.9684	0.416604	-4.72488	2.30252e-06	1.19886e-05
395576	DACH2	273.639	1.3608	0.0897833	15.1565	6.86679e-52	1.01703e-49
395583	SPRY1	972.832	-0.774579	0.107222	-7.22404	5.04641e-13	6.99515e-12
395586	TSPAN18	1329.42	1.32505	0.0641695	20.6492	9.92524e-95	5.63505e-92
395587	DCTN2	944.345	0.313282	0.0741694	4.22387	2.4014e-05	0.000102031
395588	MEIS2	1333.93	-0.365393	0.0772446	-4.73033	2.24157e-06	1.1707e-05
395589	MEIS1	944.163	-0.302728	0.0744808	-4.06451	4.81328e-05	0.000191883
395593	ZNF638	911.954	-0.298189	0.0641757	-4.64645	3.37691e-06	1.69668e-05
395596	EPAS1	26164.9	-0.295493	0.0882798	-3.34724	0.000816219	0.00242781
395599	SYNM	1222.11	0.671925	0.0947712	7.08998	1.34135e-12	1.76422e-11
395602	PSAP	28506.7	0.375903	0.0857293	4.38477	1.1611e-05	5.2129e-05
395603	FGFR4	52.3426	-0.759727	0.194455	-3.90696	9.34656e-05	0.000348444
395605	CHRNB2	42.2347	0.571134	0.173433	3.29311	0.000990872	0.00288004
395609	MDM2	2498.33	-0.243911	0.0536157	-4.54924	5.38403e-06	2.60244e-05
395611	GSTAL1	245.401	1.28357	0.229641	5.58947	2.27761e-08	1.64815e-07
395612	GSTA4L	23.0686	-1.06952	0.432741	-2.47151	0.0134545	0.0286812
395614	IKZF3	120.226	-0.497302	0.151008	-3.29321	0.00099052	0.00287981
395618	RGS6	70.9228	-0.935463	0.239624	-3.90388	9.46632e-05	0.000352138
395621	RGS11	62.7526	-0.944196	0.235117	-4.01585	5.92314e-05	0.000231788
395625	EFNB2	165.004	0.271706	0.0877328	3.09697	0.0019551	0.00527006
395627	MAPKAP1	333.616	0.154692	0.056202	2.75242	0.00591562	0.0140014
395630	RLIM	1047.27	-0.107248	0.0439454	-2.44049	0.0146673	0.0309616
395631	LDB2	1446.52	0.370049	0.0827586	4.47143	7.7699e-06	3.62454e-05
395637	ELAVL1	1978.19	0.112746	0.0357719	3.15181	0.00162264	0.00446759
395639	NUMB	842.856	-0.18654	0.046468	-4.01438	5.96021e-05	0.000232838
395641	HSD17B1	14.6731	0.56951	0.240447	2.36855	0.017858	0.0368074
395643	PDLIM4	563.282	0.737708	0.104328	7.07102	1.53796e-12	1.99773e-11
395646	RGS20	21.5962	-1.20692	0.458317	-2.63337	0.00845433	0.0191934
395652	FKBP9	4093.41	0.452626	0.0858663	5.27129	1.35467e-07	8.73165e-07
395655	NOTCH1	2471.08	0.324488	0.0838227	3.87112	0.000108336	0.000397892
395657	SPON1	2837.1	-0.823079	0.113607	-7.24497	4.32523e-13	6.03848e-12
395661	AT2	26.432	-1.46795	0.334673	-4.38622	1.15336e-05	5.18328e-05
395662	NEGR1	306.231	0.564743	0.21676	2.60539	0.00917707	0.0206324
395665	IFNAR1	948.283	-0.314234	0.0765218	-4.10646	4.01763e-05	0.000162639
395666	CD44	1178.88	-0.310233	0.129457	-2.39642	0.016556	0.0344362
395667	ANPEP	1714.86	0.269206	0.0814039	3.30704	0.000942888	0.00275644
395669	PLEK	223.669	-0.508262	0.114945	-4.4218	9.78814e-06	4.46213e-05
395670	MEF2A	2549.75	0.169321	0.0426138	3.97338	7.08593e-05	0.000271827
395671	ERBB4	27.1151	-1.4407	0.216495	-6.65465	2.83976e-11	3.15616e-10
395673	BCL2A1	79.5043	-0.556544	0.133044	-4.18317	2.87475e-05	0.000120305
395679	SMAD5	2690.95	0.109064	0.0374909	2.90908	0.00362499	0.00909987
395681	JAK1	5435.88	0.159202	0.0454021	3.50648	0.000454079	0.00144159
395687	LSAMP	206.904	0.873783	0.215621	4.0524	5.06953e-05	0.000200923
395688	PTPN1	990.667	-0.349312	0.0649848	-5.37529	7.64575e-08	5.12197e-07
395694	ITPKA	136.699	-0.625699	0.165259	-3.78617	0.000152987	0.000541032
395695	AKAP9	1892.77	0.17093	0.0592564	2.88458	0.00391934	0.00974721
395701	EZR	366.92	-1.22765	0.231285	-5.30797	1.10851e-07	7.23049e-07
395702	MTPN	4786.09	0.170038	0.0629986	2.69908	0.00695322	0.0161542
395703	WNT5A	2572.26	-0.289168	0.11151	-2.59319	0.00950892	0.0212686
395706	SCD	28890.8	7.17172	0.167848	42.7273	0	0
395708	LYG2	1993.2	-4.39574	0.547251	-8.0324	9.5585e-16	1.75531e-14
395714	BARX2	117.656	-0.440553	0.152362	-2.89148	0.00383429	0.00955488
395715	SERPINB10B	32.5139	-2.35177	0.27386	-8.58748	8.88964e-18	2.02221e-16
395716	EYA4	217.761	0.484175	0.179495	2.69743	0.00698779	0.016229
395717	EYA3	752.329	-0.422234	0.0405766	-10.4058	2.33199e-25	9.45707e-24
395719	TK1	32.6831	-0.705514	0.279061	-2.52817	0.0114659	0.0249496
395723	EEF1B2	2743.45	-0.466584	0.0905248	-5.15421	2.54701e-07	1.57252e-06
395727	ATF2	553.767	0.284516	0.0571354	4.97969	6.36867e-07	3.66158e-06
395734	RHOB	1566.35	0.445086	0.0948977	4.69016	2.72991e-06	1.40316e-05
395736	NEDD9	2231.4	-0.215353	0.0906602	-2.37539	0.0175305	0.0361815
395742	FLT4	1602.61	0.374203	0.0785574	4.76343	1.90326e-06	1.00675e-05
395745	EYA2	172.438	1.06213	0.156607	6.78214	1.18406e-11	1.37544e-10
395748	ETV1	268.522	0.290701	0.101422	2.86625	0.00415366	0.0102607
395750	ETV6	644.032	-0.534834	0.0931976	-5.73871	9.53995e-09	7.36078e-08
395751	TJP2	1699.72	0.274477	0.11977	2.2917	0.021923	0.044001
395759	SLC8A3	367.024	2.21527	0.136579	16.2198	3.65541e-59	6.8231e-57
395761	TNNT3	121.882	1.85079	0.517373	3.57728	0.000347182	0.00113555
395762	PPP1R9B	1939.93	0.632134	0.0801937	7.88258	3.20677e-15	5.55216e-14
395763	HNRNPUL2	1859.24	-0.125113	0.0397057	-3.151	0.00162712	0.00447722
395772	KRT7	2134.34	-2.33907	0.397103	-5.89035	3.85388e-09	3.16343e-08
395774	GSN	22182.3	-0.381548	0.0993593	-3.84009	0.00012299	0.000444762
395778	GINM1	780.361	-0.441579	0.0425129	-10.3869	2.84344e-25	1.14629e-23
395786	AXIN1	426.175	-0.350349	0.104283	-3.3596	0.00078055	0.00233599
395788	TCF15	170.556	0.71477	0.0791881	9.02624	1.77671e-19	4.78447e-18
395789	RFNG	325.712	-0.254467	0.0531956	-4.78361	1.72171e-06	9.18557e-06
395797	ENTPD2	823.423	0.340512	0.142745	2.38545	0.0170584	0.0353035
395798	ACAN	45.0532	1.96175	0.246744	7.95057	1.85654e-15	3.30251e-14
395799	TPH1	22.5316	-1.12348	0.313801	-3.58021	0.000343314	0.00112506
395805	MYOM1	59.877	1.77816	0.450072	3.95083	7.78815e-05	0.00029552
395807	NOS2	394.488	0.182473	0.0698211	2.61344	0.00896345	0.0202005
395809	SLC4A2	925.874	0.215945	0.0800957	2.69609	0.00701595	0.0162861
395810	TEAD3	611.861	-0.171484	0.0694389	-2.46957	0.0135277	0.0288103
395811	SLC11A1	38.6755	-0.736862	0.213873	-3.44533	0.000570362	0.0017631
395814	FMOD	287.568	1.14223	0.230416	4.95724	7.15031e-07	4.07487e-06
395815	PTPN11	1677.54	0.190841	0.0529925	3.60128	0.000316653	0.00104904
395816	PLA2G7	676.914	0.308868	0.105713	2.92175	0.0034807	0.00878133
395817	IGF2R	3728.03	0.245012	0.0623296	3.9309	8.46268e-05	0.000318719
395818	CTSK	1447.19	1.07376	0.0945777	11.3532	7.14758e-30	3.95322e-28
395820	DLL1	267.487	-0.440738	0.125209	-3.52001	0.000431529	0.0013777
395823	KIF4A	202.522	-0.504508	0.207754	-2.4284	0.0151657	0.0318803
395825	SEMA3A	284.46	0.975415	0.120518	8.09354	5.79557e-16	1.09075e-14
395826	GREM1	1488.59	1.58368	0.107793	14.6919	7.26296e-49	9.33632e-47
395828	CHRD	848.388	0.520075	0.112133	4.63802	3.51761e-06	1.76023e-05
395830	PON2	641.738	1.40913	0.156124	9.02575	1.78467e-19	4.79644e-18
395836	MERTK	851.496	0.534106	0.119597	4.46589	7.9736e-06	3.7114e-05
395844	ALDH1A2	194.362	0.566479	0.173522	3.2646	0.00109617	0.00314584
395847	MLLT11	46.1809	0.323832	0.142747	2.26857	0.0232943	0.046459
395849	RPL13	856.968	-0.494885	0.164979	-2.99969	0.00270254	0.00703167
395853	HSPA8	18532.8	-0.541187	0.156458	-3.45898	0.000542221	0.00169107
395854	GDI2	5075.53	0.190822	0.0567161	3.36451	0.000766807	0.0022989
395857	CASP2	391.049	-0.230973	0.0759758	-3.04009	0.00236509	0.0062455
395858	H2AFY	628.564	0.137185	0.0505284	2.715	0.00662756	0.0155007
395860	ST8SIA1	27.1441	0.686255	0.192168	3.57111	0.000355466	0.00115847
395861	KRT19	941.875	-2.30972	0.315206	-7.32766	2.34205e-13	3.36278e-12
395862	PITX2	228.693	-0.419413	0.131379	-3.19238	0.00141107	0.0039392
395863	HPGDS	128.575	-2.32839	0.196836	-11.8291	2.76193e-32	1.69523e-30
395870	RAC3	273.71	0.509672	0.0783651	6.50381	7.8312e-11	8.17059e-10
395873	K123	38.7305	-1.18396	0.294362	-4.02211	5.76793e-05	0.00022643
395874	PSMA1	917.548	0.688858	0.111677	6.16828	6.90353e-10	6.33025e-09
395875	COL12A1	2968.55	0.36066	0.151005	2.38841	0.0169217	0.0350737
395876	F10	270.036	-2.78997	0.17464	-15.9755	1.89184e-57	3.34782e-55
395877	SERPIND1	24.0103	-0.722358	0.226037	-3.19575	0.00139467	0.003899
395878	PAPOLA	2652.75	-0.137	0.0420242	-3.26002	0.00111404	0.00318905
395879	SPI1	727.478	-0.674544	0.180973	-3.72732	0.000193526	0.000669627
395880	RBMS1	2899.58	0.100208	0.0332743	3.01157	0.00259902	0.00678563
395885	CNTFR	328.757	1.16465	0.1043	11.1664	5.95758e-29	3.11027e-27
395886	MITF	1068.73	-0.170218	0.0405245	-4.20037	2.66478e-05	0.000112311
395887	AMH	26.1687	-0.452632	0.171481	-2.63955	0.00830171	0.0188752
395889	IGF1R	355.533	-0.214936	0.0897744	-2.39417	0.0166578	0.0346058
395890	NES	685.308	1.13116	0.17818	6.34844	2.17507e-10	2.13989e-09
395891	CACNA1C	299.677	0.392014	0.086586	4.52746	5.96979e-06	2.85619e-05
395895	CACNA1D	64.5713	-1.07159	0.462331	-2.3178	0.0204604	0.0415117
395897	TGFBI	4740.5	0.282021	0.066553	4.23754	2.25985e-05	9.64987e-05
395904	ZFHX4	1417.77	0.265162	0.0672553	3.94262	8.05967e-05	0.000305058
395905	EIF4G2	23847.7	0.199797	0.034931	5.71977	1.0667e-08	8.15194e-08
395907	DGCR6L	264.614	0.714531	0.0878265	8.13571	4.09546e-16	7.87091e-15
395908	OASL	489.178	-0.917537	0.221653	-4.13951	3.48042e-05	0.000143059
395911	CD247	137.016	-0.363308	0.131325	-2.76648	0.00566657	0.0135082
395912	MGP	6322.88	-0.904483	0.308887	-2.9282	0.00340934	0.00862527
395914	XCL1	50.008	-1.1206	0.217078	-5.16221	2.44054e-07	1.50884e-06
395917	CDC42	3787.87	0.18793	0.071621	2.62396	0.00869147	0.0196793
395921	CNP	1133.6	-0.270558	0.0499576	-5.41574	6.10348e-08	4.15e-07
395928	AKT1	1609.53	0.159523	0.0562143	2.83776	0.00454307	0.0110899
395929	HADHA	1963.77	-0.392734	0.0786263	-4.99495	5.88516e-07	3.40804e-06
395930	RABEP1	3696.49	0.649742	0.0383349	16.9491	1.95417e-64	4.84137e-62
395935	VTN	383.634	-1.52227	0.141015	-10.795	3.63326e-27	1.69544e-25
395936	LRPAP1	944.325	0.161133	0.0660862	2.43822	0.0147597	0.0311277
395938	SOD1	1254.65	0.491509	0.100498	4.89073	1.00465e-06	5.59664e-06
395941	HGF	535.023	-0.873758	0.11501	-7.59725	3.02486e-14	4.73755e-13
395946	SCN9A	45.5914	-1.5376	0.2981	-5.15801	2.49595e-07	1.54239e-06
395949	SMO	1353.49	0.118558	0.0431903	2.74503	0.00605061	0.0142788
395951	ITGA1	2181.64	0.193845	0.0350498	5.53055	3.19222e-08	2.25842e-07
395954	MATN3	54.2149	-2.12086	0.152715	-13.8876	7.52736e-44	7.74807e-42
395955	TSN	248.825	-0.253296	0.0679714	-3.72651	0.000194151	0.000671449
395958	UBA52	1505.4	0.349904	0.0840478	4.16316	3.13879e-05	0.000130116
395963	CAPN2	2098.74	1.02154	0.0853562	11.968	5.22634e-33	3.26671e-31
395966	TOP2B	3176.21	-0.150728	0.0388742	-3.87733	0.000105607	0.000388395
395967	EPHA7	33.6634	-0.889073	0.268106	-3.31613	0.000912738	0.00267692
395968	ICOSLG	374.205	0.342394	0.0973387	3.51755	0.000435545	0.00138727
395970	FTH1	56824	0.672495	0.110021	6.1124	9.81427e-10	8.83284e-09
395971	ADORA2B	104.04	0.581827	0.109389	5.3189	1.04395e-07	6.85207e-07
395973	KCNJ8	959.817	-0.188515	0.0551995	-3.41515	0.000637464	0.0019474
395974	IKZF1	278.731	-0.685516	0.122584	-5.59221	2.24198e-08	1.62323e-07
395975	PACSIN2	2893.91	0.143627	0.0572061	2.51069	0.0120494	0.0260571
395976	GSTM2	547.505	0.914924	0.0653329	14.004	1.47256e-44	1.55543e-42
395983	MAPK9	271.088	0.270659	0.0954628	2.83523	0.0045792	0.0111641
395984	HDLBP	20310.7	-0.172552	0.0559842	-3.08216	0.00205507	0.00551446
395985	CACNA1S	31.9487	1.21505	0.505328	2.40448	0.0161955	0.0337678
395988	VDR	67.4238	-1.1189	0.157139	-7.12047	1.07563e-12	1.42851e-11
395992	CRTAP	480.778	0.453941	0.0745675	6.08765	1.14578e-09	1.02109e-08
395993	GFRA2	991.58	1.17019	0.204309	5.72753	1.01905e-08	7.80966e-08
395994	GFRA1	38.3858	1.37057	0.264251	5.18661	2.14155e-07	1.33795e-06
395996	BLMH	909.454	0.218411	0.0753057	2.90032	0.00372778	0.00932183
395997	EPHA5	382.117	-0.20287	0.0854726	-2.37351	0.0176199	0.0363441
395998	SORL1	737.691	-0.63131	0.0566683	-11.1404	7.97252e-29	4.11491e-27
395999	HMGN1	316.584	-0.368995	0.113113	-3.26218	0.00110558	0.00316885
396000	COL6A1	59936.3	0.808583	0.0734929	11.0022	3.72926e-28	1.85456e-26
396001	RPS4X	1716.45	-0.378337	0.143322	-2.63977	0.00829612	0.0188656
396002	AK1	44.7641	0.610996	0.155035	3.94102	8.11365e-05	0.000306931
396005	TSC22D1	3431.38	-0.195193	0.0264282	-7.38579	1.51547e-13	2.21326e-12
396006	PTRF	23756.1	0.340157	0.0545645	6.23404	4.54554e-10	4.26861e-09
396010	LIMK2	645.331	-0.099513	0.044239	-2.24944	0.0244846	0.0485134
396011	DNMT1	875.17	-0.207015	0.057126	-3.62383	0.000290275	0.000969434
396014	NFE2L2	1410.34	-0.335616	0.0546037	-6.14639	7.92644e-10	7.21e-09
396017	ENO1	4719.69	-0.330685	0.109273	-3.02624	0.00247615	0.00650723
396018	CHST3	286.519	0.619119	0.0679338	9.11357	7.97183e-20	2.22135e-18
396021	PPP2CB	945.887	0.213728	0.0672615	3.17757	0.00148514	0.00411982
396022	CRCP	325.103	-0.333644	0.0836114	-3.99041	6.59592e-05	0.000254967
396024	ACTN4	5220.72	0.201678	0.0576388	3.499	0.000467009	0.00147781
396027	RELA	201.946	-0.268469	0.0917751	-2.9253	0.00344129	0.00869478
396028	KITLG	258.914	0.427016	0.137585	3.10365	0.0019115	0.00516994
396029	ZEB1	1495.15	0.180092	0.0550883	3.26915	0.00107872	0.00310097
396033	NFKB1	894.739	-0.277865	0.059961	-4.63409	3.58517e-06	1.79009e-05
396034	MYOM2	110.044	3.97035	0.770661	5.15187	2.57899e-07	1.59011e-06
396047	SNAI1	93.4844	1.38671	0.153716	9.02125	1.85963e-19	4.98806e-18
396048	NCALD	121.917	0.353952	0.12673	2.79296	0.00522286	0.0125736
396049	TOM1	544.023	0.370173	0.0686151	5.39491	6.85565e-08	4.63138e-07
396050	SCNN1A	111.776	-1.54749	0.249891	-6.19266	5.91577e-10	5.46868e-09
396060	PTPRA	1474.15	0.33881	0.0479452	7.0666	1.5877e-12	2.06038e-11
396061	FASN	10743.7	0.976511	0.100865	9.68135	3.61921e-22	1.17418e-20
396062	CD3E	319.859	-0.481411	0.161242	-2.98564	0.00282982	0.00732506
396065	AGTR1	821.754	-1.11357	0.081982	-13.5831	5.04593e-42	4.7093e-40
396069	GLRX	54.1734	-0.787569	0.148711	-5.29597	1.18385e-07	7.69251e-07
396070	ZBTB14	133.954	-0.234897	0.0828	-2.83692	0.00455517	0.0111155
396072	MYO1A	530.2	0.956547	0.0646912	14.7864	1.79404e-49	2.32815e-47
396074	PBRM1	1950.98	0.30849	0.0430089	7.17269	7.3539e-13	9.99045e-12
396076	LAMB4	71.4703	0.443305	0.141157	3.1405	0.00168659	0.00462498
396081	NTRK3	220.169	0.870909	0.17163	5.07435	3.88816e-07	2.31861e-06
396085	NF1	4617.24	0.216934	0.0635777	3.4121	0.000644634	0.00196681
396086	RAD51	43.8979	-0.706168	0.306554	-2.30357	0.0212469	0.0428016
396091	ATIC	1362.85	-0.267158	0.0969673	-2.75514	0.00586672	0.013905
396092	ALCAM	1453.63	-0.383957	0.108079	-3.55257	0.000381488	0.00123384
396093	NFKBIA	2477	-0.297563	0.0594615	-5.0043	5.60667e-07	3.26341e-06
396097	MAP4	5869.12	0.555819	0.0605028	9.18666	4.05215e-20	1.16241e-18
396099	ESR1	103.044	0.682947	0.180412	3.78548	0.000153412	0.000542255
396100	EFNA5	337.57	-0.435586	0.0575401	-7.57013	3.72864e-14	5.78003e-13
396102	LRP8	32.2797	-0.774877	0.299162	-2.59016	0.00959322	0.0214185
396106	TNX	2735.18	0.420876	0.148235	2.83924	0.00452207	0.0110466
396107	RET	7340	-0.611807	0.100105	-6.11163	9.86202e-10	8.86411e-09
396114	P2RY6	261.156	0.398088	0.134977	2.94929	0.00318502	0.00811957
396115	IRF2	633.309	-0.351307	0.0491689	-7.14491	9.00556e-13	1.2054e-11
396116	MMP16	213.172	0.590533	0.106812	5.52873	3.22566e-08	2.27853e-07
396118	LPAR6	197.739	-0.364414	0.0943669	-3.86167	0.000112614	0.000411721
396119	FST	562.489	-0.380869	0.146669	-2.59679	0.00940993	0.0210818
396121	B4GALT1	2008.68	0.176084	0.044515	3.95562	7.63367e-05	0.000290792
396125	NR1D2	1808.87	0.566349	0.0819474	6.91113	4.80816e-12	5.8706e-11
396127	MELTF	58.8064	-0.539642	0.207538	-2.60021	0.00931659	0.0209071
396130	SLC2A1	766.309	-0.252261	0.0871969	-2.89301	0.00381574	0.00951386
396133	FN1	51362.3	0.441656	0.0711492	6.20746	5.38478e-10	5.01181e-09
396134	MET	1490.56	-0.356162	0.0720821	-4.94106	7.76976e-07	4.40944e-06
396135	MST1	834.562	-1.02076	0.114139	-8.94318	3.78134e-19	9.92767e-18
396136	LCAT	301.219	-1.89546	0.203573	-9.31095	1.26695e-20	3.78585e-19
396138	GRIA3	102.288	-2.11674	0.304813	-6.94439	3.80108e-12	4.70423e-11
396140	ST3GAL1	583.756	-0.395205	0.129983	-3.04042	0.00236245	0.00624214
396146	GCH1	34.5177	-1.77909	0.205142	-8.67246	4.22876e-18	9.93466e-17
396147	ACTR2	1724.05	0.129563	0.0422779	3.06455	0.00218001	0.00581308
396148	RPS6	4655.01	-0.328714	0.107195	-3.06652	0.00216568	0.00578166
396149	CNTN4	133.035	-0.480074	0.126915	-3.78264	0.000155171	0.000547905
396152	RUNX1	521.915	-0.417459	0.108162	-3.85956	0.000113591	0.000414623
396153	RAB2A	1240.25	0.52382	0.0682118	7.67931	1.59943e-14	2.57915e-13
396154	VLDLR	2350.22	0.300706	0.0873254	3.44351	0.000574207	0.00177217
396156	SMC2	522.76	-0.662969	0.250733	-2.64412	0.00819042	0.0186533
396157	NTRK2	580.228	0.621914	0.128759	4.83006	1.3649e-06	7.41822e-06
396158	MYBL1	63.0095	-0.600387	0.228741	-2.62474	0.00867142	0.0196404
396159	ST6GALNAC2	35.5555	0.568278	0.231365	2.45619	0.0140418	0.0297796
396160	WNT1	16.9826	0.583094	0.221415	2.63349	0.00845112	0.0191902
396161	HPCAL1	597.24	-0.191973	0.0733612	-2.61683	0.00887515	0.0200253
396164	HIC1	2186.23	0.380322	0.0667292	5.69949	1.20166e-08	9.13209e-08
396165	BMP4	318.884	0.543722	0.0618075	8.79701	1.40504e-18	3.48725e-17
396169	ST6GAL1	1277.66	-0.254954	0.0661313	-3.85527	0.000115602	0.00042095
396170	LRP1	22957.3	1.03973	0.0978499	10.6258	2.26032e-26	9.87153e-25
396171	YAP1	1133.25	0.246318	0.0589068	4.18149	2.89603e-05	0.00012101
396174	MAP1B	1026.89	0.962933	0.105508	9.12661	7.06771e-20	1.98977e-18
396177	EPHB1	1099.61	0.279999	0.0624156	4.48604	7.25576e-06	3.40921e-05
396180	SNRPE	233.241	-0.386444	0.0793237	-4.87173	1.10627e-06	6.11524e-06
396181	ITGB2	1441.56	-0.50524	0.101465	-4.97944	6.3768e-07	3.66162e-06
396182	HHEX	623.417	-0.560523	0.0628095	-8.92418	4.49025e-19	1.16764e-17
396185	CEBPB	272.744	-0.505152	0.16535	-3.05505	0.0022502	0.00597452
396186	BDNF	57.8566	-0.85369	0.224684	-3.79951	0.000144982	0.000516074
396187	MYO1F	801.876	-0.716352	0.103386	-6.9289	4.24132e-12	5.2112e-11
396188	HSP90AB1	363.398	0.422583	0.0845988	4.99514	5.8792e-07	3.40603e-06
396194	RNASE6	575.13	-1.3668	0.247159	-5.53005	3.20142e-08	2.26258e-07
396195	SRSF2	1672.51	-0.0974279	0.042092	-2.31464	0.0206325	0.0417988
396196	GCG	639.765	0.974799	0.147664	6.60148	4.07084e-11	4.43399e-10
396198	PGR	351.752	-0.907569	0.167086	-5.43175	5.58049e-08	3.81725e-07
396201	NCL	6003.98	-0.273176	0.0462931	-5.90099	3.61318e-09	2.98202e-08
396203	NPM1	3233.4	-0.398277	0.0745547	-5.34208	9.18874e-08	6.07795e-07
396207	NFIX	1903.19	0.277285	0.0973735	2.84764	0.00440443	0.0107901
396208	NFIC	1305.13	0.412493	0.102722	4.01564	5.92847e-05	0.00023193
396209	NFIB	5500.53	0.218092	0.0368436	5.91941	3.23108e-09	2.68455e-08
396210	NFIA	605.07	0.280377	0.0716721	3.91194	9.15561e-05	0.000341886
396212	MT4L	197.694	-1.65682	0.216019	-7.66979	1.72274e-14	2.76165e-13
396217	MBP	1601.01	-0.590299	0.0851229	-6.93468	4.07151e-12	5.0116e-11
396218	LYZ	15.9637	-1.83358	0.323096	-5.67503	1.38668e-08	1.04047e-07
396219	LPL	112521	0.998023	0.0692044	14.4214	3.79617e-47	4.61844e-45
396221	LDHA	817.149	-1.0666	0.211368	-5.0462	4.50689e-07	2.66909e-06
396224	LOC396224	574.252	0.392522	0.0813007	4.82803	1.37892e-06	7.48573e-06
396225	ITGA8	460.038	-0.647627	0.116497	-5.55916	2.71076e-08	1.93894e-07
396226	ITGA6	2912.66	0.344258	0.0906963	3.79572	0.000147216	0.000522931
396227	HSPB1	726.72	-0.337203	0.143437	-2.35088	0.0187291	0.0383649
396228	SERPINH1	27713.9	0.248709	0.076834	3.23696	0.00120811	0.00342739
396229	HRAS	433.686	0.623997	0.133468	4.67524	2.93606e-06	1.49782e-05
396231	RXRG	162.579	0.609637	0.238503	2.5561	0.0105854	0.0232827
396233	H3F3B	2165.96	-0.267725	0.0672629	-3.98028	6.88336e-05	0.000264951
396234	SPCS3	474.452	-0.468254	0.0699751	-6.69172	2.20569e-11	2.47748e-10
396236	DMD	928.515	-0.459772	0.140385	-3.27508	0.00105631	0.00304748
396238	YES1	602.668	0.277038	0.0694351	3.98988	6.61062e-05	0.000255463
396240	CAPN11	5047.47	0.190492	0.0630449	3.02153	0.00251502	0.00659667
396241	TF	22216.1	-4.03196	0.415046	-9.71449	2.61546e-22	8.62912e-21
396243	COL1A2	110403	0.724172	0.145246	4.98583	6.16951e-07	3.55759e-06
396244	MYB	10.4126	-0.879216	0.361529	-2.43194	0.0150183	0.0316082
396248	CKB	1333.12	0.602516	0.156589	3.84775	0.000119207	0.000432919
396257	CA2	616.476	-1.28734	0.304277	-4.23082	2.32839e-05	9.92386e-05
396259	FGFR2	452.358	-1.80078	0.484168	-3.71932	0.000199757	0.000689087
396260	AVD	2473.44	-4.51314	0.421765	-10.7006	1.01112e-26	4.50246e-25
396262	RPLP1	1170.02	0.321008	0.0903209	3.55408	0.000379298	0.00122734
396268	HNRNPAB	4203.78	-0.266297	0.0547495	-4.86392	1.15083e-06	6.33074e-06
396270	INCENP	457.765	-0.528724	0.21673	-2.43955	0.0147055	0.0310292
396273	GSC	12.7723	0.891583	0.280002	3.1842	0.00145156	0.004039
396274	CTCF	816.311	-0.128981	0.0444465	-2.90194	0.0037086	0.0092841
396275	P2RY1	51.7897	-0.500606	0.133246	-3.75702	0.000171952	0.0006012
396276	COL14A1	981.175	0.840374	0.186643	4.50257	6.71375e-06	3.18418e-05
396281	PTHLH	41.9314	0.812177	0.197932	4.1033	4.07292e-05	0.000164486
396283	PNAT10	177.973	-0.875081	0.117323	-7.45871	8.73708e-14	1.30984e-12
396284	MYL12A	1496.5	0.19269	0.0639625	3.01255	0.00259067	0.00677032
396285	LBR	1384.75	-0.169332	0.0420125	-4.03053	5.56514e-05	0.000218847
396292	COL6A2	75198.6	1.03605	0.0850999	12.1745	4.24822e-34	2.76968e-32
396294	FYN	898.163	0.311972	0.0499038	6.25146	4.06624e-10	3.84501e-09
396295	BTG1	5432.22	-0.371551	0.0692181	-5.36784	7.96869e-08	5.3174e-07
396297	ANXA2	13089.5	0.453898	0.109877	4.13095	3.61263e-05	0.000147692
396301	HOXD8	60.7089	-0.554882	0.201983	-2.74717	0.00601114	0.0142034
396306	THBS4	82.7643	1.67296	0.178269	9.38446	6.32414e-21	1.93212e-19
396308	BMPR1A	1527.35	0.494065	0.0333659	14.8075	1.31059e-49	1.7338e-47
396309	ANK3	4174.31	0.968488	0.042554	22.759	1.16801e-114	1.06102e-111
396314	PRRX2	210.73	0.555344	0.112561	4.93372	8.06776e-07	4.56905e-06
396315	IGFBP2	1591.34	3.20203	0.212851	15.0435	3.8092e-51	5.4636e-49
396316	HMGCL	189.359	-0.286464	0.0773162	-3.7051	0.000211311	0.000725088
396317	ALPL	187.645	1.35093	0.131603	10.2652	1.01113e-24	3.98199e-23
396321	CHRNA6	21.2314	1.76858	0.244831	7.22369	5.05963e-13	6.99924e-12
396324	ACVR2A	1790.56	-0.486914	0.076798	-6.34019	2.29485e-10	2.25448e-09
396325	EEF2	20112.8	-0.193907	0.0350127	-5.5382	3.05596e-08	2.17103e-07
396329	CTSB	3779.61	0.418992	0.109436	3.82866	0.000128845	0.000463841
396330	IRF7	266.99	-0.563057	0.0852054	-6.60822	3.88963e-11	4.25703e-10
396331	SEMA4D	199.167	-0.68972	0.113947	-6.053	1.42172e-09	1.25145e-08
396332	SEMA3D	1830.47	0.713785	0.12823	5.56644	2.59995e-08	1.86654e-07
396333	PKIA	20.5104	-1.26391	0.391103	-3.23166	0.00123075	0.00348437
396334	TCF12	2941.22	0.17004	0.0371197	4.58086	4.63062e-06	2.26441e-05
396335	KTN1	2513.83	0.210486	0.0496693	4.23774	2.25782e-05	9.64422e-05
396336	NCS1	201.713	1.3653	0.247952	5.5063	3.66452e-08	2.56724e-07
396339	TGIF1	175.465	-0.439769	0.0970416	-4.53176	5.8495e-06	2.80258e-05
396340	COL3A1	371383	0.73324	0.110927	6.61011	3.84039e-11	4.20652e-10
396341	CCND1	194.068	0.679314	0.0922307	7.36538	1.76641e-13	2.56327e-12
396342	TEF	1112.83	0.263453	0.0679165	3.87907	0.000104856	0.000386154
396343	SDC3	922.417	0.223709	0.095093	2.35252	0.0186465	0.03823
396346	SOHO-1	54.9539	0.435353	0.190481	2.28555	0.0222809	0.0446469
396348	BGLAP	17.489	1.65378	0.374063	4.42114	9.81827e-06	4.47138e-05
396353	NREP	4259.23	0.219001	0.088856	2.46468	0.0137137	0.0291655
396370	C3	3331.88	-2.58792	0.604787	-4.27906	1.87686e-05	8.11105e-05
396371	YBX3	2789.86	0.781144	0.0692275	11.2837	1.57932e-29	8.60791e-28
396375	PTPRS	2413.52	0.183997	0.0777751	2.36575	0.0179934	0.0370303
396384	IRF1	898.227	-0.829306	0.124501	-6.66104	2.71904e-11	3.02693e-10
396385	IRF8	947.48	-0.801911	0.0474295	-16.9074	3.96694e-64	9.65241e-62
396389	NTN1	336.313	2.20881	0.157085	14.0612	6.57243e-45	7.12617e-43
396390	GATA6	205.556	-0.44396	0.130236	-3.4089	0.000652247	0.00198737
396393	EXFABP	2146.15	-5.18546	0.153546	-33.7713	5.20265e-250	1.77228e-246
396400	RPL26L1	778.666	-0.49822	0.131116	-3.79983	0.000144794	0.000515536
396404	DDR2	716.451	0.648385	0.104619	6.19756	5.73449e-10	5.31552e-09
396406	CSF1R	5942.9	0.365123	0.144352	2.52939	0.011426	0.0248786
396409	PTPN2	734.687	-0.579846	0.0598681	-9.6854	3.47854e-22	1.13123e-20
396413	FGF2	17.9888	0.906516	0.219882	4.12274	3.74388e-05	0.0001526
396414	RRBP1	1615.81	0.433847	0.10261	4.22812	2.35652e-05	0.000100312
396416	PTK2	2525.01	0.597913	0.0355854	16.8022	2.35124e-63	5.33967e-61
396417	BG2	47.3032	-2.61577	0.533323	-4.90466	9.35907e-07	5.24585e-06
396418	CAPZB	1454.8	0.213493	0.0804214	2.65468	0.00793836	0.0181368
396420	ITGAV	2288.94	1.42979	0.0690205	20.7155	2.51122e-95	1.48774e-92
396422	VCL	5609.06	0.257595	0.0612971	4.2024	2.64097e-05	0.000111411
396423	VIL1	17.2886	-0.668311	0.282295	-2.36742	0.0179125	0.0368973
396424	PLAU	276.22	0.667389	0.137345	4.85921	1.17854e-06	6.46229e-06
396427	TUBB1	442.805	-0.510426	0.195207	-2.61479	0.00892814	0.0201282
396432	TGM2	9754.42	-1.08696	0.134055	-8.10834	5.13174e-16	9.72532e-15
396439	TNS1	11129.7	0.487841	0.0644798	7.56579	3.85504e-14	5.96241e-13
396440	TNC	2781.28	-0.754012	0.108912	-6.92312	4.418e-12	5.41852e-11
396446	ATP2A2	4263.87	-0.185093	0.0821047	-2.25436	0.0241738	0.0479673
396451	PTGS2	508.211	0.370264	0.164789	2.24689	0.0246468	0.0487922
396452	PRNP	1519.7	0.316785	0.0415499	7.62422	2.45507e-14	3.85846e-13
396455	CTTN	3440.4	0.198413	0.0380496	5.21459	1.84225e-07	1.16377e-06
396460	LCK	121.124	-0.329369	0.136057	-2.42081	0.0154861	0.0324985
396474	LOX	2312.6	1.17478	0.0492219	23.867	6.74794e-126	7.07287e-123
396481	IL1R1	359.094	-1.64847	0.157401	-10.473	1.14932e-25	4.77457e-24
396483	TIMP3	1323.66	0.233793	0.0733777	3.18615	0.00144178	0.00401507
396485	HBBA	4961.67	-2.25434	0.501346	-4.49656	6.90608e-06	3.26177e-05
396491	LGALS1	1307.29	0.328128	0.143546	2.28588	0.0222615	0.0446147
396493	EPB41	2949.02	0.227298	0.0778591	2.91934	0.0035077	0.008838
396494	EGFR	2693.85	0.598461	0.0701612	8.52981	1.46592e-17	3.27453e-16
396496	DBN1	383.661	1.26144	0.131049	9.62568	6.22958e-22	1.97866e-20
396499	CRYBA1	161.705	-0.326598	0.125002	-2.61273	0.00898224	0.0202368
396501	GJC1	845.622	0.450349	0.106207	4.2403	2.23221e-05	9.5498e-05
396504	ACACA	4114.58	0.78384	0.0797944	9.82325	8.94169e-23	3.08455e-21
396509	SSRP1	929.248	-0.136444	0.0462092	-2.95274	0.00314964	0.00803989
396515	FGFR3	478.603	0.70921	0.160908	4.40755	1.04547e-05	4.73749e-05
396517	SLC2A14	433.446	-0.133578	0.0557125	-2.39762	0.016502	0.0343291
396518	CD3D	129.8	-0.57974	0.14797	-3.91797	8.92991e-05	0.000334659
396523	CALM1	23838.3	0.439024	0.123901	3.54336	0.000395069	0.00127293
396526	ACTB	64209.6	0.353023	0.0337953	10.4459	1.53004e-25	6.29859e-24
396530	ATP1A1	10042.2	-0.436829	0.0450295	-9.70095	2.98717e-22	9.76094e-21
396532	SLC4A1	459.821	-1.40702	0.313374	-4.4899	7.12579e-06	3.35161e-05
396536	APOA1	16589.1	-1.8937	0.156702	-12.0847	1.27197e-33	8.17539e-32
396537	NAT	60.2844	-0.837972	0.13062	-6.41534	1.40508e-10	1.41819e-09
396544	NACA	1282.62	-0.39496	0.0997902	-3.95791	7.56098e-05	0.000288184
396545	EIF5A2	3137.58	-0.21373	0.0566011	-3.77608	0.000159318	0.000561168
396547	NAGA	474.11	0.389882	0.0987847	3.94679	7.92061e-05	0.000300128
396548	COL6A3	46594.2	1.1199	0.156808	7.14183	9.20941e-13	1.23027e-11
402783	DNAJC27	121.595	-0.277178	0.0945753	-2.93076	0.0033813	0.0085654
403120	IFI6	238.573	-1.03991	0.289541	-3.59159	0.000328667	0.00108384
403121	IFI27L2	67.4351	-0.638779	0.198454	-3.21878	0.00128739	0.00362962
403122	ST6GAL2	149.892	0.555806	0.220717	2.51819	0.0117961	0.0255579
403158	CD8A	113.985	-0.669804	0.193429	-3.46279	0.0005346	0.0016696
404229	POPDC2	100.758	0.88168	0.199522	4.41896	9.9176e-06	4.5121e-05
404269	CG-16	125.961	0.656307	0.170894	3.84043	0.000122819	0.000444262
404271	ANXA1	8167.37	1.12367	0.188771	5.95255	2.64e-09	2.21234e-08
404292	POLG	246.696	-0.582629	0.0940466	-6.19512	5.82421e-10	5.39501e-09
404295	ZCCHC17	136.723	0.635098	0.149791	4.2399	2.23621e-05	9.56392e-05
404303	KCNA3	28.6751	-1.43518	0.270296	-5.30965	1.09837e-07	7.17468e-07
404529	GJA4	350.022	0.524612	0.0646929	8.10926	5.09287e-16	9.66511e-15
404530	TNMD	16.1131	1.9034	0.444391	4.28315	1.84264e-05	7.98086e-05
404536	ADIPOQ	7607.41	0.218892	0.0808758	2.70652	0.00679921	0.0158478
404671	IL12B	43.9344	1.18054	0.319226	3.69812	0.0002172	0.000744733
404747	SLC6A4	783.344	1.3047	0.117696	11.0854	1.47718e-28	7.48254e-27
404750	ATG4B	798.492	0.332592	0.0371101	8.9623	3.17965e-19	8.36409e-18
404752	MID1IP1	195.116	0.421416	0.096767	4.35496	1.33092e-05	5.92069e-05
404755	THRSP	11485.5	0.313429	0.0805394	3.89162	9.95786e-05	0.000369112
404756	THRSPB	62.1713	0.672684	0.215187	3.12605	0.00177173	0.00483217
404771	GEM	1266.14	-0.365046	0.132973	-2.74526	0.00604633	0.0142711
404774	SNTB1	6607.27	0.775003	0.0734052	10.5579	4.67131e-26	2.00793e-24
404778	RAD17	322.298	-0.158102	0.0611299	-2.58633	0.00970028	0.0216292
408034	HSD11B1L	199.815	0.793511	0.0767457	10.3395	4.67038e-25	1.86078e-23
408039	KRT14	127.303	-2.41826	0.552782	-4.37471	1.21595e-05	5.44123e-05
408040	KRT15	55.9084	-3.41157	0.227336	-15.0067	6.63638e-51	9.41812e-49
408043	LAMC2	68.8778	-1.62849	0.370184	-4.39913	1.08686e-05	4.91032e-05
408044	PPL	6317.49	-0.627619	0.148467	-4.22733	2.36483e-05	0.000100572
408051	PCDHGC3	6714.38	0.66831	0.040981	16.3078	8.68698e-60	1.64401e-57
408184	GHR	1328.6	-0.306557	0.0655738	-4.67499	2.93968e-06	1.49854e-05
408252	CTDSPL	5696.07	-0.60364	0.0480037	-12.5749	2.90316e-36	2.09304e-34
408253	VKORC1L1	114.052	0.506939	0.0999826	5.07027	3.9725e-07	2.36296e-06
414142	P3H1	1152.34	0.520811	0.0903706	5.76306	8.26025e-09	6.43902e-08
414143	P3H2	578.071	-0.26228	0.103946	-2.52324	0.011628	0.0252544
414144	FUS	1353.37	0.293889	0.0722554	4.06736	4.7548e-05	0.00018983
414336	ST8SIA2	274.48	0.514403	0.220246	2.33558	0.0195131	0.0397913
414741	CD74	37169.3	-0.286841	0.0825346	-3.4754	0.000510098	0.00159931
414743	TGFA	20.9114	-0.820017	0.26106	-3.14111	0.00168309	0.0046163
414745	CDH2	327.018	0.571846	0.132451	4.3174	1.57877e-05	6.93051e-05
414781	XYLT1	1744.8	0.436702	0.0564298	7.73885	1.00317e-14	1.64887e-13
414782	RPS13	2332.58	-0.243535	0.0671002	-3.62942	0.000284057	0.000950765
414798	CYB5A	1158.82	1.2902	0.0943264	13.678	1.37447e-42	1.31891e-40
414800	LAMP2	5670.45	0.319218	0.0772467	4.13246	3.58908e-05	0.000146817
414804	MPL	96.9048	-0.60274	0.137199	-4.3932	1.11696e-05	5.03465e-05
414830	B2M	12805.3	-0.61524	0.164523	-3.73953	0.000184365	0.000640367
414837	THBS2	1231.8	1.51809	0.157253	9.65381	4.73638e-22	1.52572e-20
414838	CYP11A1	70.2516	0.950262	0.251013	3.7857	0.000153275	0.000541912
414842	CDH6	133.653	-0.807024	0.220504	-3.65991	0.000252307	0.000853509
414845	CDH3	146.825	-1.72811	0.304436	-5.67644	1.37526e-08	1.03304e-07
414849	CDH13	8655.32	0.531997	0.101587	5.23686	1.63332e-07	1.04047e-06
414879	UBA5	757.873	0.2247	0.0444312	5.05726	4.25328e-07	2.52418e-06
414891	SLC24A2	33.6155	-0.933502	0.373156	-2.50164	0.012362	0.0266653
414896	GSTA3	88.3373	-0.847064	0.347903	-2.43477	0.0149012	0.0313921
414897	KMT2A	1068.28	0.480227	0.0818547	5.86682	4.4424e-09	3.61602e-08
415121	CYP4V2	488.897	-0.895568	0.150541	-5.94899	2.69796e-09	2.25814e-08
415294	EDC3	818.33	-0.448467	0.061858	-7.24994	4.16961e-13	5.83317e-12
415295	CLK3	360.127	-0.158482	0.0546673	-2.89902	0.00374328	0.00935032
415296	ACTG1	734.916	0.415424	0.11895	3.49242	0.000478659	0.00150872
415297	UBL7	213.662	0.323828	0.0894135	3.6217	0.000292677	0.000977216
415298	SEMA7A	678.357	-0.72347	0.128227	-5.64209	1.67996e-08	1.24544e-07
415302	PML	172.697	-0.242089	0.100338	-2.41273	0.0158336	0.0331309
415306	MAN2C1	488.178	0.232317	0.0579073	4.01187	6.02391e-05	0.000234922
415307	SIN3A	963.843	-0.144071	0.0400982	-3.59296	0.000326937	0.00107891
415313	C10H15ORF59	25.3364	1.66972	0.241328	6.91889	4.55184e-12	5.57263e-11
415315	CD276	504.507	0.536686	0.0731371	7.33808	2.16674e-13	3.11763e-12
415316	NPTN	1266.62	0.44864	0.0457876	9.79828	1.14514e-22	3.92054e-21
415317	ADPGK	793.28	-0.252351	0.0578249	-4.36405	1.27674e-05	5.69642e-05
415318	BBS4	342.327	-0.179977	0.0689959	-2.60851	0.00909372	0.0204575
415319	ARIH1	19292.3	-0.343325	0.125103	-2.74433	0.0060634	0.0143065
415320	HEXA	941.958	0.200962	0.0798469	2.51685	0.011841	0.0256471
415326	CPEB1	32.2409	0.942094	0.169053	5.57276	2.50732e-08	1.80289e-07
415327	PATL2	48.0589	-0.550773	0.163887	-3.36069	0.000777471	0.00232882
415332	SORD	174.901	0.403541	0.133917	3.01337	0.00258366	0.0067559
415334	SEC11A	284.689	-0.294489	0.0840012	-3.50577	0.000455285	0.00144474
415336	PCASP3	375.957	-0.543501	0.0769553	-7.06255	1.63471e-12	2.10934e-11
415339	SHF	191.254	-0.474052	0.107212	-4.42162	9.79651e-06	4.46296e-05
415344	LINGO1	67.8986	-0.341951	0.123479	-2.7693	0.00561763	0.0134032
415348	TSPAN3	2432.6	0.202263	0.0760162	2.66079	0.00779568	0.0178648
415349	PSTPIP1	436.971	-0.832741	0.0906839	-9.1829	4.19631e-20	1.20124e-18
415352	SCAPER	341.915	-0.148532	0.0594901	-2.49674	0.0125339	0.0269807
415355	FBXO22	793.336	0.130099	0.0398914	3.26132	0.00110895	0.00317648
415356	UBE2Q2	966.455	0.111413	0.0448893	2.48195	0.0130667	0.0279859
415357	PSMA4	718.611	0.278721	0.0669123	4.16547	3.10718e-05	0.000128963
415360	DNAJA4	464.736	-0.295094	0.12532	-2.35473	0.0185364	0.0380502
415362	IDH3A	975.08	0.418446	0.0757036	5.52743	3.24961e-08	2.29426e-07
415371	RAB8B	3372.65	-0.164254	0.0473054	-3.47219	0.000516222	0.00161702
415376	VPS13C	886.322	0.262096	0.0848684	3.08827	0.00201327	0.00541517
415377	RORA	175.371	0.655388	0.11757	5.57444	2.48325e-08	1.78653e-07
415378	ICE2	154.014	0.220225	0.0907175	2.42758	0.0151997	0.0319419
415379	BNIP2	1782.45	0.432172	0.0522955	8.26404	1.40824e-16	2.85546e-15
415380	OTUD7A	44.062	-0.799486	0.250197	-3.19542	0.00139626	0.00390265
415382	MTMR10	2866.98	-0.112391	0.0489048	-2.29816	0.0215525	0.0433339
415385	MCEE	158.046	0.56613	0.181215	3.12408	0.0017836	0.00486164
415388	TJP1	7457.31	0.177634	0.0779025	2.28021	0.0225952	0.0452053
415392	LARP6	542.117	0.224569	0.0851164	2.63837	0.00833053	0.0189344
415393	LRRC49	122.83	0.378655	0.109627	3.45401	0.000552315	0.00171744
415395	THSD4	1413.18	0.374159	0.0874186	4.28008	1.86822e-05	8.0814e-05
415398	MYO1E	1585.57	1.13894	0.0708979	16.0645	4.52662e-58	8.22397e-56
415402	AQP9	459.109	-1.84521	0.10114	-18.2441	2.30489e-74	8.72401e-72
415405	CGNL1	1025.47	-0.694559	0.11189	-6.20751	5.38318e-10	5.01181e-09
415407	PRTG	12.2314	0.714426	0.278902	2.56157	0.01042	0.0229746
415410	RAB27A	314.875	-0.364283	0.10891	-3.34481	0.000823387	0.00244646
415413	UNC13C	665.041	-0.343839	0.0998003	-3.44527	0.000570497	0.00176312
415417	GNB5	189.884	0.253074	0.0867838	2.91614	0.00354388	0.00891433
415424	SCG3	68.7921	0.660982	0.17426	3.79308	0.00014879	0.000527696
415430	SEMA6D	6458.43	0.54636	0.0845923	6.45875	1.05572e-10	1.07754e-09
415432	MYEF2	717.094	-0.157246	0.0425777	-3.69315	0.000221497	0.000759086
415444	SLC30A4	1504.31	0.22194	0.0389752	5.6944	1.23809e-08	9.37231e-08
415448	ITGB1BP3	4303.27	-0.316179	0.0833434	-3.7937	0.000148421	0.0005268
415450	SPPL2A	4474	0.127464	0.0548929	2.32205	0.0202305	0.041082
415453	GABPB1	667.245	-0.47724	0.103341	-4.6181	3.87278e-06	1.92032e-05
415457	WHAMM	551.263	-0.229566	0.0684164	-3.35542	0.000792445	0.00236793
415461	BTBD1	579.057	0.325908	0.0636853	5.11747	3.09664e-07	1.87366e-06
415463	HDGFRP3	558.117	0.253341	0.0809279	3.13045	0.0017454	0.00476992
415467	EFL1	696.127	-0.170444	0.0438913	-3.88332	0.000103041	0.000380498
415470	TMC3	69.4861	-2.15052	0.474368	-4.53343	5.80329e-06	2.78435e-05
415472	LOC415472	57.5825	-1.00477	0.39151	-2.56639	0.0102762	0.0227237
415473	MESDC1	860.857	-0.402773	0.0506727	-7.94853	1.88744e-15	3.34863e-14
415476	CEMIP	89.5604	-0.776915	0.263615	-2.94716	0.00320711	0.00816672
415479	ABHD17C	196.266	-0.568545	0.143895	-3.95111	7.77896e-05	0.00029544
415481	ARNT2	272.661	0.422233	0.0738434	5.71795	1.07816e-08	8.22568e-08
415484	MTHFS	96.679	-0.49142	0.139671	-3.5184	0.00043416	0.00138453
415485	KIAA1024	1080.42	1.6815	0.514265	3.26972	0.00107654	0.00309602
415486	PEX11A	659.988	0.278987	0.0669149	4.16928	3.05565e-05	0.000127095
415488	KIF7	1033.88	-0.687557	0.166104	-4.13932	3.48337e-05	0.000143138
415489	TICRR	159.211	-0.482959	0.0928909	-5.19921	2.00135e-07	1.25786e-06
415491	FANCI	78.9351	-1.11549	0.201096	-5.54707	2.90496e-08	2.07024e-07
415493	ABHD2	2914.97	-0.473301	0.091404	-5.17812	2.24129e-07	1.39578e-06
415494	MFGE8	12147.1	0.531349	0.0545848	9.73439	2.15106e-22	7.13148e-21
415495	HAPLN3	659.444	0.450002	0.148013	3.04028	0.00236358	0.00624393
415496	AEN	25.6072	-0.59227	0.249876	-2.37025	0.017776	0.0366476
415497	DET1	576.282	-0.33783	0.0527733	-6.40152	1.53834e-10	1.53902e-09
415504	SLCO3A1	224.918	0.634471	0.143833	4.41117	1.02813e-05	4.66509e-05
415511	FAM169B	71.7466	-0.525362	0.178628	-2.94109	0.00327063	0.00830828
415515	ADAMTS17	92.2522	1.09427	0.161447	6.77785	1.21977e-11	1.41332e-10
415521	CHSY1	2496.9	1.36883	0.0618351	22.1367	1.40057e-108	1.12259e-105
415522	SELENOS	625.895	0.137005	0.0597967	2.29118	0.0219527	0.0440477
415526	SPG21	317.99	-0.239555	0.0758137	-3.15978	0.00157889	0.00435592
415527	CLPX	1126.81	-0.188498	0.0373711	-5.04395	4.5602e-07	2.6981e-06
415530	RASL12	57.7093	-0.611905	0.214485	-2.85291	0.00433213	0.0106494
415533	CILP	1612.82	-1.02079	0.0829544	-12.3054	8.47297e-35	5.63184e-33
415537	IGDCC4	66.8396	2.24506	0.313172	7.16877	7.56733e-13	1.02497e-11
415539	HACD3	1119.09	-0.302745	0.0644409	-4.69803	2.62687e-06	1.35556e-05
415544	RAB11A	1081.86	0.136686	0.0608872	2.24491	0.0247739	0.0490011
415545	MEGF11	29.3257	0.712092	0.295359	2.41094	0.0159116	0.0332584
415551	RPL4	4842.14	-0.431399	0.0907841	-4.75193	2.01488e-06	1.06126e-05
415553	AAGAB	679.23	-0.155035	0.0403524	-3.84203	0.000122022	0.000441903
415559	FEM1B	1393.69	0.0945788	0.0320104	2.95462	0.0031305	0.00799554
415560	ITGA11	1580.88	1.547	0.148425	10.4228	1.9519e-25	7.93929e-24
415561	CORO2B	124.726	1.12208	0.11689	9.59946	8.03676e-22	2.54081e-20
415562	ANP32A	1238.7	-0.125586	0.0356604	-3.52173	0.000428746	0.00137027
415565	NOX5	1154.56	0.35761	0.0954376	3.74705	0.000178924	0.000622739
415566	GLCE	1270.82	0.195044	0.0415942	4.68922	2.74254e-06	1.40912e-05
415567	KIF23	210.352	-0.674994	0.149946	-4.50159	6.74469e-06	3.19552e-05
415568	TLE3	496.783	-0.451878	0.0968336	-4.66654	3.06309e-06	1.55505e-05
415571	FAM96A	113.214	-0.448233	0.0964409	-4.64775	3.35573e-06	1.68728e-05
415572	SPG11	1410.84	0.139693	0.0543722	2.5692	0.0101933	0.0225624
415573	EIF3J	1321.01	0.363438	0.0420752	8.63782	5.7295e-18	1.32098e-16
415575	CASC4	3000.3	0.146155	0.0364142	4.01367	5.97826e-05	0.000233342
415577	BLM	120.094	-0.467156	0.109623	-4.26149	2.0307e-05	8.73986e-05
415580	TMED3	334.469	0.263932	0.0683478	3.8616	0.000112647	0.00041173
415581	AP3S2	231.35	0.424239	0.0782839	5.41924	5.98543e-08	4.07438e-07
415584	UNC45A	667.839	0.150064	0.0607477	2.47028	0.0135006	0.0287706
415585	MAN2A2	679.558	0.544761	0.0966809	5.63463	1.75433e-08	1.29563e-07
415587	PPIP5K1	134.414	0.309352	0.0910242	3.39857	0.000677384	0.0020566
415588	MAP1A	714.497	1.33493	0.0831693	16.0508	5.64283e-58	1.0117e-55
415590	TUBGCP4	755.941	0.367701	0.0527489	6.97079	3.15165e-12	3.95073e-11
415596	GALK2	1347.05	-0.0937238	0.0367873	-2.54772	0.0108429	0.0237648
415598	CHSY3	316.151	0.462458	0.0694663	6.6573	2.7891e-11	3.10239e-10
415600	ADAMTS19	831.566	0.321779	0.115383	2.78878	0.00529069	0.0127257
415602	YTHDC2	1073.5	0.13653	0.048708	2.80302	0.00506265	0.0122268
415603	MCC	1055.39	0.207471	0.0720567	2.87928	0.00398584	0.00989634
415609	WDR36	736.941	-0.21916	0.0482736	-4.53997	5.62626e-06	2.70513e-05
415610	SLC25A46	264.141	0.288548	0.0728587	3.96037	7.48328e-05	0.000285462
415614	FER	1076.52	0.152719	0.0395899	3.85752	0.000114542	0.000417422
415619	SMPD3	57.0577	-0.521688	0.13002	-4.01236	6.0115e-05	0.000234505
415620	PRMT7	168.518	-0.257885	0.077812	-3.31421	0.000919031	0.00269248
415622	SLC7A6	534.129	-0.352895	0.0636042	-5.54829	2.88472e-08	2.05797e-07
415629	MMP15	3012.38	0.449165	0.0571679	7.85693	3.93655e-15	6.73863e-14
415631	KATNB1	187.422	0.247659	0.0740801	3.34312	0.000828409	0.00245817
415632	ADGRG3	47.7977	-0.994727	0.164093	-6.06195	1.34477e-09	1.18678e-08
415633	ADGRG1	1281.65	-0.50333	0.0952178	-5.28609	1.24961e-07	8.09661e-07
415637	CIAPIN1	602.578	-0.262138	0.0637019	-4.11508	3.87041e-05	0.00015738
415641	LOC415641	3995.04	-0.235564	0.0930053	-2.53281	0.0113153	0.0246574
415645	CETP	402.378	-0.273338	0.0887899	-3.07848	0.00208059	0.00557743
415646	CPNE2	278.322	0.701243	0.080056	8.7594	1.96296e-18	4.79342e-17
415654	CENPT	120.583	-0.567731	0.125636	-4.51884	6.21797e-06	2.9666e-05
415660	KIAA0895L	36.1476	-0.438099	0.147544	-2.96929	0.0029849	0.00767554
415661	LOC415661	31.3182	-0.937865	0.299622	-3.13016	0.00174711	0.00477363
415664	LOC415664	49.075	-0.407344	0.142228	-2.86402	0.00418303	0.0103257
415666	RLTPR	65.8294	-0.42442	0.173568	-2.44527	0.0144745	0.0305925
415672	FHOD1	907.542	0.253554	0.0728375	3.48109	0.000499381	0.00156715
415674	ATP6V0D1	914.449	0.128128	0.0508747	2.51851	0.0117854	0.0255387
415679	MTSS1L	1236.41	0.672951	0.0726976	9.25686	2.1053e-20	6.20928e-19
415680	SF3B3	2580.03	-0.472408	0.0512188	-9.22333	2.88012e-20	8.38558e-19
415683	PDPR	718.551	-0.254749	0.0552735	-4.60889	4.04834e-06	2.00155e-05
415684	RFWD3	122.883	-0.719334	0.0918625	-7.83055	4.85755e-15	8.2427e-14
415691	BCAR1	1082.51	0.515377	0.0751464	6.85831	6.96814e-12	8.3434e-11
415693	NUP93	275.661	-0.171647	0.0681466	-2.51878	0.0117762	0.0255269
415695	OGFOD1	161.43	-0.330985	0.0918762	-3.60251	0.00031516	0.00104461
415697	AMFR	1154.99	0.283621	0.0398482	7.11752	1.09886e-12	1.45794e-11
415699	C11H16orf70	603.543	-0.157147	0.0617427	-2.54519	0.0109219	0.0239186
415701	FBXL8	674.775	0.905571	0.078167	11.5851	4.90497e-31	2.8562e-29
415704	MBTPS1	1852.08	-0.270689	0.0436758	-6.19768	5.7302e-10	5.31516e-09
415705	NECAB2	13.2126	0.773982	0.263753	2.9345	0.0033409	0.00847257
415708	RIPK3	100.799	-0.646809	0.11449	-5.64949	1.60924e-08	1.19691e-07
415710	ESRP2	162.034	-2.57434	0.580841	-4.43209	9.33227e-06	4.27578e-05
415711	NFATC3	3815.52	0.341218	0.0434541	7.85239	4.08182e-15	6.96107e-14
415715	SLC12A4	2639.94	0.0941577	0.0310074	3.03662	0.00239247	0.00630924
415716	LPCAT2	471.034	-0.166767	0.0529289	-3.15078	0.00162834	0.00447966
415718	FTO	63.4683	-0.368421	0.142148	-2.59181	0.00954738	0.0213372
415720	AKTIP	508.705	0.306407	0.0694733	4.41043	1.03166e-05	4.67956e-05
415722	CHD9	1430.34	0.139742	0.0516714	2.70443	0.00684214	0.0159342
415726	SNX20	111.48	-0.354184	0.106897	-3.31334	0.000921903	0.00270031
415729	NKD1	453.272	0.355398	0.113985	3.11795	0.00182115	0.00495112
415732	ADCY7	390.418	-0.343493	0.10536	-3.26019	0.00111338	0.00318785
415733	PAPD5	673.937	-0.204636	0.0483955	-4.22841	2.35351e-05	0.000100216
415742	ITFG1	478.655	-0.32879	0.0489588	-6.71565	1.87233e-11	2.12249e-10
415743	NETO2	36.6306	1.71427	0.241372	7.1022	1.22789e-12	1.61968e-11
415744	DNAJA2	1323.78	0.187434	0.0528707	3.54514	0.000392412	0.00126556
415746	GPT2	120.389	-1.40006	0.334815	-4.18159	2.89472e-05	0.000120996
415751	SHCBP1	53.5003	-0.790761	0.2701	-2.92766	0.00341526	0.00863542
415756	LOC415756	208.516	-0.317064	0.0870289	-3.6432	0.000269267	0.000906381
415757	C11H19orf12	496.962	0.540953	0.097941	5.52325	3.32789e-08	2.34466e-07
415765	PDCD5	130.625	0.409727	0.112989	3.62627	0.000287543	0.000960781
415771	RHPN2	196.344	-1.6709	0.244054	-6.84644	7.57102e-12	9.02561e-11
415772	GPATCH1	407.374	-0.203939	0.0728872	-2.798	0.00514194	0.0123985
415774	SLC7A10	352.084	-0.262882	0.0969289	-2.71211	0.00668564	0.0156097
415779	KCTD15	510.284	-0.263179	0.0763073	-3.44893	0.000562803	0.0017429
415784	UBA2	966.929	-0.15949	0.0409054	-3.89901	9.65877e-05	0.000358612
415785	PDCD2L	76.1817	-0.425333	0.114276	-3.72198	0.000197669	0.000682748
415786	CES1L1	49.4349	-0.880294	0.205686	-4.27979	1.87072e-05	8.08963e-05
415787	LOC415787	47.5688	-0.736997	0.171457	-4.29844	1.72003e-05	7.48553e-05
415793	DYNC1LI2	1462.18	0.536369	0.0414488	12.9405	2.65832e-38	2.14333e-36
415794	CMTM4	945.663	-0.253969	0.0836866	-3.03476	0.00240726	0.00634417
415796	BEAN1	218.631	-0.939738	0.249316	-3.76927	0.000163724	0.000575569
415800	NUDT7	181.382	0.199407	0.0790291	2.5232	0.0116291	0.0252544
415815	TLDC1	280.175	0.344731	0.0689308	5.00111	5.70009e-07	3.31072e-06
415816	KLHL36	848.985	-0.169371	0.0749505	-2.25977	0.0238356	0.0473952
415817	USP10	1307.34	-0.152415	0.0441236	-3.45428	0.000551761	0.00171651
415818	CRISPLD2	1131.08	-1.43105	0.0864325	-16.5568	1.43025e-61	2.99825e-59
415821	ZDHHC7	694.915	-0.328196	0.0643251	-5.10214	3.35842e-07	2.02307e-06
415825	EMC8	80.3225	0.345828	0.150101	2.30397	0.0212244	0.0427753
415831	KLHDC4	455.52	0.236444	0.0544544	4.34206	1.41152e-05	6.25478e-05
415835	ZFPM1	253.191	-0.509656	0.0999826	-5.09745	3.44261e-07	2.06648e-06
415839	VPS9D1	94.5707	-0.269718	0.108356	-2.48919	0.0128036	0.0274917
415840	CDK10	108.21	-0.560912	0.115949	-4.83757	1.31438e-06	7.16392e-06
415843	SPG7	1863.09	0.300733	0.0463578	6.48723	8.74303e-11	9.0595e-10
415846	CBFA2T3	687.324	-0.328745	0.071173	-4.61895	3.85686e-06	1.91313e-05
415849	PIEZO1	6720.37	0.238468	0.1022	2.33335	0.01963	0.0400074
415852	SULT2B1L1	39.7047	0.688647	0.276181	2.49347	0.0126502	0.0271881
415854	FANCA	29.9294	-0.80651	0.229247	-3.51809	0.000434669	0.00138577
415855	SPIRE2	18.177	-1.4982	0.415908	-3.60225	0.00031548	0.00104541
415858	GAS8	172.559	0.167193	0.0743208	2.24961	0.0244739	0.0484993
415859	URAH	14.4782	1.48641	0.277121	5.36375	8.15123e-08	5.43123e-07
415860	CDH1	418.561	-2.57591	0.675828	-3.81148	0.000138137	0.000493899
415868	WWP2	467.665	-0.13747	0.0535517	-2.56705	0.0102569	0.0226884
415869	PSMD7	951.007	0.22427	0.058757	3.81691	0.000135131	0.00048417
415875	DHX38	1023.91	-0.214245	0.0449122	-4.7703	1.83948e-06	9.77183e-06
415883	MRVLDC3	205.125	-0.354542	0.0744428	-4.76261	1.91106e-06	1.01048e-05
415885	KARS	3496.6	-0.162042	0.0520955	-3.11048	0.00186786	0.00506631
415886	ADAT1	961.059	-0.463552	0.127572	-3.63364	0.00027945	0.000936725
415888	RRP9	230.41	-0.238772	0.0754243	-3.16572	0.001547	0.00427402
415891	DUSP7	1210.62	-0.437823	0.0643408	-6.80474	1.01229e-11	1.18806e-10
415893	NISCH	2092.94	-0.186599	0.0627165	-2.97528	0.00292721	0.00754278
415895	NT5DC2	977.74	-0.272855	0.0686084	-3.97699	6.97918e-05	0.000268185
415897	GNL3	900.505	-0.255398	0.0576704	-4.42859	9.48533e-06	4.33569e-05
415898	GLT8D1	409.572	0.468007	0.116402	4.02062	5.80456e-05	0.000227606
415905	PRKCD	652.813	0.138811	0.0506498	2.74059	0.00613283	0.0144503
415906	PFKFB4	328.854	-0.529358	0.222557	-2.37853	0.0173817	0.0359126
415913	LOC415913	37.3606	-0.841662	0.240631	-3.49773	0.000469239	0.00148349
415914	C12H3orf18	338.058	0.57293	0.0984264	5.82089	5.85344e-09	4.68069e-08
415915	HEMK1	214.367	-0.339779	0.129366	-2.62649	0.00862702	0.0195464
415917	MAPKAPK3	449.099	-1.05384	0.132647	-7.94465	1.94737e-15	3.44609e-14
415921	DCAF1	906.224	-0.231157	0.0430045	-5.3752	7.64994e-08	5.12227e-07
415922	GBP4L	490.054	-1.00228	0.153265	-6.5395	6.17229e-11	6.52979e-10
415924	GMPPB	249.677	0.196765	0.0660603	2.97857	0.00289599	0.00747221
415926	APEH	384.908	0.359615	0.0835079	4.30636	1.65966e-05	7.23895e-05
415927	TRAIP	14.6157	-1.06058	0.308013	-3.44329	0.000574677	0.00177322
415933	RAD54L2	951.997	-0.732756	0.056867	-12.8854	5.43628e-38	4.28178e-36
415938	TEX264	533.212	0.420289	0.0517694	8.11849	4.72017e-16	8.9954e-15
415940	TWF2	994.141	0.144541	0.0564613	2.56	0.0104672	0.0230637
415945	SEMA3G	755.949	0.743804	0.0716849	10.376	3.1879e-25	1.2776e-23
415948	SHISA5	1705.88	-0.435896	0.0747894	-5.82832	5.59892e-09	4.4877e-08
415949	ATRIP	319.04	-0.57043	0.0665311	-8.57387	1.00063e-17	2.26112e-16
415951	IPPK	436.551	-0.411462	0.0884656	-4.6511	3.30176e-06	1.66505e-05
415953	ECM2	6455.19	0.698941	0.051775	13.4996	1.57238e-41	1.42835e-39
415954	ASPN	2637.62	0.995786	0.284886	3.49539	0.000473374	0.00149448
415955	NOL8	592.296	-0.104573	0.0440307	-2.37501	0.0175485	0.0362078
415957	IARS	934.626	-0.324902	0.0675803	-4.80765	1.52714e-06	8.21511e-06
415958	ATP2B2	152.05	0.555725	0.112499	4.93981	7.81993e-07	4.43485e-06
415961	ATG7	890.008	-0.151275	0.042124	-3.59118	0.000329189	0.00108484
415963	SYN2	61.4652	0.934242	0.172378	5.41973	5.96889e-08	4.06864e-07
415974	ACAD9	2046.75	-0.222706	0.0638103	-3.49012	0.000482805	0.00152003
415976	IQSEC1	1913.05	0.309021	0.050216	6.15385	7.56261e-10	6.89746e-09
415977	NUP210	391.871	-0.347684	0.153602	-2.26354	0.0236025	0.0470139
415983	FAM120A	5265	-0.0668032	0.0255829	-2.61124	0.00902142	0.020315
415984	WNK2	157.886	0.994942	0.129964	7.65554	1.92508e-14	3.06798e-13
415987	CARD19	836.974	-0.818165	0.080795	-10.1264	4.2177e-24	1.57886e-22
415989	FGD3	325.498	-0.225468	0.0921048	-2.44795	0.0143672	0.030394
415990	BICD2	2491.74	0.124672	0.0353676	3.52502	0.000423447	0.00135507
415992	DCP1A	488.13	-0.190359	0.0749497	-2.53982	0.0110909	0.0242303
415997	CCDC66	164.218	0.202561	0.0818225	2.47562	0.0133007	0.0283978
416006	DENND6A	762.822	-0.253782	0.0480729	-5.2791	1.2982e-07	8.38357e-07
416008	DNASE1L3	264.676	-0.793868	0.100089	-7.93165	2.16262e-15	3.8023e-14
416009	ABHD6	544.465	0.464539	0.137534	3.37763	0.000731127	0.00220162
416010	IP6K2	889.506	-0.559042	0.078947	-7.08123	1.4288e-12	1.86662e-11
416014	COPG1	2355.48	0.227213	0.0633539	3.58641	0.000335258	0.00110244
416015	HMCES	167.845	-0.24226	0.0772933	-3.13429	0.00172268	0.00471351
416018	GATA2	543.136	0.268111	0.0862353	3.10907	0.00187678	0.0050841
416024	MGLL	606.733	-0.624705	0.15621	-3.99914	6.35723e-05	0.000246791
416026	ABTB1	1190.92	-0.161993	0.042724	-3.79162	0.000149668	0.00053026
416027	MCM2	247.862	-0.448816	0.166749	-2.69157	0.00711165	0.0164774
416028	TPRA1	885.929	-0.126572	0.0459251	-2.75606	0.00585022	0.0138732
416030	PLXNA1	3319.22	0.327195	0.0888697	3.68174	0.000231644	0.000789886
416033	SLC41A3	155.5	0.51749	0.103606	4.99481	5.88938e-07	3.40903e-06
416038	TMEM43	1110.56	0.269346	0.108869	2.47405	0.0133591	0.0285047
416039	XPC	594.652	-0.409058	0.0767244	-5.33152	9.73917e-08	6.41878e-07
416040	LSM3	78.5707	-0.395271	0.1315	-3.00587	0.00264823	0.00689958
416041	SLC6A6	4258.42	-0.954549	0.067616	-14.1172	2.97565e-45	3.32346e-43
416043	GRIP2	171.758	0.565737	0.141801	3.98966	6.61694e-05	0.000255563
416048	MTMR14	191.744	-0.247747	0.0757428	-3.2709	0.00107205	0.00308572
416051	ARPC4	322.678	-0.290224	0.11299	-2.56859	0.0102113	0.0225986
416054	KLHDC8B	15.8734	-0.734467	0.281984	-2.60464	0.00919717	0.0206663
416055	LOC416055	31.4489	0.563222	0.16415	3.43114	0.000601057	0.00184876
416059	DALRD3	247.999	-0.342135	0.0715689	-4.7805	1.74864e-06	9.31102e-06
416060	WDR6	126.525	-0.371818	0.150163	-2.47609	0.013283	0.0283735
416065	PXK	732.001	-0.224903	0.0507706	-4.42979	9.43264e-06	4.3145e-05
416073	C12H3orf14	65.0666	1.15968	0.138915	8.34816	6.93354e-17	1.4468e-15
416077	THOC7	331.593	0.20684	0.0658929	3.13904	0.00169505	0.00464535
416078	ATXN7	927.352	-0.178454	0.0522269	-3.4169	0.000633397	0.00193686
416079	PSMD6	624.076	0.301582	0.0631739	4.77384	1.80743e-06	9.60908e-06
416080	ADAMTS9	3101.88	0.715879	0.108286	6.61099	3.81762e-11	4.19169e-10
416083	MAGI1	2305.88	-0.399369	0.123088	-3.24457	0.00117627	0.00334961
416084	SLC25A26	86.2365	0.380507	0.112273	3.38913	0.00070115	0.00212176
416087	SUCLG2	623.873	-0.679158	0.0520934	-13.0373	7.50619e-39	6.27481e-37
416092	FOXP1	1282.44	-0.189615	0.0531108	-3.57018	0.00035674	0.00116179
416093	EIF4E3	257.42	-0.518018	0.0789727	-6.55946	5.40013e-11	5.78476e-10
416094	GPR27	128.719	0.427065	0.158268	2.69836	0.0069681	0.0161861
416095	RYBP	267.625	-0.228361	0.0818816	-2.78892	0.00528847	0.0127226
416096	SHQ1	102.583	-0.535935	0.12338	-4.34378	1.40049e-05	6.20789e-05
416097	GXYLT2	834.582	0.524604	0.0937496	5.5958	2.19613e-08	1.59342e-07
416099	PDZRN3	589.377	0.537725	0.0959725	5.60291	2.10786e-08	1.53648e-07
416101	CNTN3	31.4027	-0.82222	0.354003	-2.32264	0.0201987	0.0410237
416109	ARL8B	2138.93	0.175117	0.0283075	6.18624	6.16153e-10	5.68045e-09
416113	LMCD1	1271.98	0.387406	0.0448462	8.63854	5.69356e-18	1.31492e-16
416114	RAD18	74.1254	-0.38272	0.130661	-2.92909	0.00339952	0.00860202
416115	SRGAP3	2463.51	0.292563	0.0455774	6.41903	1.37149e-10	1.38531e-09
416116	THUMPD3	590.296	0.112612	0.0436825	2.57797	0.00993839	0.022077
416118	IRAK2	1903.1	0.289325	0.0367164	7.87999	3.27404e-15	5.66143e-14
416121	CAND2	695.871	-0.188605	0.0503309	-3.74729	0.000178752	0.000622299
416124	PLXND1	11058.2	0.601714	0.0694745	8.66093	4.67943e-18	1.09556e-16
416130	FGD5	2940.75	0.152845	0.0643995	2.37339	0.0176257	0.0363506
416132	HARS	651.621	0.170622	0.0634025	2.6911	0.00712177	0.016498
416133	IK	1326.79	0.140133	0.0454459	3.08352	0.0020457	0.00549212
416137	UBE2D2	2217.34	-0.174066	0.0378229	-4.60214	4.1817e-06	2.06224e-05
416147	LOC416147	940.746	-0.274913	0.0669593	-4.10567	4.03148e-05	0.000163102
416148	PPARGC1B	639.217	-0.590468	0.0912612	-6.47009	9.79476e-11	1.00727e-09
416149	ARHGEF37	205.412	0.634778	0.101434	6.25806	3.89806e-10	3.69367e-09
416152	TTC1	189.69	0.41718	0.0839354	4.97025	6.68664e-07	3.82022e-06
416156	C1QTNF2	389.519	0.66813	0.176202	3.79184	0.000149537	0.00053002
416157	SLU7	1012.41	-0.126759	0.0449717	-2.81865	0.00482262	0.0117031
416159	ATP10B	100.237	-1.65073	0.475572	-3.47104	0.000518445	0.00162287
416161	CCNG1	2239.8	0.420158	0.092381	4.5481	5.4132e-06	2.61376e-05
416162	NUDCD2	338.543	-0.418455	0.118263	-3.53833	0.000402661	0.00129463
416163	HMMR	76.659	-0.597263	0.194814	-3.06581	0.00217085	0.00579318
416167	WWC1	391.573	-0.840578	0.154462	-5.44198	5.26908e-08	3.61877e-07
416168	RARS	997.948	-0.0965905	0.033895	-2.84969	0.00437612	0.0107401
416172	SPDL1	290.068	-0.261892	0.0791654	-3.30816	0.000939116	0.00274719
416181	FBXW11	1147.26	-0.112609	0.0401055	-2.80782	0.00498775	0.0120694
416183	HSPA9	2628.03	-0.16541	0.0633359	-2.61163	0.00901124	0.0202954
416185	SIL1	283.28	0.267779	0.0908976	2.94595	0.00321969	0.00819722
416187	PAIP2	919.325	-0.190759	0.0714304	-2.67056	0.00757243	0.0174059
416190	ECSCR	1239.18	-0.380396	0.0706848	-5.38158	7.38367e-08	4.95806e-07
416191	PCDH12	203.051	1.01068	0.124143	8.14126	3.91182e-16	7.5286e-15
416194	PCDH1	957.714	0.564261	0.0785384	7.18452	6.74445e-13	9.19919e-12
416196	ARAP3	3103.75	0.338599	0.0837663	4.04219	5.29539e-05	0.000209266
416201	ABLIM3	287.574	0.35177	0.105933	3.32067	0.000898004	0.00264053
416208	STC2	47.2255	-3.19314	0.292003	-10.9353	7.81343e-28	3.80235e-26
416210	BOD1	197.641	-0.513527	0.081927	-6.2681	3.6548e-10	3.49415e-09
416212	HMP19	12.552	0.826278	0.270095	3.05922	0.00221914	0.0058978
416216	FAM193B	428.15	-0.196816	0.0700238	-2.8107	0.00494336	0.0119739
416219	BRD8	858.589	-0.335608	0.0476438	-7.04411	1.86648e-12	2.39254e-11
416220	KIF20A	250.309	-0.67041	0.210318	-3.1876	0.00143457	0.00399742
416221	SFXN1	200.251	-0.452423	0.163117	-2.77361	0.00554375	0.0132455
416226	CLTB	1707.96	0.22815	0.0514795	4.43186	9.34229e-06	4.27893e-05
416235	SPIK5	3295	-2.64432	0.696456	-3.79682	0.000146562	0.000520879
416240	CLINT1	4077.11	0.58593	0.0648499	9.03518	1.63732e-19	4.42661e-18
416244	ADAM19	222.37	0.970925	0.144674	6.71114	1.9311e-11	2.18548e-10
416246	CYFIP2	289.638	-0.863341	0.12664	-6.81729	9.2774e-12	1.09449e-10
416250	TIMD4	106.228	-1.13553	0.248879	-4.56257	5.05306e-06	2.45378e-05
416253	MRPL22	377.327	-0.252336	0.0554922	-4.54723	5.43571e-06	2.62277e-05
416255	CNOT8	573.34	-0.588006	0.0571697	-10.2853	8.21079e-25	3.26182e-23
416256	FAXDC2	52.9397	-0.809715	0.161201	-5.02301	5.08675e-07	2.98373e-06
416260	GALNT10	1181.02	0.341512	0.0794767	4.297	1.73123e-05	7.53183e-05
416261	MFAP3	1823.65	-0.151523	0.0472839	-3.20453	0.00135282	0.00379604
416262	FAM114A2	335.043	0.338088	0.0778775	4.34128	1.41652e-05	6.26947e-05
416263	LOC416263	60.4233	0.791183	0.263618	3.00125	0.00268876	0.00699982
416265	G3BP1	2272.89	-0.192592	0.0587361	-3.27894	0.00104197	0.00301057
416268	CCDC69	28.8848	-1.03898	0.241226	-4.30706	1.65436e-05	7.22047e-05
416269	DCTN4	1420.88	0.347432	0.0429482	8.08956	5.98787e-16	1.12539e-14
416271	MYOZ3	236.767	-0.669226	0.290805	-2.30129	0.0213754	0.0430096
416274	NDST1	1156.1	0.382288	0.0418979	9.12428	7.22139e-20	2.02466e-18
416285	MGAT4B	1324.7	-0.358103	0.112434	-3.18499	0.00144759	0.00402877
416286	MAML1	1024.29	-0.190017	0.0475215	-3.99856	6.37303e-05	0.000247334
416288	CANX	6380.17	-0.168799	0.0723659	-2.33258	0.0196701	0.0400754
416291	ADAMTS2	12524.1	1.23671	0.10061	12.2921	9.98529e-35	6.60483e-33
416293	CNOT6	2157.54	-0.211702	0.0428933	-4.93554	7.99276e-07	4.53034e-06
416295	CLK4	857.356	-0.222192	0.0643378	-3.45353	0.000553304	0.00171934
416297	FAM13B	1030.64	0.395953	0.058321	6.78921	1.12753e-11	1.31426e-10
416298	PKD2L2	38.1922	2.14061	0.220331	9.71542	2.59179e-22	8.57176e-21
416299	MYOT	22.6412	1.96696	0.615884	3.19372	0.00140451	0.0039225
416303	KLHL3	314.41	0.256715	0.0931943	2.75462	0.00587603	0.0139222
416310	TXNDC15	100.172	0.274021	0.102683	2.66861	0.00761651	0.0174954
416313	SEC24A	2443.29	0.181176	0.0300678	6.0256	1.6848e-09	1.46317e-08
416314	SAR1B	2950.15	0.681478	0.0620728	10.9787	4.8388e-28	2.39758e-26
416318	PPP2CA	682.95	0.147273	0.048642	3.02769	0.00246432	0.00647991
416319	SKP1	2794.19	0.388971	0.0714363	5.445	5.18047e-08	3.56511e-07
416320	VDAC1	1177.84	-0.284058	0.0672846	-4.22174	2.4242e-05	0.000102936
416324	ACSL6	126.087	1.39139	0.349212	3.98437	6.76594e-05	0.000260947
416327	SLC22A4	40.9335	-0.736024	0.208186	-3.53542	0.000407122	0.00130744
416328	SLC22A5	1556.44	-0.424093	0.0612401	-6.9251	4.35681e-12	5.34828e-11
416332	KIF3A	751.15	0.382522	0.0625942	6.11115	9.89188e-10	8.88508e-09
416333	2020-09-08	2295.09	0.301421	0.069428	4.34149	1.4152e-05	6.26699e-05
416334	SOWAHA	26.8769	-1.89754	0.464416	-4.08586	4.39135e-05	0.000176301
416336	UQCRQ	317.683	0.333579	0.117386	2.84174	0.00448683	0.0109703
416338	ZCCHC10	151.406	-0.294442	0.0937337	-3.14126	0.00168221	0.00461481
416343	NR3C1	1273.72	0.0972071	0.0376897	2.57914	0.00990464	0.0220092
416344	YIPF5	681.301	0.255431	0.0884644	2.88738	0.00388461	0.00966613
416347	LARS	1023.98	-0.175262	0.0667492	-2.62567	0.00864776	0.0195901
416350	PPP2R2B	1112.13	0.487759	0.0390709	12.4839	9.1345e-36	6.38291e-34
416353	GFRA3	210.277	-2.60538	0.570484	-4.56697	4.94829e-06	2.40633e-05
416354	CTBPL	1874.3	-0.423821	0.0427512	-9.91366	3.63079e-23	1.27838e-21
416359	B4GALT7	160.615	0.436216	0.100374	4.34589	1.38712e-05	6.15462e-05
416361	GRK6	379.267	-0.458207	0.0689445	-6.64603	3.01099e-11	3.34375e-10
416363	CPEB4	1249.59	0.437521	0.0647688	6.75512	1.42718e-11	1.64261e-10
416367	TBCA	578.593	0.308733	0.0740119	4.17139	3.02743e-05	0.000126075
416369	LHFPL2	92.2877	0.747417	0.122361	6.10827	1.00715e-09	9.04043e-09
416370	DMGDH	350.003	0.633604	0.114504	5.53345	3.13994e-08	2.22606e-07
416374	PHYKPL	407.334	-0.270392	0.114079	-2.37021	0.0177778	0.0366476
416386	ABCA3	7825.25	-0.194405	0.0399306	-4.86856	1.12414e-06	6.20644e-06
416389	CAPN15	662.141	-0.267011	0.0622964	-4.28614	1.81801e-05	7.8817e-05
416398	UBN1	528.426	0.131107	0.048304	2.7142	0.00664361	0.0155356
416401	SPSB3	276.45	0.400983	0.0653387	6.13699	8.41019e-10	7.6195e-09
416407	WDR90	256.223	-0.717567	0.1145	-6.26695	3.6818e-10	3.50581e-09
416408	2020-09-12	168.591	-0.601077	0.112115	-5.36125	8.26482e-08	5.50422e-07
416410	XPO6	1607.77	0.14452	0.0563339	2.56542	0.010305	0.0227581
416416	RSL1D1	226.476	-0.344529	0.0727724	-4.73433	2.19775e-06	1.1488e-05
416417	SNX29	99.4461	0.545783	0.12852	4.24669	2.16952e-05	9.30203e-05
416418	CPPED1	664.054	0.359368	0.0826554	4.34779	1.37518e-05	6.10562e-05
416420	ERCC4	378.381	0.137358	0.0607525	2.26094	0.0237632	0.0472835
416426	ZC3H7A	898.434	0.130582	0.0490392	2.6628	0.00774929	0.0177704
416428	TXNDC11	705.881	0.150343	0.0556964	2.69933	0.006948	0.0161449
416431	USP42	305.019	0.234332	0.0640167	3.66049	0.000251736	0.000851999
416436	TECPR1	823.96	0.6524	0.0773549	8.43385	3.34477e-17	7.21137e-16
416437	BAIAP2L1	919.711	-0.83714	0.128277	-6.52605	6.75249e-11	7.10498e-10
416438	NPTX2	430.567	-1.07901	0.14689	-7.34565	2.04758e-13	2.95554e-12
416439	TMEM130	26.0284	-0.499017	0.203723	-2.44949	0.0143058	0.0302829
416445	FAM20C	3098.89	1.19263	0.116673	10.222	1.58046e-24	6.13542e-23
416446	PRKAR1B	1020.05	0.590039	0.0634815	9.29465	1.47687e-20	4.39384e-19
416449	SUN1	2259.82	-0.263558	0.0603247	-4.36899	1.24824e-05	5.57471e-05
416451	ADAP1	202.771	-0.357	0.110109	-3.24223	0.00118597	0.0033709
416455	C14H7orf50	140.193	-1.3713	0.112161	-12.2262	2.25186e-34	1.47518e-32
416456	GPR146	268.34	-1.37041	0.108146	-12.6718	8.47359e-37	6.24114e-35
416460	MICALL2	1602.46	0.57055	0.0528423	10.7972	3.54786e-27	1.66128e-25
416469	CHST12	285.373	0.509264	0.101712	5.0069	5.53129e-07	3.22367e-06
416470	TTYH3	3178.04	-0.472813	0.0631229	-7.49036	6.86849e-14	1.04105e-12
416473	IQCE	2331.16	0.0993876	0.0337058	2.94868	0.00319134	0.00813417
416480	MMD2	148.949	0.973396	0.233368	4.17107	3.03166e-05	0.000126174
416481	WIPI2	274.852	-0.24279	0.0859281	-2.8255	0.00472071	0.0114783
416482	TNRC18	5017.72	-0.389655	0.101992	-3.82044	0.000133213	0.000478176
416485	FSCN1	376.706	0.814926	0.104932	7.7662	8.08786e-15	1.34233e-13
416494	CPSF4	337.742	-0.281198	0.087565	-3.21131	0.00132131	0.00371756
416497	NATD1	648.983	0.278864	0.0526014	5.30145	1.14884e-07	7.4757e-07
416501	USP51	887.388	-0.245067	0.0798467	-3.06922	0.00214617	0.00573969
416504	COPS3	680.114	0.175197	0.068581	2.5546	0.0106311	0.0233606
416505	NT5M	1156.66	0.457756	0.0470057	9.7383	2.06995e-22	6.87929e-21
416506	MED9	389.465	0.241155	0.0907458	2.65747	0.00787285	0.0180113
416507	RASD1	1098.39	1.55201	0.148138	10.4768	1.10434e-25	4.60175e-24
416509	TOM1L2	1237.24	0.758011	0.0552196	13.7272	6.97545e-43	6.93777e-41
416515	FLII	2233.35	0.125935	0.0460525	2.7346	0.00624553	0.014698
416517	TOP3A	342.915	-0.432872	0.0923153	-4.68906	2.7446e-06	1.40965e-05
416521	PRPSAP2	525.929	0.327884	0.0697521	4.7007	2.59276e-06	1.33974e-05
416524	EPN2	4101.16	0.103278	0.0453255	2.27858	0.0226922	0.0453644
416530	LOC416530	102.889	-0.367292	0.0953374	-3.85255	0.000116896	0.000425206
416534	MSLN	530.065	-3.07789	0.571025	-5.39011	7.04143e-08	4.74513e-07
416536	HAGHL	150.805	-0.260098	0.109478	-2.3758	0.017511	0.0361467
416537	HAGH	494.739	0.786157	0.0581815	13.5121	1.32597e-41	1.2126e-39
416540	MSRB1	264.345	-0.459857	0.124287	-3.69995	0.000215641	0.000739574
416541	TEX2L	14.6453	-1.0947	0.255578	-4.28322	1.84208e-05	7.98086e-05
416544	RPS2	2017.9	-0.571298	0.120979	-4.72229	2.33198e-06	1.21235e-05
416547	GFER	224.422	0.279246	0.0893194	3.12637	0.00176977	0.00482873
416548	SYNGR3	747.053	-0.308458	0.120689	-2.55581	0.0105941	0.0232972
416551	NTHL1	82.2287	-0.88823	0.123744	-7.17795	7.07633e-13	9.63257e-12
416555	TRAF7	907.039	-0.0976589	0.0425103	-2.2973	0.0216018	0.0434074
416559	PGP	288.164	-0.266334	0.0614699	-4.33276	1.47252e-05	6.50182e-05
416561	ZDHHC4	105.688	-0.224979	0.0958501	-2.34719	0.0189154	0.0387056
416564	ARHGAP17	2373.25	0.199861	0.0466119	4.28777	1.80479e-05	7.83187e-05
416574	DCTN5	177.93	0.229438	0.0985235	2.32877	0.0198715	0.0404374
416575	PLK1	102.824	-0.692712	0.275017	-2.51879	0.0117758	0.0255269
416581	HS3ST2	32.9934	1.81661	0.353997	5.1317	2.87139e-07	1.75137e-06
416583	KDM8	63.2257	-0.328275	0.133947	-2.45079	0.0142544	0.0301882
416585	IL4R	704.126	-0.661694	0.0924167	-7.15989	8.07404e-13	1.08712e-11
416586	IL21R	19.2764	-1.13712	0.354516	-3.20752	0.00133885	0.00376148
416588	PDPK1	1246.74	-0.115896	0.0436776	-2.65344	0.00796759	0.0181945
416589	KCTD5	1576.29	-0.133173	0.0446638	-2.98168	0.00286676	0.00740942
416594	C14H16orf45	76.4104	-0.802734	0.139815	-5.74141	9.38904e-09	7.26491e-08
416609	COQ7	236.775	0.595332	0.0923383	6.44729	1.13868e-10	1.15702e-09
416610	TMC7	245.509	-0.617574	0.128173	-4.81828	1.44801e-06	7.82337e-06
416611	TMC5	23.1601	-1.63415	0.238983	-6.83793	8.03476e-12	9.55337e-11
416612	GDE1	185.393	0.169221	0.0682319	2.48009	0.0131348	0.0281016
416621	CDR2	251.471	0.285529	0.0843019	3.38698	0.000706669	0.00213463
416624	OTOA	201.23	0.573881	0.135042	4.24966	2.14094e-05	9.18816e-05
416626	CYTH3	2202.69	0.372051	0.0675837	5.50504	3.69085e-08	2.58435e-07
416628	RMI2	101.755	-0.50766	0.125727	-4.0378	5.39547e-05	0.000212789
416630	SOCS1	42.9096	-0.98664	0.196459	-5.02212	5.11037e-07	2.99522e-06
416632	CLEC16A	1150.06	-0.340922	0.0767045	-4.44462	8.80469e-06	4.0545e-05
416633	CIITA	473.136	-0.497089	0.0836502	-5.94247	2.80753e-09	2.34696e-08
416636	EMP2	2624.28	0.342675	0.0907496	3.77604	0.00015934	0.000561168
416641	TMEM186	187.936	-0.204125	0.0833151	-2.45003	0.0142844	0.0302441
416642	ABAT	168.523	-0.532316	0.170674	-3.1189	0.00181527	0.00493907
416651	HBM	1405.8	-2.76855	0.575338	-4.81205	1.49394e-06	8.04282e-06
416652	HBA1	4379.41	-2.08944	0.504981	-4.13765	3.50874e-05	0.00014405
416653	FAM234A	762.889	-0.233966	0.0659278	-3.54883	0.000386947	0.00125001
416656	CLCN7	449.452	-0.241896	0.0893694	-2.70669	0.00679572	0.0158478
416661	UBALD1	123.1	0.323578	0.129706	2.4947	0.0126064	0.0271066
416662	CDIP1	538.263	0.13823	0.0538775	2.56564	0.0102987	0.0227581
416664	ZKSCAN7L	49.7294	-0.690472	0.179213	-3.85279	0.000116778	0.000424891
416665	SLX4	606.196	-0.227982	0.0778597	-2.92811	0.00341032	0.00862615
416667	CREBBP	1380.96	-0.234611	0.0814872	-2.87911	0.00398793	0.00989972
416670	CORO7	683.241	0.17644	0.0575835	3.06407	0.00218345	0.00581883
416673	NLRC3	119.038	-0.536602	0.162052	-3.31129	0.000928667	0.00271895
416677	NRF1	364.711	-0.537393	0.0717797	-7.48669	7.06297e-14	1.06815e-12
416678	UBE2H	1938.28	0.273206	0.0474743	5.75482	8.6733e-09	6.74172e-08
416679	ZC3HC1	143.774	0.253537	0.0797019	3.18107	0.00146734	0.00407874
416681	TMEM209	270.936	-0.241023	0.068476	-3.51981	0.000431853	0.00137837
416686	IL15RA	103.476	-1.05119	0.188295	-5.58271	2.36801e-08	1.70994e-07
416687	FBXO18	360.167	-0.392881	0.0561441	-6.99772	2.60164e-12	3.29767e-11
416691	ASB13	154.631	-0.725368	0.092349	-7.85464	4.00922e-15	6.8544e-14
416693	NET1	2164.67	-0.531821	0.0886719	-5.99762	2.00226e-09	1.7159e-08
416695	LOC416695	15.4755	0.805823	0.330891	2.43531	0.014879	0.0313549
416700	EXOC4	1294.24	-0.545798	0.0790374	-6.90556	5.00055e-12	6.10005e-11
416706	MRPS5	323.374	0.202691	0.0901894	2.2474	0.0246147	0.0487359
416707	MAL	128.323	-2.78182	0.585842	-4.74842	2.0501e-06	1.07648e-05
416709	PEX6	526.428	-0.171336	0.0616803	-2.77781	0.00547274	0.0130988
416711	TTL	1541.91	0.549075	0.0648299	8.46947	2.46511e-17	5.41909e-16
416713	TTBK1	501.091	-0.38531	0.0851073	-4.52735	5.97284e-06	2.85665e-05
416714	ACSS1	2259.43	-0.386578	0.109251	-3.53843	0.000402517	0.00129448
416716	CST7	35.8925	-0.91784	0.19068	-4.81351	1.48303e-06	7.98728e-06
416727	FERMT1	189.598	-0.655344	0.101551	-6.45336	1.094e-10	1.11329e-09
416728	HAO1	25.1498	-1.3768	0.559467	-2.46091	0.0138586	0.0294363
416729	TMX4	1026.95	-0.452279	0.0484402	-9.33685	9.92418e-21	2.98514e-19
416734	PAK5	40.1421	-0.852595	0.265377	-3.21277	0.0013146	0.00370098
416741	TASP1	130.93	-0.269084	0.0885441	-3.03899	0.00237376	0.00626716
416742	NDUFAF5	182.921	-0.364839	0.0810569	-4.50102	6.7627e-06	3.20183e-05
416745	COQ8A	1410.15	-0.792976	0.0971423	-8.16303	3.26726e-16	6.35995e-15
416746	CDC42BPA	6936.57	1.21602	0.100204	12.1354	6.85383e-34	4.44716e-32
416749	CCNF	150.16	-0.247901	0.0873723	-2.83729	0.00454985	0.0111045
416756	RNPS1	843.064	-0.192799	0.054965	-3.50768	0.00045204	0.00143578
416757	TELO2	340.05	0.17053	0.0749592	2.27498	0.0229074	0.0457611
416764	SLC25A1	750.608	0.514031	0.10196	5.04149	4.6193e-07	2.72715e-06
416765	CLTCL1	1471.73	0.395652	0.0470986	8.40051	4.44547e-17	9.46469e-16
416767	PI4KA	2196.59	-0.340297	0.0569291	-5.97756	2.26504e-09	1.92655e-08
416770	SDF2L1	427.406	-0.435022	0.0966971	-4.49881	6.83339e-06	3.2308e-05
416771	TOP3B	398.636	-0.190214	0.0691719	-2.74988	0.00596178	0.014096
416772	PPM1F	341.671	0.449886	0.0779391	5.77227	7.82086e-09	6.11751e-08
416774	YPEL1	2628.83	-0.593489	0.0817785	-7.25727	3.94969e-13	5.54259e-12
416776	CDC45	90.0186	-0.444607	0.165553	-2.68559	0.00724019	0.0167439
416777	SEPT2L	2182.51	0.205552	0.0728139	2.82297	0.00475805	0.0115548
416781	GNB1L	173.055	-0.355915	0.0927602	-3.83694	0.000124576	0.000449899
416782	TXNRD2	412.627	-0.227704	0.0665294	-3.42261	0.000620232	0.0019013
416783	COMT	230.747	-0.464554	0.124261	-3.73854	0.000185092	0.000642728
416784	TANGO2	486.997	0.776781	0.111868	6.9437	3.81957e-12	4.72282e-11
416786	TRMT2A	1623.54	-0.186872	0.0549167	-3.40283	0.000666918	0.00202709
416788	ZDHHC8	1659.7	0.120208	0.0373207	3.22095	0.00127764	0.00360364
416791	GOLGA3	1574.91	0.198687	0.0554002	3.5864	0.000335279	0.00110244
416793	FBRSL1	909.304	-0.235075	0.0690202	-3.40589	0.000659476	0.00200715
416799	PUS1	378.709	-0.193419	0.0678267	-2.85166	0.00434917	0.0106825
416807	GLT1D1	42.0576	-1.6066	0.449968	-3.57047	0.000356336	0.00116103
416809	TMEM132C	42.212	-1.47647	0.413337	-3.57207	0.000354176	0.00115537
416813	DHX37	1898.9	-0.22054	0.0466496	-4.72759	2.27204e-06	1.18571e-05
416814	SCARB1	292.163	0.33603	0.122878	2.73466	0.00624442	0.014698
416815	NCOR2	2179.57	0.427952	0.0818896	5.22596	1.7325e-07	1.09851e-06
416821	TMED2	2038.27	-0.21252	0.0778653	-2.72933	0.00634637	0.0149096
416822	RILPL1	756.267	0.520358	0.0465879	11.1694	5.75781e-29	3.01754e-27
416823	SNRNP35	83.1436	-0.305566	0.0996589	-3.06611	0.00216861	0.00578833
416824	RILPL2	160.183	-0.259226	0.0979764	-2.64579	0.00814992	0.0185797
416825	KMT5A	213.807	0.232184	0.0676386	3.43271	0.000597583	0.00183932
416826	CDK2AP1	186.463	0.388706	0.11663	3.33283	0.000859688	0.00253882
416829	MPHOSPH9	263.169	-0.540462	0.0900627	-6.00095	1.96164e-09	1.68427e-08
416834	ABCB9	100.436	0.48696	0.106552	4.57017	4.8733e-06	2.37156e-05
416836	HIP1R	495.942	-0.495051	0.0729955	-6.78194	1.18571e-11	1.37619e-10
416842	ANAPC5	162.275	-0.398906	0.0826377	-4.82716	1.38494e-06	7.50941e-06
416843	RNF34	939.671	-0.150354	0.0526974	-2.85315	0.00432884	0.0106432
416845	ORAI1	616.814	0.524019	0.0872283	6.00744	1.88476e-09	1.62133e-08
416855	WDR66	18.8851	-0.902529	0.275068	-3.28111	0.00103399	0.00298943
416857	MLXIP	3206.88	-0.443622	0.0444201	-9.98696	1.73833e-23	6.21694e-22
416861	VPS33A	423.494	0.223656	0.0620721	3.60316	0.000314369	0.00104249
416868	RAD9B	237.179	-0.511446	0.0749741	-6.82163	9.00126e-12	1.06468e-10
416869	PPTC7	852.11	-0.430886	0.0541121	-7.96284	1.68132e-15	3.00653e-14
416871	HVCN1	876.96	0.262096	0.0870197	3.01191	0.00259607	0.00677923
416872	PPP1CC	3116.42	0.249117	0.090323	2.75807	0.00581445	0.0138003
416876	SH2B3	1095.42	-0.239427	0.0815884	-2.93457	0.00334013	0.0084722
416877	ATXN2	1423.87	0.257512	0.0555989	4.63161	3.62839e-06	1.80968e-05
416883	NAA25	790.618	-0.152846	0.0608726	-2.51092	0.0120417	0.0260444
416884	TRAFD1	696.677	-0.308385	0.0909364	-3.39121	0.000695836	0.00210652
416886	RPH3A	1880.05	-0.418397	0.161568	-2.5896	0.00960881	0.0214498
416887	WSCD2	57.3006	-0.537241	0.159159	-3.37551	0.000736797	0.00221746
416890	SART3	933.886	-0.242088	0.0461191	-5.2492	1.52765e-07	9.80025e-07
416892	TMEM119	4209.85	0.642069	0.0442479	14.5107	1.03618e-47	1.28354e-45
416900	KCTD10	1101.62	0.227842	0.0572308	3.98111	6.85947e-05	0.00026433
416902	ANKRD13A	908.831	0.122375	0.0489718	2.49888	0.0124585	0.0268437
416905	MYO18B	340.168	-0.256016	0.0690478	-3.70781	0.000209058	0.000718347
416907	HPS4	640.038	0.83092	0.0955057	8.70021	3.31265e-18	7.87751e-17
416914	TTC28	2118.2	0.52496	0.0645877	8.12787	4.36897e-16	8.33776e-15
416917	CCDC117	538.821	-0.260134	0.0674689	-3.85562	0.000115437	0.000420462
416918	XBP1	1056.01	-0.405587	0.11332	-3.57914	0.000344732	0.00112916
416919	ZNRF3	211.655	-0.710344	0.115746	-6.13709	8.40467e-10	7.6195e-09
416920	KREMEN1	19.0933	-0.98482	0.225798	-4.36152	1.29164e-05	5.75347e-05
416924	LOC416924	306.304	-0.330397	0.0975053	-3.3885	0.000702749	0.00212509
416926	DGCR2	1725.19	-0.26238	0.0373345	-7.02783	2.0977e-12	2.67634e-11
416928	IGLL1	6184.54	-2.83546	0.545195	-5.20083	1.98399e-07	1.24868e-06
416941	MED15	840.679	-0.196108	0.0631177	-3.10702	0.00188982	0.00511636
416943	GGT5	2989.22	0.345333	0.120068	2.87614	0.00402571	0.00998259
416945	GGT1	190.615	-1.34673	0.332828	-4.04633	5.20263e-05	0.000205959
416950	SPECC1L	4786.16	0.492805	0.0668865	7.36778	1.7349e-13	2.52291e-12
416952	BCR	1606.31	-0.251582	0.0770503	-3.26516	0.00109401	0.00314097
416953	RAB36	16.9829	-1.8046	0.32626	-5.53119	3.18059e-08	2.2537e-07
416955	YWHAH	915.558	0.291353	0.10225	2.84941	0.00438008	0.0107459
416957	PRR14L	682.109	0.370922	0.0657121	5.64465	1.6552e-08	1.22908e-07
416960	PISD	444.93	-0.544635	0.0867545	-6.27788	3.43212e-10	3.29571e-09
416963	PATZ1	125.477	0.446792	0.104567	4.27278	1.93052e-05	8.32972e-05
416964	PIK3IP1	1904.97	-0.342361	0.0659674	-5.18985	2.10467e-07	1.31733e-06
416965	RNF185	470.492	0.194569	0.0656419	2.96409	0.00303577	0.00778901
416973	POP5	30.3757	-0.446281	0.195145	-2.28692	0.0222005	0.0445252
416976	GATC	121.673	0.356301	0.132964	2.67969	0.00736903	0.0170052
416979	MSI1	125.785	-0.320378	0.10935	-2.92984	0.00339142	0.0085863
416983	RAB35	847.605	-0.168865	0.0501832	-3.36497	0.000765532	0.00229558
416989	SRRM4	78.2413	-1.03671	0.349906	-2.96283	0.00304821	0.00781613
416997	POLE	137.641	-0.596569	0.138383	-4.31099	1.62527e-05	7.11174e-05
416998	CARD8	290.744	-0.387526	0.0905199	-4.28111	1.85966e-05	8.04945e-05
417001	RTN4R	55.5593	2.42321	0.325352	7.44796	9.47967e-14	1.41479e-12
417002	OSBP2	569.354	1.13394	0.148557	7.63302	2.29312e-14	3.61644e-13
417011	TBC1D10A	391.358	0.282888	0.0808663	3.49821	0.000468388	0.00148114
417013	LOC417013	97.9448	-1.0135	0.176789	-5.73279	9.87937e-09	7.59257e-08
417017	ZMAT5	280.823	-0.313856	0.1076	-2.91686	0.00353572	0.0088971
417018	NIPSNAP1	97.1013	0.541183	0.120167	4.50359	6.68155e-06	3.17112e-05
417020	NEFH	42.5326	1.71966	0.219941	7.81874	5.33527e-15	9.03085e-14
417021	AP1B1	1033.44	0.18664	0.0533434	3.49884	0.000467282	0.00147833
417023	WSB2	607.436	0.559254	0.084686	6.60385	4.00622e-11	4.3741e-10
417026	C15H12orf49	407.782	-0.372757	0.140259	-2.65763	0.0078693	0.0180062
417027	MED13L	3976.59	-0.496029	0.0763102	-6.50017	8.02308e-11	8.3516e-10
417029	RBM19	504.538	-0.308573	0.0843948	-3.6563	0.00025588	0.000864952
417031	PLBD2	2976.03	0.241285	0.076623	3.14898	0.0016384	0.00450643
417033	TPCN1	1756.82	0.414706	0.0505824	8.19863	2.43144e-16	4.80853e-15
417035	BG8	186.025	1.31284	0.387501	3.38796	0.000704139	0.00212835
417037	KIFC1	279.307	0.964131	0.295241	3.26558	0.00109242	0.00313705
417039	IL4I1	37.0519	-2.21637	0.245923	-9.01245	2.01504e-19	5.39428e-18
417043	TRIM41	358.006	-0.26641	0.0530081	-5.02585	5.01217e-07	2.94273e-06
417044	RACK1	5366.8	-0.15826	0.0513903	-3.07957	0.00207301	0.0055604
417050	MHCDMA	308.081	-0.701222	0.149618	-4.68674	2.77591e-06	1.42358e-05
417056	LOC417056	77.396	4.49579	0.894537	5.02583	5.01254e-07	2.94273e-06
417057	MHCIA6	41.6169	-7.34719	0.765843	-9.5936	8.50608e-22	2.68296e-20
417067	MICA	33.0709	-4.32803	0.427618	-10.1213	4.44687e-24	1.66008e-22
417071	SBF1	2790.34	0.539361	0.0667621	8.07885	6.53783e-16	1.22201e-14
417083	MHCIA9	353.975	-3.48828	0.195742	-17.8208	4.8777e-71	1.62106e-68
417089	RALGPS1	372.48	-0.354572	0.108509	-3.26769	0.00108429	0.00311632
417090	ZBTB34	312.11	0.379686	0.0547002	6.94121	3.88747e-12	4.79372e-11
417091	ZBTB43	472.185	-0.174491	0.057949	-3.01111	0.00260296	0.00679464
417092	MVB12B	1411.71	0.565992	0.0764035	7.40793	1.28286e-13	1.88162e-12
417093	PBX3	351.485	-0.273652	0.0673987	-4.0602	4.90312e-05	0.000195065
417102	DENND1A	999.909	0.165529	0.0427168	3.87503	0.000106612	0.000391879
417104	CRB2	329.164	-1.41975	0.174571	-8.13281	4.19437e-16	8.03833e-15
417106	RABGAP1	2181.57	0.356417	0.0837152	4.2575	2.0673e-05	8.88613e-05
417113	LOC417113	42.4491	0.469012	0.162302	2.88974	0.00385562	0.00959748
417117	DAB2IP	2376.71	0.382802	0.0785592	4.87279	1.10033e-06	6.08483e-06
417118	STOM	893.189	-0.457131	0.0735355	-6.21646	5.08485e-10	4.75213e-09
417119	RAB14	2068.88	-0.175106	0.0552323	-3.17035	0.00152257	0.00421506
417121	CNTRL	558.292	-0.166057	0.0726389	-2.28606	0.0222506	0.0446059
417123	TRAF1	44.3394	-0.796606	0.146168	-5.44995	5.03836e-08	3.47433e-07
417128	NACC2	368.972	0.629288	0.164886	3.81649	0.000135363	0.000484872
417129	QSOX2	1394.95	0.296308	0.0672395	4.40676	1.04929e-05	4.75322e-05
417131	CEP350L	168.029	0.908597	0.113303	8.0192	1.06435e-15	1.94407e-14
417134	PMPCA	530.53	-0.138008	0.0524051	-2.63348	0.00845152	0.0191902
417135	INPP5E	482.997	-0.212085	0.0512031	-4.14203	3.44244e-05	0.000141669
417136	SEC16A	2056.39	0.23431	0.050454	4.64403	3.41682e-06	1.71452e-05
417137	EGFL7	981.611	0.587789	0.0779763	7.53805	4.77059e-14	7.32028e-13
417139	FAM69B	95.6368	0.661269	0.144	4.59216	4.38685e-06	2.15251e-05
417142	LOC417142	24.2418	1.71594	0.367677	4.66698	3.05664e-06	1.55236e-05
417146	SARDH	123.122	0.492826	0.158698	3.10544	0.00189996	0.00514077
417147	ADAMTSL2	1645.29	-0.538312	0.185349	-2.90431	0.00368064	0.00922198
417151	CACFD1	208.103	-0.501397	0.142374	-3.52169	0.0004288	0.00137027
417152	ADAMTS13	144.07	-0.527498	0.148643	-3.54875	0.000387063	0.00125009
417157	SURF1	163.695	-0.274522	0.093057	-2.95004	0.00317731	0.00810295
417170	SETX	1907.93	0.208157	0.0526188	3.95595	7.62316e-05	0.000290473
417171	NTNG2	597.962	1.27784	0.0924964	13.8151	2.06799e-43	2.10287e-41
417172	MED27	133.292	0.331394	0.0848764	3.90443	9.44466e-05	0.000351812
417177	PRRC2B	3319.01	0.148989	0.0426675	3.49185	0.000479683	0.00151125
417178	PLPP7	52.0337	-0.789006	0.181314	-4.3516	1.35149e-05	6.00241e-05
417179	C9ORF58	1710.04	0.579466	0.145985	3.96935	7.20675e-05	0.000275763
417181	ABL1	3265.63	0.123546	0.0378096	3.2676	0.00108464	0.00311667
417182	EXOSC2	256.358	-0.783521	0.10079	-7.77382	7.61563e-15	1.27014e-13
417184	FUBP3	811.155	-0.119734	0.0399539	-2.99681	0.00272825	0.00708907
417186	GPR107	1517.59	0.135827	0.0366337	3.7077	0.000209147	0.000718385
417187	FNBP1	5995.83	-0.450712	0.0565532	-7.96969	1.5907e-15	2.85948e-14
417188	USP20	1334.01	0.198144	0.0592243	3.34566	0.000820883	0.00243955
417193	PTGES	115.327	0.350824	0.147272	2.38215	0.017212	0.0355834
417194	ASB6	223.96	-0.312861	0.0862301	-3.6282	0.0002854	0.000955025
417195	CRAT	2819.52	0.22972	0.0465041	4.93978	7.82104e-07	4.43485e-06
417197	SH3GLB2	2821.48	0.619233	0.144402	4.28825	1.80088e-05	7.8174e-05
417201	LRRC8A	3905.12	0.293427	0.0671579	4.3692	1.24701e-05	5.57105e-05
417202	CCBL1	174.059	-0.434703	0.0764448	-5.6865	1.29669e-08	9.78872e-08
417207	ZDHHC12	229.45	-0.999076	0.150694	-6.62986	3.36015e-11	3.71333e-10
417210	SET	2091.91	-0.229868	0.058854	-3.90573	9.39415e-05	0.000350026
417216	CIZ1	525.831	0.297443	0.0677031	4.39334	1.11621e-05	5.03294e-05
417217	DNM1	1381.91	0.531933	0.0744284	7.14691	8.87518e-13	1.19146e-11
417219	COQ4	286.766	0.275712	0.0761743	3.61949	0.000295187	0.000984871
417220	SLC27A4	659.438	0.297518	0.0586421	5.07345	3.90677e-07	2.32868e-06
417225	SH2D3C	926.809	0.251544	0.066954	3.75697	0.000171986	0.0006012
417227	FPGS	274.852	-0.351941	0.0818301	-4.30087	1.7013e-05	7.40874e-05
417231	COL27A1	278.332	-0.555762	0.074731	-7.43683	1.03129e-13	1.5291e-12
417241	TLR4	582.922	-0.472967	0.160953	-2.93855	0.00329752	0.00837347
417242	ASTN2	38.1048	2.55319	0.312583	8.16804	3.13429e-16	6.12738e-15
417245	PAPPA	240.235	1.65229	0.136182	12.1329	7.06593e-34	4.56305e-32
417247	TNFSF15	41.1573	-0.743021	0.183764	-4.04334	5.26959e-05	0.000208428
417248	TMEM268	155.239	0.3421	0.144635	2.36526	0.0180175	0.0370688
417250	EHMT1	1439.86	0.303011	0.0585858	5.17208	2.31499e-07	1.4384e-06
417253	GSL	276.686	-0.934717	0.271821	-3.43872	0.000584479	0.00180143
417254	NELFB	410.941	-0.140516	0.0526739	-2.66767	0.00763798	0.0175417
417256	DDR1	1302.06	0.420246	0.0547589	7.67448	1.66091e-14	2.67197e-13
417257	TOR4A	263.356	-0.267712	0.0898325	-2.98012	0.00288131	0.0074428
417259	TPRN	593.275	-0.786034	0.119412	-6.58255	4.62447e-11	4.98601e-10
417260	NSMF	269.007	-0.567985	0.0966329	-5.87776	4.15861e-09	3.39516e-08
417264	RPL12	1356.46	-0.628849	0.096697	-6.50329	7.85805e-11	8.18606e-10
417265	LRSAM1	499.47	0.131697	0.0517408	2.54533	0.0109176	0.023913
417267	FKBP15	1082.09	-0.182282	0.0443361	-4.11138	3.93303e-05	0.000159546
417268	SLC31A1	575.535	-0.487779	0.0632353	-7.71372	1.22202e-14	1.98228e-13
417271	WDR31	22.5994	-0.9297	0.2069	-4.49347	7.00711e-06	3.30034e-05
417273	ALAD	98.8601	0.47478	0.10106	4.69799	2.62735e-06	1.35556e-05
417279	RNF208	210.507	-0.421528	0.118225	-3.56548	0.000363191	0.0011803
417280	NDOR1	479.94	0.570059	0.0838087	6.80192	1.03237e-11	1.21059e-10
417282	NOXA1	44.8113	-1.80556	0.349158	-5.17117	2.32636e-07	1.44349e-06
417293	CLIC3	172.072	-1.3126	0.287343	-4.56804	4.92305e-06	2.39491e-05
417295	UAP1L1	1094.03	0.373436	0.0720647	5.18195	2.19574e-07	1.37056e-06
417296	MAN1B1	2201.24	0.411929	0.0382132	10.7797	4.29054e-27	1.9751e-25
417297	DPP7	611.975	1.16701	0.146823	7.94837	1.88984e-15	3.34863e-14
417298	FCN2	94.6458	-0.889419	0.104804	-8.48647	2.13015e-17	4.70427e-16
417303	ZNF302	367.672	-0.694909	0.0639387	-10.8684	1.63085e-27	7.74282e-26
417305	GAS7	6207.49	0.315868	0.0187563	16.8407	1.22878e-63	2.83786e-61
417313	ELAC2	261.931	-0.340999	0.0849521	-4.01402	5.96935e-05	0.000233128
417317	NDEL1	1161.7	-0.168463	0.0493026	-3.41691	0.000633355	0.00193686
417319	PIK3R5	435.672	-0.427216	0.118975	-3.59082	0.000329635	0.00108545
417321	STX8	186.13	0.278134	0.116553	2.38634	0.017017	0.0352338
417324	FAM18B1	708.718	-0.221367	0.0776188	-2.85198	0.00434477	0.0106747
417334	TBCD	617.529	0.277483	0.0441856	6.27994	3.38709e-10	3.26166e-09
417335	FN3K	127.214	0.524058	0.109698	4.7773	1.77663e-06	9.45641e-06
417336	FN3KRP	516.645	0.496666	0.0538035	9.2311	2.6787e-20	7.84945e-19
417338	RAB40B	24.9949	0.643655	0.219253	2.93567	0.00332823	0.00844358
417341	NARF	1129.69	-0.382087	0.114499	-3.33704	0.000846751	0.00250659
417342	C18H17orf62	670.909	-0.375727	0.115396	-3.256	0.00112996	0.00322987
417343	HEXDC	78.8795	-0.324769	0.124418	-2.6103	0.00904616	0.020364
417346	CD7	4420.97	-1.68471	0.213442	-7.89304	2.94922e-15	5.11924e-14
417347	2020-09-09	2444.77	-0.140408	0.0431895	-3.25096	0.00115014	0.00328206
417348	TNRC6C	1557	-0.153128	0.0634687	-2.41266	0.0158365	0.033132
417350	SEC14L1	2501.2	-0.119106	0.0429071	-2.7759	0.00550494	0.0131689
417352	MFSD11	1421.16	-0.138622	0.0574995	-2.41084	0.015916	0.0332625
417358	RHBDF2	287.917	-0.473663	0.105184	-4.5032	6.69383e-06	3.17584e-05
417361	EXOC7	906.408	0.140197	0.0457362	3.06534	0.00217424	0.00580109
417366	ACOX1	3657.86	0.305629	0.0909712	3.35963	0.000780473	0.00233599
417368	WBP2	640.337	0.942796	0.098664	9.55563	1.22838e-21	3.83896e-20
417369	UNC13D	141.085	-0.368063	0.104395	-3.52568	0.000422395	0.00135298
417371	UNK	524.428	-0.153707	0.0514225	-2.9891	0.00279802	0.00725377
417374	ITGB4	756.717	-1.53369	0.209051	-7.33645	2.19329e-13	3.15251e-12
417386	LOC417386	24.1074	1.42269	0.222605	6.39111	1.64681e-10	1.64151e-09
417387	MBTD1	1165.32	-0.11961	0.0461554	-2.59146	0.00955703	0.0213482
417388	UTP18	256.125	-0.367174	0.0716548	-5.12421	2.98789e-07	1.81511e-06
417391	TOM1L1	61.6489	-1.25936	0.280159	-4.49515	6.95204e-06	3.28007e-05
417393	STXBP4	976.595	1.19329	0.091847	12.9922	1.35551e-38	1.106e-36
417397	MMD	19471.2	0.652701	0.0745408	8.75628	2.01798e-18	4.90142e-17
417398	TMEM100	393.718	0.541328	0.0553082	9.78748	1.27435e-22	4.32839e-21
417401	TRIM25	829.803	-0.295403	0.119872	-2.46433	0.013727	0.0291846
417402	COIL	244.262	-0.279161	0.0785297	-3.55485	0.000378196	0.00122435
417406	SUZ12	557.63	-0.392807	0.0666178	-5.89643	3.7144e-09	3.05815e-08
417407	CRLF3	1579.36	-0.137239	0.0423798	-3.23831	0.0012024	0.00341189
417408	ATAD5	207.387	-0.243619	0.0839763	-2.90105	0.00371916	0.00930385
417409	ADAP2	110.984	-0.801033	0.158752	-5.0458	4.51619e-07	2.67322e-06
417411	RHBDL3	34.0067	-1.23309	0.171967	-7.17048	7.47343e-13	1.01326e-11
417414	ERN1	828.764	-0.188604	0.0683304	-2.76018	0.00577694	0.0137328
417415	TEX2	4101.03	0.309656	0.103479	2.99245	0.00276746	0.00718411
417418	POLG2	115.346	-0.660627	0.248701	-2.65631	0.0079	0.0180611
417423	NOL11	377.651	-0.224253	0.0731264	-3.06665	0.00216472	0.00578116
417425	PSMD12	514.531	0.31975	0.0685336	4.66559	3.07736e-06	1.56114e-05
417430	PRKCA	668.356	-0.547927	0.094333	-5.80844	6.30583e-09	5.00135e-08
417434	GNA13	1565.17	-0.15589	0.0361413	-4.31336	1.60796e-05	7.04275e-05
417435	SLC16A6	81.3485	-0.91614	0.2557	-3.58286	0.000339847	0.00111531
417437	WIPI1	927.246	0.322189	0.0500429	6.43825	1.20858e-10	1.2253e-09
417438	PRKAR1A	3687.04	0.210406	0.0367573	5.7242	1.03923e-08	7.95987e-08
417440	ABCA8	598.621	-1.24098	0.112046	-11.0756	1.64804e-28	8.28644e-27
417443	ABCA9	817.866	-0.474964	0.200946	-2.36364	0.0180963	0.0372141
417444	ABCA5	427.266	0.234963	0.0715608	3.28341	0.00102561	0.00296896
417445	MAP2K6	103.211	1.05635	0.0985849	10.7152	8.63891e-27	3.88494e-25
417449	COG1	448.957	0.230448	0.0467693	4.92733	8.33618e-07	4.71128e-06
417454	CCDC137	24.5245	-0.852293	0.216404	-3.93844	8.20121e-05	0.000309728
417456	NPLOC4	875.103	0.244681	0.0358176	6.83129	8.41558e-12	9.98874e-11
417457	MKS1	132.829	-0.566577	0.120485	-4.70246	2.57044e-06	1.32871e-05
417460	FKBP6	16.0827	-0.863208	0.276439	-3.1226	0.00179261	0.00488426
417470	SUPT4H1	159.525	0.314252	0.0964414	3.25848	0.00112011	0.0032051
417477	SBDS	2147.53	0.493795	0.0720138	6.85695	7.03473e-12	8.40835e-11
417480	WBSCR17	2562.84	1.72647	0.167976	10.2781	8.84563e-25	3.50338e-23
417483	GATSL2	303.894	-0.490393	0.0743864	-6.5925	4.32477e-11	4.70306e-10
417484	RCC1L	186.202	-0.267077	0.0747054	-3.57506	0.000350142	0.00114331
417485	NCF1	49.336	-0.963353	0.203501	-4.7339	2.20243e-06	1.1507e-05
417488	CLIP2	709.701	-0.234222	0.0533754	-4.3882	1.14292e-05	5.14483e-05
417489	LAT2	25.7841	-1.00815	0.229732	-4.38837	1.14202e-05	5.14249e-05
417490	EIF4H	3625.17	0.133288	0.0282327	4.72104	2.34639e-06	1.21937e-05
417494	ANKFY1	3745.91	0.176702	0.0408186	4.32895	1.49819e-05	6.60658e-05
417498	DERL2	304.538	-0.23326	0.0677222	-3.44436	0.000572412	0.00176824
417500	RPAIN	112.816	-0.316189	0.108326	-2.91887	0.00351299	0.00884708
417501	NUP88	714.853	0.133612	0.0398469	3.35313	0.000799038	0.00238397
417509	ORAI2	729.824	-0.201907	0.0816479	-2.4729	0.0134022	0.0285832
417514	UPK3BL	188.158	-2.03049	0.730693	-2.77886	0.005455	0.0130655
417520	POR	4312.94	1.69799	0.0520343	32.6321	1.43774e-233	3.91813e-230
417523	MMP28	202.338	-0.412724	0.095401	-4.3262	1.51705e-05	6.68327e-05
417529	RFFL	525.116	-0.390183	0.0863338	-4.51947	6.19941e-06	2.95982e-05
417534	CCL26	1189.75	-0.995592	0.191742	-5.19235	2.07659e-07	1.30155e-06
417536	CCAH221	73.6753	-2.28857	0.427413	-5.35446	8.58105e-08	5.7009e-07
417539	GBAS	936.649	0.181206	0.0541915	3.34381	0.000826353	0.00245367
417540	PSPH	37.8669	-0.600852	0.154454	-3.89018	0.000100171	0.000371106
417541	CCT6A	1266.94	-0.404521	0.109643	-3.68942	0.000224767	0.00076855
417544	CHCHD2	483.962	0.404908	0.0874944	4.62782	3.69532e-06	1.84104e-05
417545	ASL2	250.074	-0.771982	0.188895	-4.08683	4.37299e-05	0.000175823
417546	TPST1	948.258	0.282857	0.0862404	3.27987	0.00103855	0.00300197
417549	TMEM248	2030.04	-0.268818	0.0553522	-4.85651	1.19471e-06	6.53518e-06
417550	LRRC75A	497.292	0.464303	0.112256	4.13612	3.53234e-05	0.000144888
417555	MYO1C	12732.3	0.980665	0.0547118	17.9242	7.63336e-72	2.6003e-69
417557	SLC43A2	4592.22	0.449039	0.138631	3.23909	0.00119913	0.00340333
417561	SERPINF1	7760.63	0.599096	0.160826	3.72511	0.000195229	0.000674831
417562	SMYD4	154.04	0.36477	0.0818006	4.45926	8.22428e-06	3.80523e-05
417564	DPH1	172.31	-0.211325	0.0899817	-2.34854	0.0188473	0.0385778
417568	SARM1	640.063	-1.68341	0.330225	-5.09775	3.43718e-07	2.06413e-06
417569	SLC46A1	119.361	-0.248777	0.0845707	-2.94164	0.00326479	0.008298
417571	PIGS	533.125	0.91913	0.0669179	13.7352	6.24926e-43	6.26121e-41
417573	KIAA0100	868.07	-0.143559	0.0571384	-2.51248	0.0119886	0.0259378
417575	TLCD1	2070.8	1.01806	0.131778	7.72558	1.11344e-14	1.82134e-13
417577	TRAF4	120.734	-0.407966	0.102269	-3.98914	6.63123e-05	0.000256042
417579	FLOT2	1193.71	-0.529166	0.0800194	-6.61297	3.76673e-11	4.1425e-10
417580	PHF12	1696.03	-0.162378	0.0567928	-2.85914	0.00424796	0.0104708
417582	NUFIP2	981.376	-0.313159	0.0701175	-4.4662	7.96215e-06	3.70822e-05
417583	TAOK1	3427.72	0.20816	0.0563873	3.69161	0.000222839	0.000762724
417591	GOSR1	698.715	-0.130503	0.0463875	-2.81331	0.00490343	0.0118823
417598	NCOR1	2009.82	-0.185553	0.0626565	-2.96143	0.00306212	0.0078459
417600	PIGL	55.7833	-0.824996	0.145504	-5.66991	1.42872e-08	1.07083e-07
417601	CENPV	107.711	-0.635006	0.146908	-4.32248	1.54286e-05	6.78601e-05
417605	TAX1BP3	1392.46	-0.148509	0.0634682	-2.33989	0.0192894	0.0393705
417606	CTNS	510.161	0.516654	0.093661	5.51621	3.46392e-08	2.43295e-07
417612	AKAP10	607.024	-0.148754	0.0447279	-3.32574	0.00088183	0.00259914
417614	ULK2	2868.64	0.725183	0.13467	5.38489	7.24888e-08	4.87769e-07
417615	ALDH3A2	5726.64	0.269426	0.0933216	2.88706	0.00388855	0.00967416
417616	SLC47A2	35.7318	0.798569	0.183035	4.36294	1.28326e-05	5.72178e-05
417617	SLC47A1	167.207	0.560733	0.163699	3.42539	0.000613923	0.00188412
417622	VPS53	488.771	0.381411	0.0623394	6.1183	9.45788e-10	8.52336e-09
417623	RFLNB	897.022	0.423682	0.0710779	5.96082	2.50981e-09	2.11364e-08
417624	DOC2B	83.2096	2.39139	0.213077	11.2232	3.13877e-29	1.68382e-27
417626	RAD51C	124.704	-0.755101	0.147756	-5.11046	3.21373e-07	1.9402e-06
417627	PPM1E	933.719	0.59027	0.0639843	9.22524	2.82937e-20	8.25546e-19
417628	TRIM37	470.567	0.210334	0.0617636	3.40547	0.000660495	0.00200981
417630	SMG8	305.288	-0.199245	0.080323	-2.48054	0.0131183	0.0280832
417632	YPEL2	831.3	0.283262	0.0587207	4.82389	1.40785e-06	7.62758e-06
417636	TUBD1	144.231	-0.467407	0.098069	-4.7661	1.87825e-06	9.95064e-06
417637	RPS6KB1	1234.64	-0.237354	0.0419409	-5.65924	1.52045e-08	1.13335e-07
417638	RNFT1	411.551	-0.434417	0.0631819	-6.87565	6.17059e-12	7.43417e-11
417640	INTS2	856.453	0.286167	0.0563331	5.0799	3.77625e-07	2.25483e-06
417643	BCAS3	517.089	0.202896	0.0683315	2.96929	0.00298493	0.00767554
417644	PPM1D	379.979	-0.294836	0.0550182	-5.35889	8.37364e-08	5.56853e-07
417649	MYO19	522.641	-0.245916	0.0827852	-2.97053	0.00297289	0.00764891
417650	PIGW	135.8	0.339463	0.108434	3.13058	0.00174459	0.00476867
417653	AATF	187.694	-0.308594	0.120291	-2.5654	0.0103057	0.0227581
417657	DUSP14	321.374	0.450029	0.0763533	5.89403	3.76886e-09	3.09737e-08
417663	DYNLL2	222.78	0.336578	0.0818974	4.10975	3.96085e-05	0.000160579
417665	CUEDC1	573.167	0.217622	0.070756	3.07566	0.00210035	0.00562376
417667	MSI2	303.246	-0.294808	0.0838598	-3.51548	0.000438957	0.00139683
417668	AKAP1	1637.78	-0.302226	0.046122	-6.55275	5.6487e-11	6.01792e-10
417670	TMEM97	401.437	-0.18101	0.0716468	-2.52643	0.011523	0.0250618
417673	SGSM2	302.756	0.349031	0.0744483	4.68823	2.75577e-06	1.41485e-05
417679	MED31	313.18	-0.195183	0.0603412	-3.23465	0.00121791	0.00345159
417681	KIAA0753	391.586	-0.391171	0.0587021	-6.66366	2.67091e-11	2.97822e-10
417692	KIF21A	1712.24	-0.246924	0.098383	-2.50982	0.0120791	0.0261089
417697	ERGIC2	1210.56	0.396711	0.0717339	5.53031	3.19665e-08	2.26038e-07
417699	DLD	1583.67	-0.16284	0.0717606	-2.26922	0.0232551	0.0464012
417706	PIK3CG	1256.5	-0.1907	0.0550156	-3.46628	0.000527717	0.00164999
417707	NAMPT	1789.13	-0.766676	0.0888855	-8.62543	6.38543e-18	1.46478e-16
417712	KMT2E	5590.87	0.205814	0.0626995	3.28254	0.00102876	0.00297621
417714	ORC5	193.294	0.445633	0.0911077	4.89128	1.00185e-06	5.58329e-06
417719	NAPEPLD	431.839	-0.3624	0.0868111	-4.17458	2.98539e-05	0.000124515
417725	PTPN12	1741.86	0.288183	0.0793701	3.63088	0.000282454	0.000945865
417727	TMEM60	120.696	-0.286458	0.0974312	-2.9401	0.00328103	0.00833315
417728	PHTF2	2540.39	0.463637	0.11617	3.991	6.5794e-05	0.000254477
417730	CD36	44982.2	0.307594	0.0731904	4.20265	2.63809e-05	0.000111359
417731	BRD1	1259.67	-0.172301	0.0568819	-3.02911	0.00245279	0.00645207
417733	ALG12	1143.95	0.211637	0.0782045	2.70619	0.00680593	0.0158607
417734	ZBED4	460.403	0.147825	0.0592146	2.49642	0.0125453	0.0269939
417735	CRELD2	565.555	-0.757004	0.0829533	-9.12567	7.12921e-20	2.00294e-18
417739	MAPK11	138.791	-1.08121	0.105373	-10.2608	1.05836e-24	4.15596e-23
417746	TRABD	589.308	-0.329586	0.067119	-4.91047	9.08561e-07	5.10518e-06
417748	GPR37	14.7674	2.90998	0.417479	6.97036	3.16132e-12	3.95921e-11
417756	CADPS2	152.75	-1.39999	0.124825	-11.2155	3.42078e-29	1.8279e-27
417757	AASS	4506.38	0.255575	0.0840651	3.0402	0.00236419	0.00624432
417758	FAM3C	1933.51	-0.234084	0.0702551	-3.33191	0.000862506	0.00254494
417765	LSM8	54.2574	-0.345229	0.139074	-2.48233	0.0130526	0.0279645
417766	CTTNBP2	292.012	0.548218	0.0989406	5.54089	3.00946e-08	2.13912e-07
417772	CAV2	5553.9	0.606288	0.0989367	6.12804	8.89697e-10	8.0338e-09
417776	BMT2	301.446	-0.285421	0.0706818	-4.03812	5.38818e-05	0.000212563
417777	TMEM168	1164.99	-0.366644	0.0567552	-6.4601	1.04637e-10	1.0696e-09
417779	DOCK4	1786.85	1.17366	0.141306	8.30579	9.91573e-17	2.04526e-15
417783	DNAJB9	462.588	0.575799	0.0780576	7.37659	1.62392e-13	2.36405e-12
417784	THAP5	318.32	0.213144	0.072393	2.94426	0.00323732	0.00823903
417785	PNPLA8	595.214	-0.251016	0.106486	-2.35727	0.0184097	0.0378128
417786	CNTN1	5761.29	0.528373	0.169309	3.12077	0.00180378	0.00491273
417787	PDZRN4	28.1714	-0.566017	0.222841	-2.54001	0.011085	0.0242214
417789	GXYLT1	564.173	-0.295121	0.0896687	-3.29124	0.000997474	0.00289799
417790	YAF2	420.223	-0.429701	0.0608139	-7.06584	1.59652e-12	2.06788e-11
417791	ZCRB1	333.567	-0.243992	0.0836883	-2.91549	0.00355133	0.00892976
417792	PPHLN1	325.585	-0.169454	0.0656666	-2.58052	0.00986525	0.0219304
417798	TMEM117	44.7463	-2.5626	0.344512	-7.43834	1.01957e-13	1.51394e-12
417801	DBX2	15.1581	-1.03038	0.401644	-2.5654	0.0103057	0.0227581
417804	ARID2	732.908	-0.215295	0.0699512	-3.07779	0.00208544	0.00558823
417805	SCAF11	1256.56	-0.225603	0.0612605	-3.68268	0.000230798	0.000787197
417807	SLC38A2	2717.16	-0.364845	0.0792541	-4.60348	4.15479e-06	2.0512e-05
417809	SLC38A4	18.2593	-0.936401	0.31183	-3.00292	0.00267403	0.00696545
417810	AMIGO2	26.7413	-1.05275	0.193744	-5.4337	5.51979e-08	3.77953e-07
417813	LRIG3	315.971	0.292565	0.0627927	4.65922	3.17406e-06	1.60541e-05
417815	SLC16A7	1948.76	1.50632	0.0610054	24.6916	1.31719e-134	1.63164e-131
417816	CD69L	305.401	0.910124	0.370759	2.45476	0.0140978	0.029889
417818	MON2	1421.87	0.272552	0.0436214	6.24813	4.15409e-10	3.91944e-09
417820	TMEM5	92.2944	0.509046	0.0977847	5.20578	1.93182e-07	1.21753e-06
417821	SRGAP1	700.041	0.264227	0.0570367	4.63258	3.61138e-06	1.80186e-05
417825	TBK1	855.398	-0.20642	0.0560055	-3.68571	0.000228067	0.000778272
417828	RASSF3	2787.56	-0.307162	0.0524107	-5.86066	4.61023e-09	3.73922e-08
417830	TBC1D30	376.786	-1.13937	0.105724	-10.7768	4.43267e-27	2.02031e-25
417832	LEMD3	679.754	-0.268004	0.0511425	-5.24034	1.60284e-07	1.02248e-06
417833	MSRB3	1295.7	0.312673	0.06383	4.89853	9.65558e-07	5.40094e-06
417836	HELB	725.053	-0.519904	0.0858581	-6.05539	1.4008e-09	1.23463e-08
417837	CAND1	1713.68	0.278756	0.0276461	10.083	6.56678e-24	2.40535e-22
417839	MDM1	284.296	-0.35613	0.0938426	-3.79498	0.000147657	0.000524224
417842	SLC35E3	922.743	-0.26436	0.0550197	-4.80482	1.5489e-06	8.31903e-06
417843	CPM	329.816	-0.772593	0.233593	-3.30743	0.000941546	0.00275311
417844	CPSF6	1239.32	0.259756	0.0491252	5.28762	1.23915e-07	8.03267e-07
417853	PTPRB	4632.25	0.762555	0.0907733	8.40065	4.44001e-17	9.46469e-16
417862	GLIPR1L	233.171	-0.847144	0.146379	-5.78732	7.152e-09	5.62013e-08
417864	NAP1L1	1780.86	0.367944	0.0896137	4.10589	4.02767e-05	0.000162997
417866	OSBPL8	1916.41	-0.27959	0.0587782	-4.75671	1.96777e-06	1.03845e-05
417868	E2F7	52.8964	-0.88016	0.247876	-3.5508	0.000384058	0.00124097
417870	PAWR	539.943	-1.04614	0.166616	-6.27876	3.41289e-10	3.28187e-09
417875	ACSS3	273.546	0.80766	0.0997111	8.1	5.4957e-16	1.03718e-14
417878	CCDC59	166.995	-0.427601	0.112404	-3.80415	0.000142289	0.000507768
417879	METTL25	58.9158	0.681812	0.156589	4.35416	1.3358e-05	5.93659e-05
417885	C1H12orf50	63.075	-0.716547	0.163971	-4.36996	1.24267e-05	5.55534e-05
417886	C1H12orf29	405.923	0.289166	0.0645761	4.47791	7.53779e-06	3.52713e-05
417888	TMTC3	894.688	0.462929	0.0404336	11.4491	2.3759e-30	1.33777e-28
417889	POC1B	139.048	-0.381098	0.111861	-3.40688	0.000657096	0.00200135
417892	DCN	14308.6	0.455123	0.108511	4.19427	2.73758e-05	0.000115024
417896	EEA1	2500.23	0.233489	0.0617733	3.77977	0.000156975	0.000553699
417900	CRADD	214.235	-0.252244	0.0937063	-2.69186	0.00710551	0.0164659
417901	PLXNC1	1209.04	-0.459911	0.0853838	-5.3864	7.1884e-08	4.83939e-07
417908	FGD6	752.492	-0.126143	0.0470265	-2.68238	0.00731008	0.0168883
417913	USP44	917.882	-0.22718	0.0418995	-5.42201	5.89321e-08	4.01906e-07
417914	NTN4	1133.77	-0.558295	0.115917	-4.81632	1.46232e-06	7.8913e-06
417916	SNRPF	96.0071	-0.379313	0.130661	-2.90303	0.00369568	0.00925347
417919	ELK3	1298.79	-0.171412	0.0514471	-3.33181	0.000862833	0.00254535
417923	TMPO	1084.69	-0.412657	0.0630412	-6.54584	5.91625e-11	6.27353e-10
417925	IKBIP	306.427	0.43596	0.0726679	5.99935	1.98103e-09	1.69878e-08
417927	ANKS1B	112.293	-0.460983	0.147424	-3.12692	0.00176647	0.00482073
417929	UHRF1BP1L	961.058	0.176604	0.0525935	3.35791	0.000785344	0.00234879
417930	SCYL2	1206.03	0.239018	0.04219	5.66528	1.4678e-08	1.09651e-07
417931	GAS2L3	87.5717	-0.582994	0.205844	-2.83221	0.00462272	0.0112601
417933	UTP20	781.302	-0.253621	0.0874581	-2.89991	0.00373273	0.00932908
417935	NUP205	1136.67	-0.236084	0.0481305	-4.90508	9.33911e-07	5.23682e-06
417936	CNOT4	622.999	0.168535	0.0675046	2.49664	0.0125375	0.0269841
417960	GPRC5A	505.672	-1.92854	0.622944	-3.09585	0.00196251	0.005289
417970	UBN2	1360.85	-0.310623	0.0617177	-5.03297	4.82945e-07	2.84382e-06
417971	LUC7L2	1026.93	-0.295461	0.0448251	-6.59143	4.35617e-11	4.72938e-10
417972	GBE	229.602	-2.70186	0.457579	-5.90468	3.53339e-09	2.91971e-08
417973	LOC417973	134.163	-2.87165	0.458167	-6.26768	3.66462e-10	3.49434e-09
417974	POLDIP3	690.321	-0.173506	0.0595899	-2.91167	0.00359499	0.00902956
417976	SERHL2	390.172	0.587214	0.0992428	5.91694	3.27994e-09	2.72183e-08
417978	SOCS1L	72.8973	0.363793	0.159285	2.28392	0.0223765	0.0448122
417979	NFAM1	192.877	-0.36281	0.130241	-2.78568	0.00534158	0.0128322
417980	TCF20	1093.6	-0.31829	0.0471615	-6.74895	1.48921e-11	1.71096e-10
417987	NFE2L1	5482.66	0.723794	0.0578543	12.5106	6.52985e-36	4.61015e-34
417990	POLR3H	185.657	-0.23275	0.0701123	-3.31968	0.000901209	0.00264881
417996	ZC3H7B	2133.97	-0.181786	0.0470466	-3.86396	0.000111565	0.000408324
417997	RANGAP1	579.083	-0.399358	0.0453556	-8.80505	1.30799e-18	3.25827e-17
417998	CHADL	105.278	-2.69404	0.189779	-14.1956	9.74847e-46	1.11624e-43
417999	L3MBTL2	241.426	-0.259525	0.0683658	-3.79612	0.000146976	0.000522215
418003	ST13	2935.54	-0.38881	0.0972819	-3.99673	6.42229e-05	0.000249033
418013	MGAT3	9725.86	-0.376177	0.0935394	-4.02159	5.78058e-05	0.00022673
418016	RPL3	3544.17	-0.462336	0.101618	-4.54976	5.37062e-06	2.5978e-05
418022	GTPBP1	1620.06	0.228517	0.0400009	5.71279	1.11137e-08	8.4695e-08
418024	DDX17	9242.61	-0.245726	0.0530099	-4.63547	3.5612e-06	1.77991e-05
418026	KDELR3	1091.4	0.882272	0.0914878	9.6436	5.23191e-22	1.67741e-20
418027	TMEM184B	2287.54	0.0819581	0.0352202	2.32702	0.0199643	0.0406048
418028	PLA2G6	797.934	0.674673	0.0855184	7.88921	3.04096e-15	5.27176e-14
418029	BAIAP2L2	23.3568	-0.529158	0.236335	-2.23902	0.0251544	0.0496674
418034	ANKRD54	412.422	-0.16853	0.0614845	-2.74101	0.00612499	0.0144368
418040	CDC42EP1	2366.34	0.333634	0.0591346	5.64195	1.68135e-08	1.24579e-07
418041	CARD10	27.6191	-0.920194	0.212591	-4.32847	1.50145e-05	6.61884e-05
418042	MFNG	335.273	-0.22592	0.0859684	-2.62794	0.00859025	0.019476
418043	CYTH4	359.806	-0.437505	0.0897635	-4.87397	1.09378e-06	6.05108e-06
418044	RAC2	483.484	-0.518283	0.0933811	-5.55019	2.85361e-08	2.03684e-07
418047	KCTD17	17.9289	1.54072	0.288925	5.3326	9.68147e-08	6.38836e-07
418048	MPST	338.475	0.636327	0.0823769	7.72458	1.12224e-14	1.83354e-13
418049	TST	177.238	0.295451	0.120644	2.44895	0.0143272	0.0303188
418052	NCF4	126.487	-0.697629	0.122575	-5.69145	1.25967e-08	9.5251e-08
418053	IFT27	663.651	0.385367	0.0690671	5.5796	2.41073e-08	1.73894e-07
418054	FOXRED2	322.529	0.861701	0.0719409	11.9779	4.63894e-33	2.91291e-31
418063	FBXO7	967.241	0.444761	0.0652361	6.81772	9.24994e-12	1.0922e-10
418064	RTCB	1176.09	0.182324	0.0385763	4.72631	2.28634e-06	1.19226e-05
418066	PWP1	385.815	-0.682057	0.0939128	-7.26267	3.79528e-13	5.3369e-12
418068	TMEM263	1239.36	0.191957	0.0487683	3.9361	8.2817e-05	0.000312594
418073	CKAP4	3872.57	0.31667	0.0544619	5.81452	6.08067e-09	4.83685e-08
418074	NUAK1	1871.61	-0.193125	0.0411226	-4.69634	2.64868e-06	1.36449e-05
418075	APPL2	1322.94	-0.238898	0.037356	-6.39516	1.6038e-10	1.60098e-09
418078	ALDH1L2	346.445	1.27768	0.15957	8.00703	1.17511e-15	2.13493e-14
418081	CHST11	243.869	1.18894	0.148371	8.0133	1.1167e-15	2.03152e-14
418082	TXNRD1	585.337	0.330341	0.0767305	4.30522	1.66823e-05	7.2717e-05
418085	GLT8D2	469.313	1.56495	0.144271	10.8473	2.05433e-27	9.71954e-26
418089	STAB2	65.9582	-0.556462	0.182817	-3.04382	0.00233597	0.00617696
418090	IGF1	12.4811	0.794139	0.302674	2.62374	0.00869695	0.0196884
418095	DRAM1	367.915	-0.932311	0.177531	-5.25155	1.50827e-07	9.68504e-07
418098	CHPT1	2050.62	0.366242	0.0818299	4.47565	7.61794e-06	3.56218e-05
418100	PARP12	748.327	-0.745155	0.0976656	-7.62966	2.3538e-14	3.70784e-13
418101	TBXAS1	194.11	-1.12159	0.10587	-10.594	3.17845e-26	1.37928e-24
418106	TRIM24	266.77	-0.330134	0.113674	-2.90421	0.00368175	0.00922198
418108	LOC418108	318.95	-0.559872	0.0958241	-5.8427	5.13604e-09	4.1435e-08
418109	CGTL	18.1314	-0.779491	0.262285	-2.97192	0.00295944	0.00761862
418112	SLC37A3	602.533	0.609385	0.0565463	10.7767	4.43324e-27	2.02031e-25
418115	DENND2A	1453.06	0.179723	0.0456829	3.93414	8.34951e-05	0.000314805
418120	TMEM178B	20.5002	1.02965	0.24604	4.18487	2.85327e-05	0.000119516
418123	CREB3L2	6119.84	-0.135385	0.0581307	-2.32898	0.01986	0.0404201
418127	SLC13A4	45.0622	-0.553613	0.160471	-3.44991	0.000560765	0.00173896
418130	PKP2	33.0543	-0.961221	0.321823	-2.98681	0.00281909	0.00730145
418131	YARS2	103.836	-0.410235	0.098424	-4.16804	3.07235e-05	0.000127712
418137	AMN1	108.344	-0.24049	0.103067	-2.33333	0.0196308	0.0400074
418141	CAPRIN2	153.235	0.545301	0.0916474	5.94999	2.68167e-09	2.24588e-08
418142	IPO8	664.338	0.170091	0.0508702	3.34363	0.000826912	0.00245479
418143	TMTC1	2166.48	-0.424299	0.144146	-2.94354	0.00324478	0.00825647
418144	DDX11	117.628	-0.370287	0.105119	-3.52255	0.000427423	0.00136651
418145	WASHC1	312.427	-0.187759	0.0622062	-3.01833	0.00254172	0.00665262
418148	KDM5A	1065.36	0.12075	0.0490681	2.46086	0.0138605	0.0294363
418150	B4GALNT3	237.78	-0.885626	0.209273	-4.23191	2.31713e-05	9.88207e-05
418152	RAD52	18.1105	-0.766486	0.275032	-2.78689	0.00532159	0.012791
418158	IL17RA	888.217	-0.520188	0.0406742	-12.7891	1.88567e-37	1.43543e-35
418159	CECR5	394.256	-0.323154	0.0784827	-4.11751	3.82982e-05	0.00015587
418163	BCL2L13	1519.46	-0.159898	0.0553486	-2.88892	0.00386563	0.00962065
418165	PEX26	233.764	-0.155132	0.0665194	-2.33212	0.0196941	0.0401125
418171	AKR1E2	248.343	-0.326743	0.131485	-2.48502	0.0129544	0.0277805
418172	BPGM	377.524	-0.532575	0.0657494	-8.10008	5.49235e-16	1.03718e-14
418173	RERG	629.46	-1.28601	0.120917	-10.6355	2.03663e-26	8.92318e-25
418175	STRAP	449.469	0.164501	0.0622034	2.64457	0.00817951	0.0186347
418178	MGST1	1135.01	0.859026	0.0942867	9.11079	8.17834e-20	2.27425e-18
418180	RERGL	1240.26	0.331572	0.100992	3.28317	0.00102647	0.00297085
418181	PIK3C2G	144.26	0.626686	0.168676	3.71532	0.000202943	0.000699367
418183	PLEKHA5	978.509	0.219483	0.0653248	3.35987	0.00077979	0.00233474
418184	AEBP2	359.26	-0.177724	0.0747808	-2.3766	0.0174732	0.0360823
418191	PYROXD1	79.6946	-0.34691	0.114634	-3.02624	0.00247615	0.00650723
418193	BCAT1	2710.17	-1.37358	0.103536	-13.2667	3.61105e-40	3.13402e-38
418195	SOX5	339.592	-0.731836	0.0911232	-8.03127	9.6466e-16	1.76911e-14
418196	ETNK1	2538.91	0.297631	0.0562541	5.29083	1.21763e-07	7.90818e-07
418198	C3AR1	379.132	-0.64212	0.159274	-4.03154	5.54115e-05	0.000218156
418200	ABCC9	1109.49	0.401877	0.078609	5.11236	3.18164e-07	1.92168e-06
418210	RASSF8	1363.29	-0.253891	0.0605005	-4.19652	2.71052e-05	0.000114063
418211	SSPN	650.429	0.553068	0.0877543	6.30247	2.92944e-10	2.84103e-09
418216	MED21	227.276	0.244102	0.0679358	3.59313	0.000326731	0.00107876
418217	STK38L	336.958	-0.425634	0.0759411	-5.60479	2.08509e-08	1.52095e-07
418220	CYB5R3	4422.36	0.262106	0.0525145	4.99112	6.00298e-07	3.46743e-06
418222	LOC418222	38.1514	0.750289	0.218471	3.43428	0.000594138	0.00182974
418224	ARFGAP3	930.811	0.198465	0.0506552	3.91796	8.93014e-05	0.000334659
418225	TTLL1	236.077	0.547655	0.137848	3.97289	7.10062e-05	0.000272314
418226	TSPO	1047.79	0.32594	0.0778981	4.18419	2.86191e-05	0.000119841
418227	TTLL12	1017.19	0.309419	0.0805793	3.83993	0.000123071	0.000444936
418228	SCUBE1	552.606	1.61455	0.129253	12.4914	8.31735e-36	5.84187e-34
418229	MPPED1	758.928	0.236295	0.0433008	5.45705	4.8412e-08	3.34514e-07
418232	SULT4A1	494.445	0.912755	0.139613	6.53773	6.24592e-11	6.59743e-10
418233	PNPLA3	40840.4	1.50731	0.197383	7.6365	2.23203e-14	3.52418e-13
418234	SAMM50	434.85	-0.548169	0.112864	-4.85691	1.19231e-06	6.52464e-06
418237	PRR5	115.038	0.769441	0.128721	5.9776	2.26446e-09	1.92655e-08
418239	ARHGAP8	109.072	-0.607317	0.147531	-4.11654	3.84605e-05	0.000156437
418240	NUP50	1260.13	0.104846	0.0459521	2.28163	0.0225113	0.0450622
418241	KIAA0930	1930.28	-0.409392	0.124076	-3.29952	0.000968499	0.00282163
418245	ATXN10	142.832	0.201206	0.0813991	2.47185	0.0134417	0.0286586
418247	PFKFB3	644.117	-0.698232	0.106495	-6.55648	5.50945e-11	5.89724e-10
418252	PHC1	464.434	-0.284198	0.0582032	-4.88287	1.04553e-06	5.81483e-06
418255	RIMKLB	394.402	0.396674	0.0884402	4.48522	7.28371e-06	3.42116e-05
418256	MFAP5	12699.2	0.86186	0.151281	5.6971	1.21866e-08	9.24578e-08
418259	FOXJ2	1622.47	-0.190855	0.0380152	-5.0205	5.15384e-07	3.01781e-06
418261	FKBP4	2415.09	-0.230464	0.0984029	-2.34204	0.0191786	0.0391736
418262	ITFG2	304.951	-0.306296	0.082166	-3.72778	0.000193177	0.000668929
418264	PARP11	112.747	-0.271422	0.11071	-2.45165	0.0142202	0.030125
418273	VAMP1	109.869	-0.624165	0.199522	-3.1283	0.0017582	0.00480202
418275	NCAPD2	279.061	-0.353882	0.0931049	-3.8009	0.000144173	0.000513728
418277	NOP2	403.942	-0.340854	0.0972434	-3.50517	0.000456318	0.00144725
418278	CHD4	2627.77	-0.166997	0.0645291	-2.58793	0.00965553	0.0215403
418279	LPAR5	22.2838	-0.536974	0.213377	-2.51655	0.0118509	0.0256643
418282	PIANP	150.35	-0.569203	0.162448	-3.50392	0.000458463	0.00145347
418283	COPS7A	702.819	0.138331	0.0600599	2.30322	0.0212665	0.0428285
418287	LAG3	9.07188	-1.00032	0.350487	-2.85408	0.00431613	0.0106158
418288	GPR162	427.208	0.535644	0.144208	3.71439	0.000203696	0.000701785
418290	USP5	1059.95	0.38471	0.0486589	7.90626	2.65232e-15	4.62747e-14
418292	EMG1	40.0675	-0.40521	0.169975	-2.38393	0.0171287	0.0354273
418293	LPCAT3	807.203	-0.16156	0.0662258	-2.43954	0.0147062	0.0310292
418294	C1S	2715	-0.723448	0.190714	-3.79337	0.000148618	0.000527361
418295	C1R	1912.64	-0.587898	0.159505	-3.68577	0.000228014	0.000778272
418299	PEX5	499.095	-0.171368	0.0481437	-3.55952	0.000371537	0.0012048
418300	ZYX	4312.61	0.776911	0.0587435	13.2255	6.25429e-40	5.35981e-38
418303	CD163	15.9356	-1.29475	0.338979	-3.81956	0.000133688	0.000479757
418313	TBX15	37.6944	0.845494	0.183655	4.6037	4.1505e-06	2.04983e-05
418315	SPAG17	100.339	0.802187	0.163204	4.91525	8.86673e-07	4.99455e-06
418320	USF3	402.768	0.14899	0.0574671	2.59261	0.009525	0.0212976
418322	SPICE1	484.409	-0.164962	0.0629177	-2.62186	0.00874511	0.0197843
418325	TNFRSF1A	1696.44	-0.210179	0.0503238	-4.17654	2.95983e-05	0.000123562
418326	POLQ	132.414	-0.739753	0.166974	-4.43035	9.40805e-06	4.30471e-05
418327	STXBP5L	61.498	-1.42385	0.265629	-5.36029	8.30886e-08	5.52815e-07
418333	GPR156	24.7604	0.538264	0.185523	2.90134	0.00371574	0.00929856
418335	GSK3B	1728.21	0.174359	0.0443224	3.93388	8.35843e-05	0.000314941
418337	VANGL1	986.162	-0.368818	0.0478617	-7.70592	1.29905e-14	2.10474e-13
418338	CHD1L	211.957	0.312177	0.0939174	3.32396	0.0008875	0.00261472
418341	B4GALT4	197.306	-0.279302	0.0746229	-3.74285	0.000181947	0.000632773
418345	UPK1B	540.897	-2.52559	0.676562	-3.73297	0.000189232	0.000656268
418351	QTRT2	276.485	-0.356493	0.0658747	-5.41169	6.24338e-08	4.23878e-07
418353	ZDHHC23	132.548	-0.475053	0.133387	-3.56145	0.000368811	0.00119681
418354	GRAMD1C	232.407	-0.417694	0.126288	-3.30748	0.000941403	0.00275311
418357	CLDND1	764.071	0.177219	0.0775945	2.28392	0.0223764	0.0448122
418361	BOC	856.799	0.298295	0.070955	4.204	2.62236e-05	0.000110798
418364	NEPRO	164.242	-0.443438	0.0958639	-4.62571	3.73316e-06	1.85853e-05
418367	CD200R1L	47.4514	1.5894	0.298876	5.31791	1.04965e-07	6.87954e-07
418368	SLC35A5	671.949	0.166988	0.0727728	2.29465	0.0217534	0.0436928
418369	ATG3	291.029	0.21921	0.0916321	2.39228	0.0167441	0.0347585
418373	SFT2D2	348.632	-0.373182	0.0890564	-4.1904	2.78458e-05	0.000116819
418376	TTF2	226.376	-0.227036	0.0849665	-2.67207	0.00753853	0.0173381
418378	COL8A1	1474.93	0.400653	0.101848	3.93384	8.36006e-05	0.000314941
418381	CMSS1	94.5979	-0.24694	0.109549	-2.25416	0.0241864	0.0479854
418389	TMEM45A	172.257	0.981914	0.145918	6.72923	1.70562e-11	1.9481e-10
418391	TFG	895.314	0.356639	0.0478863	7.44762	9.50416e-14	1.41689e-12
418393	IMPG2	166.507	-0.811532	0.19982	-4.06131	4.87973e-05	0.000194248
418398	PCNP	1171.9	-0.276314	0.0483099	-5.71962	1.06763e-08	8.15442e-08
418401	RPL24	2191.33	-0.23973	0.0940458	-2.54907	0.0108009	0.0236842
418404	NFKBIZ	645.625	-1.07246	0.13064	-8.20932	2.22438e-16	4.41185e-15
418406	CBLB	696.2	-0.254622	0.0496567	-5.12765	2.93385e-07	1.7864e-06
418408	CD47	4089.39	-0.257604	0.0284889	-9.04225	1.53477e-19	4.16589e-18
418409	IFT57	213.299	0.880819	0.115268	7.64148	2.14743e-14	3.39848e-13
418413	HJURP	62.4147	-0.497686	0.187177	-2.6589	0.0078396	0.0179533
418415	NECTIN3	777.541	-0.654795	0.0596768	-10.9724	5.19003e-28	2.55305e-26
418417	PLCXD2	72.2631	-0.539814	0.152948	-3.52939	0.000416524	0.00133668
418418	PHLDB2	2516.97	0.363768	0.0575631	6.31947	2.6247e-10	2.56558e-09
418421	LOC418421	76.2041	-0.703169	0.17778	-3.95527	7.64481e-05	0.000291135
418425	CD200	751.662	-0.775267	0.0926279	-8.3697	5.77666e-17	1.2147e-15
418429	C1H3ORF38	219.985	-0.253332	0.0721725	-3.51009	0.00044795	0.00142478
418430	PROS1	6185.18	-0.309134	0.0683422	-4.52332	6.08776e-06	2.90855e-05
418431	ARL13B	450.458	-0.214041	0.0610077	-3.50843	0.000450761	0.00143239
418432	NSUN3	327.034	-1.03898	0.115365	-9.00602	2.13679e-19	5.70901e-18
418437	CRYBG3	1038.1	0.233967	0.0627669	3.72756	0.000193346	0.000669343
418438	DCAF6	987.26	0.162129	0.0653547	2.48075	0.0131105	0.0280709
418443	RCSD1	1422.41	0.238814	0.0494682	4.82762	1.38176e-06	7.49814e-06
418447	ILDR2	727.302	0.222123	0.0669375	3.31836	0.000905462	0.00266016
418449	PTGFRN	3045.15	0.595767	0.0801388	7.43419	1.05214e-13	1.55662e-12
418451	IGSF3	3158.93	1.04486	0.178147	5.86517	4.48682e-09	3.64782e-08
418452	ADPRH	1096.82	0.385689	0.0672819	5.73244	9.89946e-09	7.60373e-08
418453	TIMMDC1	391.407	-0.261824	0.0705071	-3.71344	0.000204459	0.000704058
418456	BCL9	789.607	-0.193157	0.0791447	-2.44056	0.0146644	0.0309603
418461	CHMP2B	433.423	0.315135	0.119238	2.64292	0.00821954	0.018704
418463	CADM2	46.0886	0.929464	0.298782	3.11084	0.00186556	0.00506175
418469	HSPA13	227.172	0.214249	0.0835132	2.56545	0.0103043	0.0227581
418470	SAMSN1	91.4022	-0.340888	0.121263	-2.81114	0.00493657	0.0119605
418471	USP25	1380.32	0.329632	0.063096	5.2243	1.74817e-07	1.10793e-06
418473	CXADR	116.898	-1.8033	0.165559	-10.8922	1.25532e-27	6.00174e-26
418478	GABPA	1634.69	-0.1206	0.0385501	-3.12839	0.00175766	0.00480151
418479	ADAMTS1	1766.51	-0.358497	0.114618	-3.12777	0.0017614	0.00480978
418488	BACH1	2282.5	-0.670175	0.115321	-5.8114	6.19536e-09	4.92233e-08
418489	GRIK1	2678.07	2.72831	0.177344	15.3844	2.08452e-53	3.26479e-51
418491	TIAM1	760.486	0.294149	0.116579	2.52317	0.0116301	0.0252544
418492	SCAF4	865.069	-0.222721	0.0465636	-4.78316	1.72564e-06	9.19935e-06
418496	EVA1C	326.961	-0.894261	0.104761	-8.53622	1.38681e-17	3.1029e-16
418505	CRYZL1	214.356	0.421952	0.132095	3.19431	0.00140167	0.00391539
418506	ITSN1	2279.34	0.129356	0.0554961	2.3309	0.0197589	0.0402323
418510	RCAN1	1053.74	-0.505089	0.101479	-4.97725	6.44932e-07	3.69859e-06
418514	CHAF1B	256.738	-0.281119	0.0856107	-3.2837	0.00102456	0.00296719
418516	HLCS	2949.1	0.609719	0.155125	3.93051	8.47654e-05	0.000319153
418517	PIGP	76.086	0.364371	0.149725	2.4336	0.0149496	0.0314794
418526	BACE2	989.996	-0.604324	0.0862146	-7.00953	2.39126e-12	3.03949e-11
418528	TMPRSS2	38.4001	-1.87053	0.346379	-5.40024	6.65518e-08	4.50042e-07
418532	C2CD2	1234.46	0.223762	0.0496412	4.50758	6.55702e-06	3.11745e-05
418533	ABCG1	210.563	-0.749798	0.12723	-5.89324	3.78698e-09	3.11039e-08
418538	PDE9A	334.239	-0.745534	0.0621791	-11.9901	4.0039e-33	2.52579e-31
418540	WDR4	299.223	-0.376978	0.0795344	-4.73981	2.13922e-06	1.12198e-05
418541	NDUFV3	213.52	0.230381	0.0682026	3.37788	0.000730459	0.00220107
418542	PKNOX1	969.117	0.23117	0.0967696	2.38887	0.0169001	0.0350397
418545	CBS	77.3439	-0.703849	0.205961	-3.41739	0.000632253	0.00193423
418548	HSF2BP	161.629	0.950061	0.188504	5.04	4.65524e-07	2.74717e-06
418549	PDXK	3059.26	-1.17185	0.123656	-9.47666	2.62545e-21	8.14905e-20
418550	AGPAT3	1185.51	-0.389249	0.103294	-3.76834	0.000164334	0.000577137
418552	C1H21ORF33	1694.13	0.181245	0.0802619	2.25818	0.0239347	0.0475553
418554	VTCN1L	34.9699	-0.711196	0.171005	-4.15891	3.19764e-05	0.000132314
418555	C1HXORF36	1317.48	0.204869	0.0800108	2.56052	0.0104515	0.0230329
418558	FUNDC1	291.73	0.445822	0.0778136	5.72935	1.00816e-08	7.7349e-08
418561	MAOB	1763.52	0.811283	0.125994	6.43906	1.20218e-10	1.21972e-09
418563	MAOA	4183.75	0.352381	0.0686569	5.13249	2.85928e-07	1.74554e-06
418565	CASK	1595.31	0.37362	0.0535081	6.98251	2.89958e-12	3.65154e-11
418568	RPL8	2670.75	-0.32038	0.106069	-3.02048	0.00252372	0.00661566
418569	USP9X	4795.11	0.27794	0.0393475	7.06372	1.62105e-12	2.09767e-11
418572	MED14	867.609	0.173257	0.0585341	2.95993	0.00307713	0.00787398
418577	TSPAN7	2073.91	0.536322	0.128806	4.1638	3.12996e-05	0.000129869
418579	SRPX	1424.59	-0.529449	0.10874	-4.86893	1.12204e-06	6.19738e-06
418580	DYNLT3	805.755	0.240844	0.100135	2.40519	0.0161639	0.0337186
[truncated: 4,905 more rows]

## Sheet: common DEGs across two compar
entrezid	gene_symbol	log2FC_FLvsLL	padj_FLvsLL	log2FC_HGvsLG	padj_HGvsLG
373885	FZD10	-0.815688	0.0479519	-1.14195	0.00280269
373889	HK1	0.235846	0.0259949	0.440963	3.79514e-14
373895	TBX22	2.07756	0.000210003	1.0798	0.00240194
373900	UGP2	0.642966	1.30832e-38	0.311705	0.00042275
373904	TNFRSF10B	-0.4508	0.00141974	-0.861495	5.84977e-08
373916	ACO1	0.146815	0.000251611	0.396082	0.000262629
373921	ZNF622	0.104831	0.0386537	0.212575	0.00462649
373928	PPARG	0.145083	0.0430218	0.667641	8.96337e-10
373942	AGMAT	0.578313	1.39107e-45	0.209545	0.000384246
373953	MAPK1	0.209364	1.30839e-05	0.323242	4.1945e-10
373967	SLIT2	0.325896	0.0250963	0.587481	7.27621e-08
373970	ROCK1	0.171565	0.00783127	0.365471	1.14955e-10
373977	PSEN1	0.132364	0.0488957	0.273479	0.000163222
374018	ILK	0.12159	0.0371129	0.343181	7.49465e-10
374024	TWSG1	-0.298474	5.78962e-12	-0.222786	0.0179987
374029	CLDN3	-3.19139	5.19572e-06	-2.33683	0.00306524
374030	PCBD2	0.292902	0.0162633	0.285207	0.0310113
374033	UGT8	-0.931739	4.40365e-07	-1.96659	6.06244e-10
374055	TRAF5	-0.315757	0.0104931	-0.391931	0.0130223
374056	GPX4	0.30243	0.00122236	0.423035	0.00391171
374070	RGS19	-0.164873	0.0207611	-0.861286	4.23551e-13
374083	DAB1	-1.00165	0.000367419	-1.08005	0.00106439
374093	CRY1	-0.16873	0.00463707	-1.39799	4.40257e-24
374096	SMAD6	0.235052	0.0463736	0.27269	0.000606161
374097	GNAI3	0.132603	0.00120025	0.164169	2.04509e-06
374116	PER2	-0.132591	0.0103231	-0.607044	3.47491e-14
374129	LMO2	-0.108432	0.00406388	-0.208311	0.015223
374132	RPL39	-0.138438	0.00424189	-0.344365	2.40777e-10
374138	HIPK2	0.408334	1.75595e-06	0.510841	2.10934e-11
374148	SOX9	-1.36777	0.000101739	-1.21027	0.0024343
374178	TIMP2	0.246903	0.00041125	0.86032	1.25318e-18
374189	ME1	0.832082	4.67822e-20	0.408739	0.00114238
374198	APP	0.123288	0.0302391	0.478086	5.05602e-24
374207	HDAC4	-0.316044	1.93467e-06	-0.163337	0.00147152
374224	PAFAH1B1	0.103796	0.00109974	0.0942641	0.0215057
374268	PIK3AP1	-0.265781	0.00295576	-0.49735	0.00527006
374269	TP63	0.840878	1.03558e-09	0.72686	0.0372041
378779	BMP2	-0.496073	0.000296901	-1.53221	4.32839e-21
378782	EPHA1	-0.982307	0.0301661	-2.12648	1.38396e-07
378798	ARSH	0.21846	0.0484133	0.24945	2.06474e-05
378801	STK25	0.140182	4.40093e-07	0.112499	0.00284657
378802	SLC2A8	0.280449	0.00303379	0.234735	3.7114e-05
378890	PPP3CB	0.422645	8.69414e-10	0.423435	3.16732e-15
378894	TNFSF10	-0.33944	1.14173e-31	-0.174498	0.00238739
378898	DDAH1	0.530603	2.15215e-07	0.737355	1.54243e-14
378903	CREM	-0.164689	0.0284962	-0.607663	9.81961e-16
378905	FAM53A	0.207898	0.000507551	0.254809	6.48268e-05
378907	SGMS1	-0.134564	0.0394317	-0.230336	9.29698e-05
378912	RGS2	0.41095	0.000756881	0.72018	4.5253e-28
378917	FGF9	-0.625558	0.00871344	-0.628625	0.0286996
386576	ACHRB	0.50465	0.0308647	1.64882	0.00585649
386579	RPS6KA1L	-0.145184	0.00896017	-0.923951	2.71889e-37
395097	IGF2	-0.29666	3.76166e-05	-0.466688	3.81505e-09
395099	CREB1	-0.164389	1.6835e-05	-0.116437	0.00278153
395101	UNC5C	-2.27562	7.08698e-09	-2.50619	0.000178954
395103	LDLR	0.309109	0.00783182	0.913455	9.37231e-08
395107	FGFRL1	0.392035	0.00103572	1.1611	1.93225e-25
395126	USP7	0.119554	0.0143785	0.0998133	0.0229043
395138	ST3GAL6	0.737497	7.90834e-68	0.469485	9.09543e-10
395139	ST3GAL2	0.495997	5.07109e-06	0.620416	5.18875e-17
395141	HS6ST1	0.207236	0.0424076	0.489307	1.39496e-05
395147	EIF2AK2	-0.184428	0.0478805	-0.348445	6.29042e-05
395152	AXIN2	-0.404109	0.000366138	-0.509208	3.35646e-05
395161	OAF	0.244992	0.00202001	0.565014	7.3877e-11
395162	SHISA2	0.489807	0.00123743	0.250847	0.0286057
395189	SMC4	-0.326225	0.000399863	-0.335301	0.000532248
395190	P2RX1	0.368131	0.0185653	0.501233	0.00587263
395209	RARRES1	0.421143	1.37656e-09	1.05605	1.69305e-47
395218	FBP1	-0.424404	0.00320508	-1.56134	0.0258727
395249	DDX1	0.126803	0.000253952	0.260958	3.36452e-09
395255	VEGFD	-0.634033	8.34106e-05	-0.371752	0.00534427
395258	IL15	-0.328499	0.0223634	-1.08866	2.33815e-18
395264	ALDH1A1	-1.13533	2.73846e-11	-0.952203	1.80909e-08
395267	FMO3	0.22085	0.0494622	1.00567	7.61142e-41
395277	PARK7	0.579209	2.85384e-07	0.329517	0.0160275
395280	XIAP	-0.181193	0.0121166	-0.470557	1.83926e-11
395293	SLIT1	-0.548544	0.0215667	-0.765569	0.0450276
395305	SSTR2	0.444701	5.07104e-08	0.41245	3.87926e-05
395306	F2	-0.505965	0.00556365	-0.757178	4.62224e-06
395307	HOXA4	-0.31587	0.000223044	-0.513527	2.07282e-05
395322	NKX2-1	-3.03487	0.00319014	-2.66214	0.000190385
395324	CXCR4	0.604092	0.000232654	2.19766	7.74807e-42
395334	OPN4-1	-1.19657	1.31413e-05	-0.833762	0.0135492
395338	AKR1B10L2	-0.444821	0.00274736	-2.02956	1.34302e-30
395340	ADCY5	0.222067	0.00956828	0.398869	8.16686e-05
395344	SPIN1Z	-0.172572	1.12418e-08	-0.154986	0.00533289
395362	CD4	-0.686052	6.11373e-05	-0.554537	0.0421975
395365	ADRM1	0.328772	8.37434e-12	0.582243	7.51299e-15
395366	GBP	-0.928821	4.95574e-11	-1.53516	1.77031e-07
395369	CRISPLD1	-0.236395	9.70938e-05	-0.71701	1.80184e-14
395380	CD164	0.113184	0.0194582	0.286867	4.93714e-07
395390	RBBP7	-0.382223	0.00416247	-0.494784	0.0008053
395399	CITED2	-0.294875	0.0056509	-0.454009	0.00295831
395457	FURIN	0.291115	0.000155921	0.252343	0.00251285
395469	PDGFC	0.453532	2.7521e-14	0.935827	9.17696e-40
395474	ATP6V0A1	0.229285	0.0394481	0.250788	3.43684e-05
395484	OTOR	0.732785	6.04187e-07	0.765836	1.02642e-06
395488	MARCO	-1.73626	0.00107688	-0.87995	0.000132479
395490	TAX1BP1	0.185327	3.39202e-08	0.27881	7.64686e-14
395492	ALDOC	0.602596	2.13659e-09	0.447303	2.06413e-06
395494	BMP7	-0.67609	1.61943e-10	-1.49477	7.21922e-15
395498	VDAC2	0.286017	1.71396e-08	0.208263	0.0304466
395502	HOXB3	-0.650707	6.97697e-12	-0.540358	1.31364e-06
395510	TDG	0.384811	5.80302e-18	0.410983	1.74047e-08
395514	EIF5B	0.141756	0.0203206	0.153048	0.0148767
395561	WNT4	1.3322	8.58364e-12	2.31458	6.46839e-27
395571	FZD5	-2.03057	2.35493e-07	-1.9684	1.19886e-05
395589	MEIS1	-0.351715	7.55024e-08	-0.302728	0.000191883
395593	ZNF638	-0.178274	0.00599241	-0.298189	1.69668e-05
395602	PSAP	0.509022	5.72244e-39	0.375903	5.2129e-05
395611	GSTAL1	0.366586	0.000824766	1.28357	1.64815e-07
395612	GSTA4L	-0.575323	0.0118577	-1.06952	0.0286812
395657	SPON1	-1.10221	4.67985e-06	-0.823079	6.03848e-12
395661	AT2	-1.63337	6.77389e-06	-1.46795	5.18328e-05
395688	PTPN1	-0.0974162	0.0476649	-0.349312	5.12197e-07
395694	ITPKA	-0.383382	0.000228257	-0.625699	0.000541032
395701	EZR	-0.518901	1.3279e-09	-1.22765	7.23049e-07
395702	MTPN	0.208119	3.36547e-06	0.170038	0.0161542
395703	WNT5A	-0.262229	0.00536445	-0.289168	0.0212686
395706	SCD	0.863057	0.0072746	7.17172	0
395708	LYG2	-1.5305	0.00056848	-4.39574	1.75531e-14
395714	BARX2	-1.34891	6.69478e-28	-0.440553	0.00955488
395759	SLC8A3	1.34518	1.20166e-16	2.21527	6.8231e-57
395772	KRT7	-1.71984	5.90917e-08	-2.33907	3.16343e-08
395786	AXIN1	-0.15984	0.00931511	-0.350349	0.00233599
395797	ENTPD2	0.430593	0.00102428	0.340512	0.0353035
395798	ACAN	0.532181	2.29775e-07	1.96175	3.30251e-14
395815	PTPN11	0.162418	6.43775e-05	0.190841	0.00104904
395820	DLL1	-0.409036	0.000713736	-0.440738	0.0013777
395826	GREM1	1.64842	5.58405e-27	1.58368	9.33632e-47
395828	CHRD	0.150662	0.0300225	0.520075	1.76023e-05
395830	PON2	0.726577	9.79306e-30	1.40913	4.79644e-18
395844	ALDH1A2	0.46489	2.55271e-06	0.566479	0.00314584
395854	GDI2	0.179481	3.88171e-34	0.190822	0.0022989
395857	CASP2	-0.19124	0.00480766	-0.230973	0.0062455
395861	KRT19	-0.886334	0.0276425	-2.30972	3.36278e-12
395863	HPGDS	-0.62747	0.000777955	-2.32839	1.69523e-30
395870	RAC3	0.431097	3.71763e-08	0.509672	8.17059e-10
395874	PSMA1	0.268286	8.35192e-05	0.688858	6.33025e-09
395876	F10	-0.444997	0.0450489	-2.78997	3.34782e-55
395877	SERPIND1	-1.75863	4.84915e-23	-0.722358	0.003899
395885	CNTFR	0.369057	0.0432615	1.16465	3.11027e-27
395889	IGF1R	-0.242981	0.00023899	-0.214936	0.0346058
395905	EIF4G2	0.106802	0.00580141	0.199797	8.15194e-08
395907	DGCR6L	0.205595	0.000302046	0.714531	7.87091e-15
395917	CDC42	0.225466	3.69559e-07	0.18793	0.0196793
395921	CNP	-0.263478	9.67501e-06	-0.270558	4.15e-07
395930	RABEP1	0.317926	6.00435e-06	0.649742	4.84137e-62
395938	SOD1	0.350506	1.14254e-08	0.491509	5.59664e-06
395941	HGF	-0.255387	0.0149905	-0.873758	4.73755e-13
395954	MATN3	-0.37676	0.0475946	-2.12086	7.74807e-42
395963	CAPN2	0.59531	6.55206e-11	1.02154	3.26671e-31
395966	TOP2B	-0.116547	0.00108812	-0.150728	0.000388395
395967	EPHA7	-0.589317	0.00123743	-0.889073	0.00267692
395970	FTH1	0.490755	2.1177e-15	0.672495	8.83284e-09
395973	KCNJ8	-0.314027	3.56988e-05	-0.188515	0.0019474
395975	PACSIN2	0.334129	9.96883e-10	0.143627	0.0260571
395992	CRTAP	0.157797	0.00116943	0.453941	1.02109e-08
395996	BLMH	0.156134	0.0122093	0.218411	0.00932183
396005	TSC22D1	-0.149505	0.000129253	-0.195193	2.21326e-12
396006	PTRF	0.179184	0.0143066	0.340157	4.26861e-09
396010	LIMK2	-0.206119	1.03481e-05	-0.099513	0.0485134
396050	SCNN1A	-0.848525	9.655e-09	-1.54749	5.46868e-09
396061	FASN	0.397156	1.08869e-06	0.976511	1.17418e-20
396065	AGTR1	-0.372722	1.82215e-05	-1.11357	4.7093e-40
396092	ALCAM	-0.332981	3.18297e-09	-0.383957	0.00123384
396138	GRIA3	-1.7873	8.01918e-24	-2.11674	4.70423e-11
396140	ST3GAL1	-0.200949	0.000188036	-0.395205	0.00624214
396147	ACTR2	0.156436	0.0117053	0.129563	0.00581308
396149	CNTN4	-0.719798	1.94823e-05	-0.480074	0.000547905
396153	RAB2A	0.207744	4.47037e-05	0.52382	2.57915e-13
396154	VLDLR	0.186313	0.0150199	0.300706	0.00177217
396188	HSP90AB1	0.411913	0.000611866	0.422583	3.40603e-06
396198	PGR	-0.966176	7.90788e-06	-0.907569	3.81725e-07
396225	ITGA8	-0.693209	2.73411e-19	-0.647627	1.93894e-07
396229	HRAS	0.400143	9.35423e-07	0.623997	1.49782e-05
396231	RXRG	0.710024	0.000106554	0.609637	0.0232827
396233	H3F3B	-0.127489	0.0456674	-0.267725	0.000264951
396236	DMD	-0.34595	0.0294755	-0.459772	0.00304748
396257	CA2	-0.56153	3.40904e-08	-1.28734	9.92386e-05
396259	FGFR2	-1.48102	2.53498e-07	-1.80078	0.000689087
396262	RPLP1	0.44259	2.40455e-11	0.321008	0.00122734
396268	HNRNPAB	-0.0872947	0.00510052	-0.266297	6.33074e-06
396270	INCENP	-0.82462	3.7479e-06	-0.528724	0.0310292
396274	CTCF	-0.196883	1.82249e-08	-0.128981	0.0092841
396283	PNAT10	-0.294192	0.000736702	-0.875081	1.30984e-12
396292	COL6A2	0.103899	0.00712404	1.03605	2.76968e-32
396297	ANXA2	0.381315	1.91256e-10	0.453898	0.000147692
396308	BMPR1A	0.204859	0.00768577	0.494065	1.7338e-47
396315	IGFBP2	1.40488	2.53562e-09	3.20203	5.4636e-49
396317	ALPL	0.401711	0.00689988	1.35093	3.98199e-23
396321	CHRNA6	0.939267	8.43426e-05	1.76858	6.99924e-12
396329	CTSB	0.282434	1.38089e-06	0.418992	0.000463841
396330	IRF7	-0.303656	0.0394317	-0.563057	4.25703e-10
396335	KTN1	0.163864	0.00306562	0.210486	9.64422e-05
396336	NCS1	0.445507	2.17702e-10	1.3653	2.56724e-07
396339	TGIF1	-0.346924	2.22356e-05	-0.439769	2.80258e-05
396348	BGLAP	0.492242	0.000927577	1.65378	4.47138e-05
396371	YBX3	0.44639	4.3494e-12	0.781144	8.60791e-28
396384	IRF1	-0.50035	0.000399303	-0.829306	3.02693e-10
396389	NTN1	1.36452	8.24758e-07	2.20881	7.12617e-43
396404	DDR2	0.247902	0.000552292	0.648385	5.31552e-09
396406	CSF1R	0.227209	1.34422e-11	0.365123	0.0248786
396416	PTK2	0.202435	0.000330407	0.597913	5.33967e-61
396418	CAPZB	0.254893	4.76298e-08	0.213493	0.0181368
396424	PLAU	0.792487	8.79718e-10	0.667389	6.46229e-06
396432	TGM2	-0.238354	0.003355	-1.08696	9.72532e-15
396451	PTGS2	1.07569	9.13536e-05	0.370264	0.0487922
396481	IL1R1	-0.630321	4.41647e-15	-1.64847	4.77457e-24
396493	EPB41	0.248653	0.019597	0.227298	0.008838
396515	FGFR3	0.808807	8.21526e-06	0.70921	4.73749e-05
396523	CALM1	0.335158	6.02577e-12	0.439024	0.00127293
396536	APOA1	-1.04748	1.18737e-05	-1.8937	8.17539e-32
396537	NAT	-0.349764	0.00920063	-0.837972	1.41819e-09
404229	POPDC2	0.358545	0.0295596	0.88168	4.5121e-05
404271	ANXA1	0.773165	2.22758e-18	1.12367	2.21234e-08
404295	ZCCHC17	0.218419	0.000434237	0.635098	9.56392e-05
404750	ATG4B	0.31865	7.00812e-06	0.332592	8.36409e-18
404755	THRSP	0.38867	0.00729149	0.313429	0.000369112
404756	THRSPB	0.530324	0.000315604	0.672684	0.00483217
404771	GEM	-0.32664	0.00019311	-0.365046	0.0142711
408034	HSD11B1L	0.278188	0.000424535	0.793511	1.86078e-23
408039	KRT14	-0.948503	0.000175102	-2.41826	5.44123e-05
408043	LAMC2	-1.03779	0.00372018	-1.62849	4.91032e-05
408044	PPL	-0.996055	6.25096e-17	-0.627619	0.000100572
408252	CTDSPL	-0.0999906	0.0458654	-0.60364	2.09304e-34
414143	P3H2	-0.293349	0.00320658	-0.26228	0.0252544
414798	CYB5A	0.710294	2.25404e-36	1.2902	1.31891e-40
414804	MPL	-0.31895	8.35002e-05	-0.60274	5.03465e-05
414842	CDH6	-0.343011	0.0180802	-0.807024	0.000853509
414845	CDH3	-1.23009	1.2942e-05	-1.72811	1.03304e-07
414891	SLC24A2	-1.20469	0.00053622	-0.933502	0.0266653
415121	CYP4V2	-0.37018	0.00705631	-0.895568	2.25814e-08
415296	ACTG1	0.305087	7.61428e-09	0.415424	0.00150872
415297	UBL7	0.210333	0.00163555	0.323828	0.000977216
415307	SIN3A	-0.182863	9.42339e-05	-0.144071	0.00107891
415318	BBS4	-0.306893	0.00102049	-0.179977	0.0204575
415320	HEXA	0.0999086	0.0370237	0.200962	0.0256471
415332	SORD	0.29708	0.00381411	0.403541	0.0067559
415348	TSPAN3	0.20596	0.0122783	0.202263	0.0178648
415355	FBXO22	0.235596	2.17008e-07	0.130099	0.00317648
415356	UBE2Q2	0.186773	4.20213e-06	0.111413	0.0279859
415357	PSMA4	0.159924	0.000538898	0.278721	0.000128963
415362	IDH3A	0.243145	1.11576e-05	0.418446	2.29426e-07
415379	BNIP2	0.293298	2.22522e-07	0.432172	2.85546e-15
415405	CGNL1	-0.417673	7.71334e-06	-0.694559	5.01181e-09
415413	UNC13C	-0.329077	0.000341791	-0.343839	0.00176312
415444	SLC30A4	0.154001	0.000329223	0.22194	9.37231e-08
415448	ITGB1BP3	-0.122853	0.0351088	-0.316179	0.0005268
415450	SPPL2A	0.103264	0.00020868	0.127464	0.041082
415461	BTBD1	0.383208	5.57683e-06	0.325908	1.87366e-06
415470	TMC3	-2.00102	2.15917e-05	-2.15052	2.78435e-05
415486	PEX11A	0.549848	6.58346e-33	0.278987	0.000127095
415488	KIF7	-0.489776	0.000599517	-0.687557	0.000143138
415489	TICRR	-0.351795	6.91189e-06	-0.482959	1.25786e-06
415493	ABHD2	-0.238282	0.00167702	-0.473301	1.39578e-06
415494	MFGE8	0.201425	0.00325951	0.531349	7.13148e-21
415504	SLCO3A1	0.323708	8.12865e-05	0.634471	4.66509e-05
415515	ADAMTS17	0.278964	0.0485213	1.09427	1.41332e-10
415521	CHSY1	0.421469	4.06588e-06	1.36883	1.12259e-105
415522	SELENOS	0.214956	1.00521e-08	0.137005	0.0440477
415527	CLPX	-0.12012	0.00948002	-0.188498	2.6981e-06
415533	CILP	-0.572037	0.00204559	-1.02079	5.63184e-33
415537	IGDCC4	1.21662	1.43708e-07	2.24506	1.02497e-11
415544	RAB11A	0.23695	2.78739e-06	0.136686	0.0490011
415568	TLE3	-0.18536	0.00722209	-0.451878	1.55505e-05
415573	EIF3J	0.34695	5.44202e-51	0.363438	1.32098e-16
415584	UNC45A	0.161057	0.0206098	0.150064	0.0287706
415590	TUBGCP4	0.239193	0.00049906	0.367701	3.95073e-11
415596	GALK2	-0.342632	4.8382e-22	-0.0937238	0.0237648
415683	PDPR	-0.169722	0.000442131	-0.254749	2.00155e-05
415684	RFWD3	-0.243439	0.0129798	-0.719334	8.2427e-14
415697	AMFR	0.219696	8.62063e-08	0.283621	1.45794e-11
415701	FBXL8	0.33852	0.00163377	0.905571	2.8562e-29
415704	MBTPS1	-0.129942	0.000344122	-0.270689	5.31516e-09
415710	ESRP2	-2.50905	1.17405e-07	-2.57434	4.27578e-05
415720	AKTIP	0.263414	4.83786e-09	0.306407	4.67956e-05
415733	PAPD5	-0.14103	0.0187532	-0.204636	0.000100216
415744	DNAJA2	0.23281	2.89553e-13	0.187434	0.00126556
415746	GPT2	-0.779017	0.00289974	-1.40006	0.000120996
415756	LOC415756	-0.324971	0.00581136	-0.317064	0.000906381
415765	PDCD5	0.174412	0.014569	0.409727	0.000960781
415772	GPATCH1	-0.147593	0.00414667	-0.203939	0.0123985
415774	SLC7A10	-0.181615	0.00106712	-0.262882	0.0156097
415779	KCTD15	-0.222057	7.45062e-06	-0.263179	0.0017429
415793	DYNC1LI2	0.224932	2.2782e-08	0.536369	2.14333e-36
415794	CMTM4	-0.119215	0.000999233	-0.253969	0.00634417
415831	KLHDC4	0.420251	1.97371e-05	0.236444	6.25478e-05
415835	ZFPM1	-0.47618	0.00995705	-0.509656	2.06648e-06
415843	SPG7	0.0745968	0.0133749	0.300733	9.0595e-10
415846	CBFA2T3	-0.285159	9.06143e-07	-0.328745	1.91313e-05
415852	SULT2B1L1	0.543155	0.00367046	0.688647	0.0271881
415854	FANCA	-0.566549	0.0216985	-0.80651	0.00138577
415859	URAH	0.507523	2.36715e-05	1.48641	5.43123e-07
415860	CDH1	-3.41759	5.47504e-07	-2.57591	0.000493899
415869	PSMD7	0.372124	2.97864e-29	0.22427	0.00048417
415905	PRKCD	0.13545	0.00120025	0.138811	0.0144503
415921	DCAF1	-0.10238	0.0253641	-0.231157	5.12227e-07
415922	GBP4L	-0.283875	0.0179937	-1.00228	6.52979e-10
415924	GMPPB	0.250136	0.000524128	0.196765	0.00747221
415933	RAD54L2	-0.263057	1.98691e-05	-0.732756	4.28178e-36
415940	TWF2	0.114696	0.0254905	0.144541	0.0230637
415945	SEMA3G	0.588565	3.32254e-09	0.743804	1.2776e-23
415948	SHISA5	-0.233543	0.000191251	-0.435896	4.4877e-08
415983	FAM120A	-0.0634224	0.00661787	-0.0668032	0.020315
415984	WNK2	1.09946	0.00213194	0.994942	3.06798e-13
415987	CARD19	-0.224878	0.000725693	-0.818165	1.57886e-22
415989	FGD3	-0.320842	0.00227633	-0.225468	0.030394
416008	DNASE1L3	-0.238222	0.0443009	-0.793868	3.8023e-14
416024	MGLL	-0.411183	0.000881635	-0.624705	0.000246791
416033	SLC41A3	0.32137	0.000592114	0.51749	3.40903e-06
416038	TMEM43	0.291905	1.00452e-05	0.269346	0.0285047
416078	ATXN7	-0.212544	9.07548e-06	-0.178454	0.00193686
416079	PSMD6	0.223282	8.23899e-11	0.301582	9.60908e-06
416080	ADAMTS9	0.38978	0.00214781	0.715879	4.19169e-10
416083	MAGI1	-0.304305	0.0111603	-0.399369	0.00334961
416092	FOXP1	-0.198056	8.71097e-05	-0.189615	0.00116179
416093	EIF4E3	-0.267191	0.000158653	-0.518018	5.78476e-10
416095	RYBP	-0.168697	0.0049562	-0.228361	0.0127226
416109	ARL8B	0.243047	4.14247e-07	0.175117	5.68045e-09
416118	IRAK2	0.16051	2.67877e-05	0.289325	5.66143e-14
416148	PPARGC1B	-0.212364	0.0165289	-0.590468	1.00727e-09
416152	TTC1	0.26018	0.000565318	0.41718	3.82022e-06
416157	SLU7	-0.107604	0.0307808	-0.126759	0.0117031
416159	ATP10B	-1.47171	1.06623e-08	-1.65073	0.00162287
416161	CCNG1	0.401625	2.72482e-06	0.420158	2.61376e-05
416167	WWC1	-0.41582	1.77588e-05	-0.840578	3.61877e-07
416190	ECSCR	-0.310105	3.14917e-06	-0.380396	4.95806e-07
416226	CLTB	0.143585	3.79167e-05	0.22815	4.27893e-05
416240	CLINT1	0.256317	4.04271e-06	0.58593	4.42661e-18
416268	CCDC69	-0.370724	0.0397095	-1.03898	7.22047e-05
416285	MGAT4B	-0.135037	0.020414	-0.358103	0.00402877
416286	MAML1	-0.209481	3.93121e-10	-0.190017	0.000247334
416291	ADAMTS2	0.549147	7.17561e-22	1.23671	6.60483e-33
416293	CNOT6	-0.182369	8.04175e-05	-0.211702	4.53034e-06
416295	CLK4	-0.14695	0.00220595	-0.222192	0.00171934
416314	SAR1B	0.386382	4.74241e-41	0.681478	2.39758e-26
416318	PPP2CA	0.0892961	0.00903195	0.147273	0.00647991
416319	SKP1	0.24303	2.53501e-05	0.388971	3.56511e-07
416327	SLC22A4	-0.666006	0.00015864	-0.736024	0.00130744
416328	SLC22A5	-0.234654	7.01661e-05	-0.424093	5.34828e-11
416334	SOWAHA	-0.606016	0.0293366	-1.89754	0.000176301
416336	UQCRQ	0.272532	0.00334361	0.333579	0.0109703
416353	GFRA3	-1.02229	5.45726e-07	-2.60538	2.40633e-05
416361	GRK6	-0.174764	0.00035541	-0.458207	3.34375e-10
416367	TBCA	0.149737	0.00592362	0.308733	0.000126075
416389	CAPN15	-0.115655	0.046343	-0.267011	7.8817e-05
416410	XPO6	0.248682	4.60682e-05	0.14452	0.0227581
416428	TXNDC11	0.377592	3.9753e-15	0.150343	0.0161449
416436	TECPR1	0.19132	0.00111415	0.6524	7.21137e-16
416438	NPTX2	-0.678685	2.52608e-05	-1.07901	2.95554e-12
416449	SUN1	-0.134504	0.011782	-0.263558	5.57471e-05
416456	GPR146	-0.593602	4.60376e-14	-1.37041	6.24114e-35
416469	CHST12	0.167664	0.0351754	0.509264	3.22367e-06
416480	MMD2	0.486201	9.50958e-06	0.973396	0.000126174
416482	TNRC18	-0.322618	4.93321e-09	-0.389655	0.000478176
416504	COPS3	0.241044	0.000552451	0.175197	0.0233606
416505	NT5M	0.203416	9.53761e-06	0.457756	6.87929e-21
416507	RASD1	0.192925	0.0198062	1.55201	4.60175e-24
416509	TOM1L2	0.195488	0.00681276	0.758011	6.93777e-41
416521	PRPSAP2	0.200828	7.67607e-05	0.327884	1.33974e-05
416534	MSLN	-2.30606	2.50291e-08	-3.07789	4.74513e-07
416537	HAGH	0.687813	8.0569e-21	0.786157	1.2126e-39
416540	MSRB1	-0.299847	0.00523406	-0.459857	0.000739574
416551	NTHL1	-0.642981	8.48032e-10	-0.88823	9.63257e-12
416589	KCTD5	-0.158486	0.000485603	-0.133173	0.00740942
416610	TMC7	-0.212386	0.00845851	-0.617574	7.82337e-06
416612	GDE1	0.190137	0.00232284	0.169221	0.0281016
416636	EMP2	0.236705	4.92418e-06	0.342675	0.000561168
416662	CDIP1	0.26679	0.000852132	0.13823	0.0227581
416667	CREBBP	-0.135166	1.94823e-05	-0.234611	0.00989972
416677	NRF1	-0.137114	0.0227461	-0.537393	1.06815e-12
416678	UBE2H	0.153202	0.00690813	0.273206	6.74172e-08
416700	EXOC4	-0.118571	0.00995474	-0.545798	6.10005e-11
416707	MAL	-2.13822	0.000152565	-2.78182	1.07648e-05
416711	TTL	0.231896	4.22163e-13	0.549075	5.41909e-16
416714	ACSS1	-0.212434	0.000397848	-0.386578	0.00129448
416727	FERMT1	-0.362534	0.00331823	-0.655344	1.11329e-09
416729	TMX4	-0.170378	0.000923378	-0.452279	2.98514e-19
416742	NDUFAF5	-0.402708	3.09074e-09	-0.364839	3.20183e-05
416746	CDC42BPA	0.34687	0.00011722	1.21602	4.44716e-32
416764	SLC25A1	0.232046	0.000170186	0.514031	2.72715e-06
416767	PI4KA	-0.103015	0.0257448	-0.340297	1.92655e-08
416777	SEPT2L	0.182812	0.000170924	0.205552	0.0115548
416782	TXNRD2	-0.186786	0.0063594	-0.227704	0.0019013
416784	TANGO2	0.359988	2.53105e-07	0.776781	4.72282e-11
416786	TRMT2A	-0.0732092	0.0275691	-0.186872	0.00202709
416791	GOLGA3	0.121829	0.000312948	0.198687	0.00110244
416793	FBRSL1	-0.155441	0.00162787	-0.235075	0.00200715
416824	RILPL2	-0.173713	0.0342902	-0.259226	0.0185797
416825	KMT5A	0.248345	2.8654e-05	0.232184	0.00183932
416845	ORAI1	0.232499	0.0124437	0.524019	1.62133e-08
416855	WDR66	-1.90792	5.21066e-07	-0.902529	0.00298943
416857	MLXIP	-0.169138	0.000140306	-0.443622	6.21694e-22
416869	PPTC7	-0.166332	0.0498847	-0.430886	3.00653e-14
416872	PPP1CC	0.273815	6.20496e-06	0.249117	0.0138003
416876	SH2B3	-0.19042	0.0013914	-0.239427	0.0084722
416892	TMEM119	0.420502	4.11716e-13	0.642069	1.28354e-45
416900	KCTD10	0.277565	2.40716e-05	0.227842	0.00026433
416907	HPS4	0.400079	0.000191334	0.83092	7.87751e-17
416941	MED15	-0.181814	2.70646e-05	-0.196108	0.00511636
416945	GGT1	-0.762611	0.000450957	-1.34673	0.000205959
416952	BCR	-0.157157	0.00872131	-0.251582	0.00314097
416965	RNF185	0.209631	2.43931e-05	0.194569	0.00778901
417002	OSBP2	0.42819	0.0100702	1.13394	3.61644e-13
417013	LOC417013	-0.294617	0.0484207	-1.0135	7.59257e-08
417017	ZMAT5	-0.327227	4.81248e-05	-0.313856	0.0088971
417023	WSB2	0.390885	3.21502e-10	0.559254	4.3741e-10
417027	MED13L	-0.296958	2.09368e-05	-0.496029	8.3516e-10
417089	RALGPS1	-0.377179	0.0148272	-0.354572	0.00311632
417093	PBX3	-0.194308	0.00105499	-0.273652	0.000195065
417104	CRB2	-0.501777	0.0133025	-1.41975	8.03833e-15
417128	NACC2	0.46618	1.40995e-05	0.629288	0.000484872
417129	QSOX2	0.208109	2.92256e-07	0.296308	4.75322e-05
417146	SARDH	0.407978	7.34264e-05	0.492826	0.00514077
417147	ADAMTSL2	-0.329843	0.00292688	-0.538312	0.00922198
417151	CACFD1	-0.291798	0.00298735	-0.501397	0.00137027
417152	ADAMTS13	-0.522793	0.000122777	-0.527498	0.00125009
417179	C9ORF58	0.382506	2.53105e-07	0.579466	0.000275763
417186	GPR107	0.15863	4.97049e-08	0.135827	0.000718385
417188	USP20	0.259289	1.48827e-05	0.198144	0.00243955
417195	CRAT	0.193336	0.000347839	0.22972	4.43485e-06
417207	ZDHHC12	-0.278202	5.21726e-05	-0.999076	3.71333e-10
417216	CIZ1	0.131829	0.00297798	0.297443	5.03294e-05
417219	COQ4	0.261771	0.00012835	0.275712	0.000984871
417227	FPGS	-0.189841	0.0217473	-0.351941	7.40874e-05
417231	COL27A1	-0.448041	4.65156e-09	-0.555762	1.5291e-12
417245	PAPPA	1.01811	9.43046e-06	1.65229	4.56305e-32
417248	TMEM268	0.53818	2.47151e-10	0.3421	0.0370688
417257	TOR4A	-0.159168	0.0455063	-0.267712	0.0074428
417259	TPRN	-0.193035	0.0250536	-0.786034	4.98601e-10
417265	LRSAM1	0.237232	0.00020769	0.131697	0.023913
417282	NOXA1	-0.595236	0.00324452	-1.80556	1.44349e-06
417293	CLIC3	-0.675619	0.00122856	-1.3126	2.39491e-05
417296	MAN1B1	0.196164	0.00951154	0.411929	1.9751e-25
417297	DPP7	0.470135	1.43787e-05	1.16701	3.34863e-14
417298	FCN2	-0.458026	0.00135215	-0.889419	4.70427e-16
417321	STX8	0.219226	0.000590514	0.278134	0.0352338
417335	FN3K	0.478571	0.00033255	0.524058	9.45641e-06
417336	FN3KRP	0.848811	1.19361e-62	0.496666	7.84945e-19
417347	2020-09-09	-0.103853	0.00127794	-0.140408	0.00328206
417348	TNRC6C	-0.267332	7.2247e-14	-0.153128	0.033132
417350	SEC14L1	-0.125978	0.000135107	-0.119106	0.0131689
417361	EXOC7	0.160653	2.72879e-05	0.140197	0.00580109
417366	ACOX1	0.295864	6.97001e-05	0.305629	0.00233599
417368	WBP2	0.356071	8.32324e-12	0.942796	3.83896e-20
417371	UNK	-0.200286	0.000143091	-0.153707	0.00725377
417374	ITGB4	-0.899226	2.45417e-09	-1.53369	3.15251e-12
417386	LOC417386	1.54438	5.76763e-12	1.42269	1.64151e-09
417387	MBTD1	-0.154597	8.31479e-05	-0.11961	0.0213482
417393	STXBP4	0.736354	1.39375e-11	1.19329	1.106e-36
417397	MMD	0.392992	2.27808e-05	0.652701	4.90142e-17
417411	RHBDL3	-0.635103	0.00472224	-1.23309	1.01326e-11
417415	TEX2	0.275699	5.88698e-08	0.309656	0.00718411
417425	PSMD12	0.338901	1.13959e-06	0.31975	1.56114e-05
417435	SLC16A6	-0.246262	0.0431557	-0.91614	0.00111531
417438	PRKAR1A	0.0989194	0.0124496	0.210406	7.95987e-08
417440	ABCA8	-0.487355	0.000452727	-1.24098	8.28644e-27
417456	NPLOC4	0.254313	0.00126568	0.244681	9.98874e-11
417477	SBDS	0.417883	2.53105e-38	0.493795	8.40835e-11
417480	WBSCR17	0.7936	1.45406e-11	1.72647	3.50338e-23
417490	EIF4H	0.166838	2.3299e-08	0.133288	1.21937e-05
417501	NUP88	0.164365	3.25838e-06	0.133612	0.00238397
417514	UPK3BL	-2.9742	0.000908191	-2.03049	0.0130655
417529	RFFL	-0.133024	0.0170443	-0.390183	2.95982e-05
417544	CHCHD2	0.335015	7.11798e-05	0.404908	1.84104e-05
417555	MYO1C	0.40115	1.00919e-08	0.980665	2.6003e-69
417557	SLC43A2	0.247475	0.0381368	0.449039	0.00340333
417568	SARM1	-0.785424	4.07502e-06	-1.68341	2.06413e-06
417569	SLC46A1	-0.197867	0.0107109	-0.248777	0.008298
417575	TLCD1	0.581492	8.73608e-10	1.01806	1.82134e-13
417580	PHF12	-0.211554	1.92878e-08	-0.162378	0.0104708
417598	NCOR1	-0.165917	0.0037251	-0.185553	0.0078459
417606	CTNS	0.294215	0.000136358	0.516654	2.43295e-07
417614	ULK2	0.469487	1.92169e-06	0.725183	4.87769e-07
417616	SLC47A2	0.526956	0.0253382	0.798569	5.72178e-05
417617	SLC47A1	0.40267	1.92207e-07	0.560733	0.00188412
417622	VPS53	0.394833	5.60227e-07	0.381411	8.52336e-09
417628	TRIM37	0.175922	5.53771e-07	0.210334	0.00200981
417657	DUSP14	0.908154	8.84095e-75	0.450029	3.09737e-08
417663	DYNLL2	0.193647	0.0214106	0.336578	0.000160579
417681	KIAA0753	-0.541396	2.74662e-09	-0.391171	2.97822e-10
417697	ERGIC2	0.290714	3.70781e-08	0.396711	2.26038e-07
417725	PTPN12	0.357821	1.91573e-08	0.288183	0.000945865
417728	PHTF2	0.701723	1.91292e-24	0.463637	0.000254477
417730	CD36	0.194337	4.86315e-05	0.307594	0.000111359
417731	BRD1	-0.231552	4.34602e-06	-0.172301	0.00645207
417748	GPR37	0.663673	0.00100561	2.90998	3.95921e-11
417766	CTTNBP2	0.400092	0.000538215	0.548218	2.13912e-07
417772	CAV2	0.347052	4.63694e-25	0.606288	8.0338e-09
417779	DOCK4	0.599547	1.73529e-05	1.17366	2.04526e-15
417783	DNAJB9	0.313203	6.99174e-07	0.575799	2.36405e-12
417787	PDZRN4	-0.949769	0.000159319	-0.566017	0.0242214
417804	ARID2	-0.234785	4.7028e-09	-0.215295	0.00558823
417807	SLC38A2	-0.17128	0.0425162	-0.364845	2.0512e-05
417820	TMEM5	0.389721	6.94906e-05	0.509046	1.21753e-06
417833	MSRB3	0.257287	2.42288e-06	0.312673	5.40094e-06
417837	CAND1	0.138389	5.09707e-05	0.278756	2.40535e-22
417839	MDM1	-0.361081	3.72266e-08	-0.35613	0.000524224
417853	PTPRB	0.294694	0.0035767	0.762555	9.46469e-16
417864	NAP1L1	0.564514	1.2102e-63	0.367944	0.000162997
417870	PAWR	-0.561189	1.53376e-07	-1.04614	3.28187e-09
417908	FGD6	-0.358361	1.22545e-08	-0.126143	0.0168883
417913	USP44	-0.222734	6.96879e-09	-0.22718	4.01906e-07
417916	SNRPF	-0.21176	0.0321712	-0.379313	0.00925347
417919	ELK3	-0.267459	9.09488e-10	-0.171412	0.00254535
417925	IKBIP	0.391364	1.3604e-07	0.43596	1.69878e-08
417935	NUP205	-0.139454	3.91785e-05	-0.236084	5.23682e-06
417960	GPRC5A	-2.24937	9.09668e-07	-1.92854	0.005289
417970	UBN2	-0.235067	1.87993e-10	-0.310623	2.84382e-06
417972	GBE	-2.7532	2.35046e-16	-2.70186	2.91971e-08
417973	LOC417973	-2.32195	2.24067e-09	-2.87165	3.49434e-09
417976	SERHL2	0.29761	0.00399618	0.587214	2.72183e-08
417980	TCF20	-0.0964644	0.00832206	-0.31829	1.71096e-10
417987	NFE2L1	0.416666	1.09284e-11	0.723794	4.61015e-34
417996	ZC3H7B	-0.266534	1.44558e-12	-0.181786	0.000408324
418026	KDELR3	0.218345	0.0089434	0.882272	1.67741e-20
418028	PLA2G6	0.734075	2.11202e-17	0.674673	5.27176e-14
418041	CARD10	-0.404524	0.034136	-0.920194	6.61884e-05
418048	MPST	0.257438	0.000850384	0.636327	1.83354e-13
418049	TST	0.407214	7.12577e-05	0.295451	0.0303188
418054	FOXRED2	0.19679	0.03723	0.861701	2.91291e-31
418063	FBXO7	0.213346	0.000210339	0.444761	1.0922e-10
418064	RTCB	0.106985	0.0162725	0.182324	1.19226e-05
418081	CHST11	0.841727	0.000115238	1.18894	2.03152e-14
418082	TXNRD1	0.226247	0.00270169	0.330341	7.2717e-05
418085	GLT8D2	0.848564	5.38349e-20	1.56495	9.71954e-26
418100	PARP12	-0.51011	0.000100761	-0.745155	3.70784e-13
418106	TRIM24	-0.195135	0.0197197	-0.330134	0.00922198
418112	SLC37A3	0.210485	8.48106e-05	0.609385	2.02031e-25
418123	CREB3L2	-0.143281	0.000185277	-0.135385	0.0404201
418141	CAPRIN2	0.180294	0.0284162	0.545301	2.24588e-08
418173	RERG	-0.309356	0.00184593	-1.28601	8.92318e-25
418175	STRAP	0.235273	0.000162967	0.164501	0.0186347
418178	MGST1	0.303609	8.22694e-16	0.859026	2.27425e-18
418211	SSPN	0.250453	0.0487173	0.553068	2.84103e-09
418220	CYB5R3	0.148608	0.0064368	0.262106	3.46743e-06
418224	ARFGAP3	0.222086	9.41155e-06	0.198465	0.000334659
418225	TTLL1	0.977255	1.14436e-47	0.547655	0.000272314
418226	TSPO	0.428587	2.02641e-10	0.32594	0.000119841
418227	TTLL12	0.0770959	0.0173	0.309419	0.000444936
418228	SCUBE1	0.560562	2.10692e-08	1.61455	5.84187e-34
418232	SULT4A1	0.545483	2.58717e-07	0.912755	6.59743e-10
418240	NUP50	0.138839	0.00899557	0.104846	0.0450622
418241	KIAA0930	-0.141738	0.000663113	-0.409392	0.00282163
418252	PHC1	-0.264392	1.03988e-06	-0.284198	5.81483e-06
418259	FOXJ2	-0.150241	5.38643e-05	-0.190855	3.01781e-06
418283	COPS7A	0.189158	0.0099904	0.138331	0.0428285
418288	GPR162	0.243324	0.0311397	0.535644	0.000701785
418290	USP5	0.267201	2.95766e-11	0.38471	4.62747e-14
418294	C1S	-0.696556	0.0119544	-0.723448	0.000527361
418300	ZYX	0.33642	7.56983e-05	0.776911	5.35981e-38
418322	SPICE1	-0.144982	0.0120175	-0.164962	0.0197843
418327	STXBP5L	-0.897733	0.00595792	-1.42385	5.52815e-07
418333	GPR156	0.418183	0.0166628	0.538264	0.00929856
418338	CHD1L	0.165568	0.0171455	0.312177	0.00261472
418341	B4GALT4	-0.269625	0.000196818	-0.279302	0.000632773
418345	UPK1B	-3.52423	6.05625e-08	-2.52559	0.000656268
418353	ZDHHC23	-0.665347	3.89572e-06	-0.475053	0.00119681
418354	GRAMD1C	-0.219977	0.00307071	-0.417694	0.00275311
418369	ATG3	0.230385	0.000159676	0.21921	0.0347585
418373	SFT2D2	-0.775251	3.62966e-12	-0.373182	0.000116819
418391	TFG	0.109974	0.0156942	0.356639	1.41689e-12
418406	CBLB	-0.390701	9.80002e-22	-0.254622	1.7864e-06
418421	LOC418421	-0.376235	0.00739059	-0.703169	0.000291135
418425	CD200	-0.213315	0.0164613	-0.775267	1.2147e-15
418438	DCAF6	0.368509	0.000250091	0.162129	0.0280709
418452	ADPRH	0.448494	5.44209e-28	0.385689	7.60373e-08
418456	BCL9	-0.302471	2.62047e-05	-0.193157	0.0309603
418461	CHMP2B	0.259154	0.000104635	0.315135	0.018704
418469	HSPA13	0.320759	0.000981074	0.214249	0.0227581
418471	USP25	0.227755	0.000127125	0.329632	1.10793e-06
418473	CXADR	-0.519149	0.00595371	-1.8033	6.00174e-26
418489	GRIK1	0.812915	3.67168e-05	2.72831	3.26479e-51
418514	CHAF1B	-0.305585	4.98632e-05	-0.281119	0.00296719
418517	PIGP	0.48487	4.59753e-07	0.364371	0.0314794
418526	BACE2	-0.470794	3.23448e-08	-0.604324	3.03949e-11
418538	PDE9A	-0.305709	0.00232369	-0.745534	2.52579e-31
418541	NDUFV3	0.294418	3.31952e-08	0.230381	0.00220107
418552	C1H21ORF33	0.130477	0.00065767	0.181245	0.0475553
418579	SRPX	-0.606692	3.19804e-06	-0.529449	6.19738e-06
418580	DYNLT3	0.284361	0.0115061	0.240844	0.0337186
418598	KLHL15	-0.21853	0.000130091	-0.163924	0.00344647
418600	ACOT9	-0.334573	0.0150518	-1.00775	1.77259e-07
418601	PRDX4	0.214191	0.0171455	0.233748	0.0379549
418610	PDHA1	0.148075	0.00263158	0.227102	0.000275048
418616	NHS	-0.393581	7.08475e-12	-0.688625	5.46417e-10
418621	AP1S2	0.204058	0.0380956	0.179283	0.0137236
418646	DMTF1	-0.14724	0.0045836	-0.191013	0.00676246
418659	ARSE	2.7801	6.16305e-31	1.5124	7.21799e-07
418681	NIPA1	0.775051	4.78566e-21	0.436481	0.00427148
418686	UBE3A	0.208021	4.08498e-07	0.128673	0.0174618
418698	MITD1	-0.248909	0.0115167	-0.448099	3.64381e-07
418703	REV1	-0.356401	2.04505e-09	-0.191006	0.0237541
418717	IL18R1	-0.347872	0.0376514	-0.632668	4.94858e-06
418738	TMEM255B	-0.368747	0.0330945	-0.491793	0.00701833
418749	ATP11A	-0.443188	0.000106821	-1.31699	0.00189648
418772	TMTC4	0.730041	4.29898e-39	0.490287	2.25007e-22
418781	FARP1	0.162192	0.0236552	0.183661	0.00144471
418787	DNAJC3	-0.237202	5.16509e-10	-0.279918	4.07836e-08
418798	SLITRK1	0.613128	0.000276045	1.1048	3.83738e-06
418815	LMO7	-0.314573	0.0248556	-0.760739	5.24331e-05
418818	KLF5	-1.19376	2.00381e-14	-1.22618	8.79383e-05
418828	ELF1	-0.150542	1.07695e-06	-0.227672	0.00174067
418839	ENOX1	0.501987	9.68817e-14	0.311748	0.00245726
418857	SUCLA2	0.19723	7.6369e-06	0.17779	0.00600404
418865	CAB39L	-0.299379	0.000403127	-0.311144	0.0328934
418870	KPNA3	0.0856432	0.00572038	0.333315	3.07191e-15
418871	SPRYD7	0.2861	0.00122108	0.378371	0.00176963
418886	SLC25A15	0.294184	0.00343166	0.444076	0.000477429
418895	TRPC4	-0.538537	0.0329881	-1.21093	1.96582e-05
418903	DCLK1	1.07609	6.58697e-06	0.958259	0.00262503
418908	STARD13	0.238591	0.0142467	0.928138	2.6265e-16
418923	MTUS2	0.777048	0.037752	1.05368	0.000215271
418927	LOC418927	0.333214	2.08833e-06	0.212501	0.0155706
418934	WASF3	-0.248339	0.000981969	-0.40843	0.00526102
418935	RNF6	-0.183876	0.00152942	-0.439161	2.59519e-05
418942	MIPEP	0.135886	0.0316395	0.198464	0.027567
418945	SGCG	0.296268	1.54931e-09	0.226129	0.0175634
418947	ZDHHC20	0.192661	0.0114323	0.446903	3.90685e-17
418963	ZC3H12C	0.553427	3.45568e-05	0.302999	0.000625756
418990	ARHGAP42	-0.35085	7.38308e-06	-0.179492	0.00254137
418994	FAM76B	-0.138727	0.0343258	-0.249685	0.000274766
419007	SLC36A4	0.404284	9.28684e-05	0.55603	1.90081e-05
419021	PCF11	-0.174695	6.51685e-05	-0.238528	0.0128506
419037	BEND7	-0.474955	0.000373233	-0.402396	0.00267529
419053	POLD3	-0.143379	0.00226068	-0.350434	5.34062e-05
419057	P4HA3	0.461132	0.0046933	0.693083	0.00145402
419075	ARFIP2	0.210341	0.0168672	0.288576	9.79488e-06
419088	TSKU	-0.532287	7.055e-09	-0.414702	0.0160275
419106	GATA3	-0.328534	0.000165174	-0.482154	0.0252711
419115	L3MBTL1	-0.195955	0.0242169	-0.207452	0.0254434
419117	EPB41L1	0.28157	0.0027506	1.20132	5.72404e-128
419131	PHF20	-0.0877354	0.0284162	-0.169161	0.0016199
419142	MAP1LC3A	0.229704	0.000106726	0.197131	0.00146499
419150	CHMP4B	0.242685	1.57848e-05	0.315999	4.98e-10
419153	PXMP4	0.202129	0.00208649	0.172978	0.00471341
419154	NECAB3	0.307961	0.0415272	1.21723	3.363e-24
419156	TOX2	-0.28223	0.0295381	-0.748441	0.00113849
419170	PPP1R16B	-0.243318	0.00589244	-0.493429	0.000158365
419180	DBNDD2	0.379163	1.14789e-11	0.872859	7.15117e-13
419195	PKIG	0.451616	5.46925e-06	0.433274	9.53675e-06
419196	SERINC3	0.213594	4.77365e-07	0.28058	0.000120317
419213	STAU1	0.454113	0.000733441	0.597619	1.49809e-18
419220	PPP1R3D	0.181347	0.0462091	0.204868	0.00387822
419229	CABLES2	0.492035	4.77647e-08	0.525043	0.000344425
419245	PPDPF	0.47634	8.35614e-12	0.359764	0.00382884
419254	PRPF6	0.146843	0.00236051	0.201164	1.26852e-08
419263	STMN3	1.01199	0.00159328	0.95825	0.00111625
419265	HELZ2	-0.448668	2.59503e-07	-0.293394	0.00410396
419310	PRELID3B	0.274371	0.000232654	0.356812	3.47611e-08
419312	NELFCD	0.168762	0.000144732	0.230246	3.82203e-05
419352	PARD6B	-0.570587	0.0381009	-1.47201	2.83437e-07
419360	ARHGEF10L	-0.168807	0.00747501	-0.464208	7.30164e-16
419363	SLC45A1	-0.187534	0.000399698	-0.235106	0.00380634
419377	NPHP4	-0.253261	0.00576572	-0.270185	0.00274328
419384	TPRG1L	0.248483	8.67159e-10	0.403749	1.7448e-09
419399	PRKCZ	-0.303605	0.000214778	-0.475646	0.000592379
419401	TMEM52	0.590971	0.0288745	0.245734	0.0429186
419413	VWA1	0.491258	0.00276835	0.989552	3.80999e-10
419423	SDF4	0.173429	2.52088e-05	0.191161	0.000828823
419441	SPSB1	0.328265	5.75246e-05	0.330294	3.95275e-08
419450	PGD	0.23478	3.05209e-07	0.283336	0.000534659
419460	SPEN	-0.354553	1.82537e-13	-0.203851	0.000366049
419468	IFFO2	0.495044	4.15908e-05	1.56392	2.90966e-52
419470	EMC1	0.199886	1.5962e-06	0.0888127	0.0471287
419480	DHRS3	0.159842	0.0296544	0.165727	0.0278752
419484	MFN2	0.169076	0.00130226	0.133461	4.57417e-05
419505	ZBTB40	-0.295261	0.0178511	-0.873944	2.97649e-05
419506	C21H1orf50	0.245039	0.000126202	0.406196	0.00162134
419517	CDS2	0.28262	0.0014584	0.757809	2.5364e-19
419526	KCTD9	0.129633	0.00169998	0.157135	0.00183429
419534	R3HCC1	0.24994	6.86913e-07	0.647879	2.14993e-18
419542	ARID1A	-0.149205	0.000900494	-0.0994595	0.0258312
419557	FABP3	0.603266	3.01162e-11	0.461501	3.66162e-06
419558	SERINC2	0.448534	0.00613273	1.2248	1.5088e-13
419559	EDN2	-0.724262	1.17583e-10	-0.94763	2.45133e-14
419573	RLF	-0.357731	6.85715e-14	-0.177968	0.0324127
419584	LOC419584	0.290889	0.000884628	0.279837	0.0282123
419589	LDLRAP1	0.375281	3.31837e-28	0.412757	3.31856e-11
419614	GNL2	0.37987	2.78611e-07	0.1966	0.00970606
419624	MAP7D1	0.216148	0.0157291	0.372705	1.61333e-06
419625	TRAPPC3	0.154083	0.00773171	0.214993	0.00933017
419629	AGO4	-0.11703	0.0044493	-0.180373	0.000596788
419658	BSDC1	0.140615	0.00283827	0.304727	4.38172e-10
419665	KIAA1522	-0.594342	4.61136e-09	-0.379929	0.014488
419680	CAP1	0.249465	1.91656e-07	0.302351	5.56769e-11
419681	PPT1	0.270982	8.15674e-06	0.504432	1.77746e-13
419699	DPAGT1	0.182359	9.59289e-05	0.469254	1.89386e-25
419705	CCDC15	-0.232352	0.015168	-0.510218	1.36713e-07
419713	SRPRA	0.16623	0.00414314	0.414522	1.93559e-17
419718	ST3GAL4	0.337611	0.019597	1.04879	1.82406e-11
419723	FLI1	-0.129596	0.0251476	-0.224114	3.88009e-07
419731	ST14	1.31055	2.14111e-14	0.443162	0.0014754
419733	ADAMTS15	0.628422	2.3169e-37	0.820941	2.54545e-18
419736	JAM3	-0.239417	2.3041e-05	-0.164773	0.0382798
419743	ATP12A	-3.50028	0.000299446	-2.65945	0.00031297
419751	GRIK4	-1.40875	3.34956e-15	-1.02152	0.000116245
419752	ARHGEF12	-0.23375	1.66554e-05	-0.289483	0.000187596
419757	TTC36	-0.240033	0.00102891	-0.253608	0.0413233
419774	SCN4B	-0.346575	1.92173e-05	-0.675853	0.000849333
419788	TRAPPC4	0.112802	0.0132731	0.261907	0.00024523
419793	SDHD	0.205416	0.00207924	0.60085	1.01869e-09
419802	APOA5	-0.748153	0.00298929	-2.15839	0.00189017
419814	KCTD20	-0.252448	1.0483e-10	-0.160693	0.000706955
419824	NFASC	0.550552	4.05048e-10	1.67985	2.31107e-54
419841	FAM72A	0.48282	0.000512236	0.549805	0.0123553
419843	SRGAP2	0.184855	1.62031e-05	0.349898	3.08339e-06
419848	PIGR	-2.552	0.0142851	-2.5945	4.3148e-07
419852	CD55	-0.499881	0.00145198	-1.41078	1.53731e-84
419877	MAGI3	-0.332816	3.40763e-13	-0.228438	0.00455935
419900	UHRF1BP1	-0.128165	0.00113135	-0.216255	0.000139006
419910	ITPR3	0.224629	0.00248397	0.540712	1.24335e-05
419921	MDFI	-0.49383	0.000258621	-0.513252	8.36177e-06
419923	FRS3	-0.195559	0.00740004	-0.202932	0.00662017
419925	USP49	-0.200296	0.0231716	-0.304055	0.00169643
419954	MAP3K3	-0.131987	0.0124239	-0.216478	3.26443e-09
419955	LIMD2	-0.311009	0.0025542	-0.325433	0.00506631
419966	NMT1	0.227318	0.00033174	0.221213	0.000416814
420002	LASP1	0.155484	0.0111644	0.279387	2.07785e-06
420009	VAT1	0.2625	2.63332e-06	0.744431	7.21713e-65
420017	PSME3	0.160532	4.11719e-06	0.130777	0.0139055
420018	BECN1	0.20526	9.8108e-07	0.268428	7.60493e-05
420022	RAMP2	0.205861	0.00114148	0.321412	5.95686e-06
420037	EIF1	0.169335	5.34834e-05	0.237036	1.69683e-08
420057	SLC1A6	0.318208	4.01112e-05	1.04251	4.51277e-26
420090	ACSBG2	0.447308	3.56529e-07	0.393414	2.08485e-05
420115	HOMER3	0.15658	0.0479952	0.2564	0.00782315
420123	FKBP8	0.227866	3.054e-08	0.335367	3.02899e-11
420130	MAST3	-0.192748	0.00091582	-0.535603	1.71739e-07
420169	CSPP1	-0.189006	0.00133742	-0.219531	0.0035304
420174	SLCO5A1	-0.722627	0.00893893	-1.47878	1.13727e-16
420184	STAU2	0.0630989	0.0123234	0.12268	0.00828773
420195	PAG1	-0.378556	1.11416e-10	-0.429979	0.00253052
420217	OSGIN2	-0.381871	0.00386034	-0.555262	6.16074e-07
420218	DECR1	-0.288709	4.61696e-08	-0.716958	2.09583e-10
420236	UQCRB	0.23021	0.00283827	0.559734	2.00381e-07
420238	CPQ	1.05423	7.04692e-11	0.581678	0.00371094
420251	RNF19A	-0.166867	0.0085203	-1.05869	2.08627e-78
420254	AZIN1	0.233729	1.84914e-06	0.613351	6.21615e-16
420267	LRP12	0.270778	4.53519e-08	0.421967	8.02383e-11
420273	EMC2	0.342803	5.97171e-05	0.548964	3.33239e-08
420281	COLEC10	-0.34066	0.0031913	-0.696831	1.3849e-09
420286	RAD21	-0.102287	0.020407	-0.141411	0.00787386
420299	RHPN1	-0.631638	0.000279302	-0.33177	0.0121542
420309	DENND3	0.976009	3.59454e-18	0.708806	1.01399e-09
420325	KCNQ3	-0.582655	6.98152e-17	-0.644595	6.67932e-08
420334	WASHC5	0.138258	0.0446696	0.279904	0.000292509
420347	ZHX1	0.120862	0.0264967	0.323228	0.000457149
420357	DEPDC6	-0.229615	0.00526053	-0.542699	3.25415e-15
420361	ENPP2	0.317568	0.0394327	0.455398	3.25665e-05
420384	AQP1	-1.3354	7.36089e-20	-1.48918	1.04635e-39
420386	ADCYAP1R1	-0.502939	0.0360131	-0.792078	6.1086e-05
420409	NACAD	0.905672	0.00272294	0.594185	0.0137497
420416	PLCD1	0.112393	0.0283493	0.415278	1.14081e-13
420421	OXSR1	0.217823	0.00203105	0.269681	0.024084
420430	EXOG	-0.180414	0.0105985	-0.245818	0.0212044
420436	GALNT11	0.599016	1.192e-18	0.437799	0.00021841
420449	PTPRN2	-1.04179	3.55383e-16	-0.701144	0.00410403
420460	WDR37	-0.138369	0.0100847	-0.432688	3.33963e-06
420471	EPC1	-0.119396	0.00622838	-0.172269	0.0297796
420472	KIF5B	0.132794	0.0192165	0.549372	1.65566e-19
420473	ARHGAP12	0.11029	0.0391456	0.217168	0.000643031
420483	RAB18	0.179281	0.00308629	0.329021	0.00185944
420487	MASTL	-0.405377	0.0321674	-0.697867	0.00619345
420488	ACBD5	0.373718	7.71334e-06	0.341228	0.000516083
420489	ABI1	0.153175	2.80432e-07	0.448481	2.25121e-47
420491	xcc-b100_1894L	0.51089	0.009232	1.04143	2.27613e-48
420505	SPAG6	-1.92735	3.5845e-17	-1.11342	4.23631e-06
420509	MLLT10	-0.15451	0.00179646	-0.246202	0.000370204
420511	PLXDC2	0.177042	0.0424739	0.410527	0.00033946
420518	HACD1	0.38952	2.61642e-05	1.57147	5.90768e-110
420519	VIM	0.332257	1.43477e-17	0.894292	4.60613e-28
420524	RSU1	0.147079	0.0100511	0.259114	0.00266028
420531	ACBD7	-0.938539	0.000163402	-1.07904	0.000259618
420550	ANKIB1	0.369161	7.91601e-05	0.569853	6.8479e-19
420552	LOC420552	-0.567101	0.0425451	-0.919512	0.0240906
420561	TFPI2	0.351845	0.0146149	0.428973	0.00138587
420576	COL28A1	-0.352714	0.00258664	-0.383953	1.87704e-07
420581	ICA1	-0.332931	0.0474441	-1.50732	7.12617e-43
420599	HDAC9	0.173137	0.0112249	0.409379	2.5705e-06
420611	FAM126A	-0.140017	0.000253952	-0.150412	0.0198828
420618	TRA2A	-0.0733093	0.0414257	-0.300385	2.92713e-09
420639	BTD	0.29567	0.000138245	0.280647	9.68929e-08
420645	PLCL2	0.353846	0.00172299	0.195842	0.00146743
420649	RAB5A	0.184496	9.21459e-06	0.182336	0.0171229
420674	ANO10	0.18611	0.00850299	0.384289	1.32613e-09
420693	CDV3	0.398963	6.007e-08	0.143527	0.0309561
420700	SACM1L	0.147462	0.000494326	0.231455	0.000385162
420703	CDCP1	-0.834594	6.19704e-12	-0.900591	2.24407e-05
420728	TRANK1	-0.225528	8.33604e-05	-0.616869	3.52452e-19
420731	EPDR1	0.237509	0.0170022	0.581664	7.43679e-10
420732	SFRP4	0.752562	0.000153401	1.02565	0.00586252
420740	EEPD1	0.598794	3.42819e-06	1.08843	5.41909e-16
420744	BMPER	0.747986	6.66206e-22	0.482276	0.01993
420745	BBS9	0.576113	2.38601e-18	0.401234	1.08439e-07
420752	PDE1C	-0.369617	0.027919	-1.47072	6.09434e-22
420774	HECW1	-0.401407	1.30472e-06	-0.389464	0.000185782
420776	BLVRA	-0.48242	0.0384317	-1.29285	1.2976e-07
420797	SLC12A7	-0.189332	1.25498e-05	-0.428373	4.6618e-10
420826	MBOAT1	-0.266734	0.00057557	-0.495314	0.000279273
420842	GMPR	0.562258	0.000262761	0.732999	2.43637e-05
420851	TMEM14C	-0.409676	0.000276304	-0.329441	0.0108308
420854	EDN1	-0.476904	2.44892e-05	-0.559079	2.36852e-08
420857	TMEM170B	0.263789	2.7987e-05	0.327815	0.00525924
420869	DSP	-1.54006	8.26297e-08	-1.43227	0.00526054
420900	SERPINB5	-1.60523	1.82072e-05	-2.21952	2.04526e-15
420905	ZCCHC2	-0.204499	3.15259e-07	-0.21403	0.00103394
420935	ADCY2	-0.35923	0.014637	-1.49774	1.02163e-08
420957	TMEM245	0.122477	0.0461879	0.578511	7.53518e-59
420963	PTPN3	-0.393973	0.00158221	-0.559928	0.00629856
420969	FH	0.30424	2.05364e-09	0.200121	0.00776113
420970	CCDC127	0.328091	1.28021e-10	0.468159	3.22534e-05
420987	EXOC3	0.267085	1.75859e-13	0.44019	4.23629e-23
421063	USP14	0.541807	5.93439e-35	0.46264	2.34642e-10
421068	ABHD3	0.71143	8.73291e-15	4.01996	1.66442e-141
421069	MIB1	0.149803	0.00449796	0.268165	1.24346e-10
421075	C2H18ORF8	-0.161524	0.00220939	-0.198011	0.0177115
421080	IMPACT	-0.262777	0.031174	-0.334461	0.00571781
421085	SS18	-0.0815385	0.0390692	-0.115024	0.0435663
421098	GAREM1	-0.148192	0.049744	-0.774193	2.31495e-14
421100	KLHL14	-0.784341	0.00455189	-2.03575	1.0038e-06
421106	LOC421106	-0.181386	0.0413343	-0.856689	5.90892e-18
421108	LOC421108	-0.41473	0.0139297	-2.28356	1.20369e-14
421124	TMEM68	0.390935	4.05706e-08	0.905989	2.47095e-28
421127	LYN	0.814614	5.43023e-22	0.372706	0.00534427
421138	TOX	-0.637743	0.000788242	-0.929569	0.00495112
421145	YTHDF3	0.0828972	0.046712	0.182802	2.13571e-05
421147	TIMM17A	0.16597	0.000221252	0.185189	0.00306486
421148	ADIPOR1	0.209192	3.41379e-05	0.227776	2.12195e-06
421158	PKP1	-0.7938	0.00778221	-3.53058	3.02948e-09
421160	LAD1	-0.695636	0.0323147	-1.09293	0.0179305
421170	RABIF	0.174111	0.0229557	0.564646	0.00048794
421172	ZC3H11A	-0.164999	0.00619001	-0.36296	7.01879e-13
421177	ELF3	-1.72002	7.32006e-05	-1.97812	1.58259e-05
421178	KIF21B	-0.426963	1.57138e-07	-0.344233	0.00495639
421182	BRPF3	-0.165414	0.00795201	-0.278448	0.00115557
421185	SRPK1	-0.0956745	0.0328625	-0.360344	2.1106e-17
421192	XPO1	-0.110709	0.00893121	-0.138574	0.0451589
421230	ZC3H6	-0.268877	3.30101e-12	-0.157011	0.0498087
421258	CUL9	-0.165994	0.0168593	-0.26027	0.000191705
421264	APLF	-0.224037	0.00964553	-0.23121	0.00871921
421273	RAB1B	0.281631	8.59462e-23	0.254058	1.27252e-06
421274	CEP68	0.275359	0.00195863	0.238558	0.0318082
421281	MDH1	0.201598	0.0430076	0.328073	0.0176746
421289	FBXO11	0.132907	0.00192512	0.173816	0.000197966
421292	EPCAM	-3.60719	4.68775e-05	-2.68681	0.000163352
421306	EHD3	0.202671	0.00117897	0.1435	0.0228772
421319	TMEM63A	0.24279	0.000169156	0.210914	0.000323228
421321	EPHX1	0.545812	8.14747e-22	0.668241	2.53442e-13
421324	WDR26	0.155809	1.70534e-07	0.129548	0.00683986
421327	DEGS1	0.203489	9.50958e-06	0.357223	1.8799e-05
421333	DISP1	-0.292348	0.000114503	-0.752229	1.12044e-16
421359	KCTD3	0.120918	0.0145799	0.141445	0.0268656
421362	RPS6KC1	0.130721	0.0266659	0.320865	1.54484e-09
421370	NENF	0.251093	0.000831394	0.221949	0.0124075
421373	DTL	-0.430281	0.0152917	-1.61	4.35028e-18
421378	RD3	-0.259876	0.00338786	-0.367509	7.19396e-05
421381	KCNH1	-0.976094	0.000843295	-1.56735	0.00335052
421383	SERTAD4	-0.336721	5.76526e-14	-0.18851	0.0325526
421386	TRERF1	-0.203675	6.97001e-05	-0.349158	7.31638e-08
421390	PKDCCA	1.07638	4.3423e-07	0.351031	0.00121172
421392	COX7A2L	0.418363	6.85312e-09	0.231104	0.00452066
421413	MCFD2	0.304711	0.00100561	0.370083	0.00557224
421419	LOC421419	0.144362	0.00224553	0.412347	1.65981e-05
421421	SUPT7L	-0.122029	0.0155422	-0.146402	0.00264053
421424	KCNK5	-0.356281	3.57746e-05	-0.556322	1.0519e-08
421430	ZFAND3	0.15773	8.69804e-06	0.227148	2.59052e-05
421435	RNF8	0.20251	4.17391e-06	0.160387	0.0117739
421447	EPHX1L	-0.371361	0.000713736	-0.672016	2.72743e-08
421453	YIPF3	0.270129	2.12566e-08	0.31172	5.16891e-05
421458	FAM98A	0.313633	1.43185e-24	0.453912	6.50505e-10
421483	MEMO1	0.241375	2.91584e-12	0.590354	1.24993e-14
421492	HNRNPU	-0.124605	0.000769489	-0.252992	9.94401e-07
421498	SDCCAG8	0.328976	0.000118171	0.248977	0.0164115
421519	KCNK1	-0.47918	1.3582e-05	-1.57709	3.07264e-08
421541	PGBD5	0.804418	2.43164e-05	1.12943	4.65131e-05
421552	FAM120B	-0.221601	0.000108835	-0.162166	0.0059338
421559	SMOC2	-0.619198	1.45154e-13	-0.368382	0.042081
421574	PDE10A	-0.426572	2.35241e-19	-0.181952	0.0109337
421587	ACAT2	0.362749	0.00371085	0.553266	0.00268869
421588	WTAP	-0.0952341	0.00356011	-0.144256	0.000796306
421601	CCDC73	-0.479969	0.00180994	-0.683682	2.02411e-10
421637	ARMT1	0.47519	6.88326e-15	0.283623	0.000714162
421640	SYNE1	-0.188656	2.74329e-08	-0.258214	0.000249365
421645	IPCEF1	-0.459196	3.56769e-05	-0.239549	0.0137812
421656	SYNJ2	-0.418211	5.23398e-07	-0.257292	0.0210503
421671	AIG1	0.277961	0.0108476	0.7157	3.38721e-18
421674	VTA1	0.241363	3.65051e-10	0.308405	7.08873e-06
421681	ARFGEF3	-0.441487	0.000870701	-1.14818	1.02586e-08
421682	PERP2	-0.312394	0.000547996	-0.710483	4.07438e-07
421705	L3MBTL3	-0.290265	0.000569758	-0.704458	8.34801e-12
421724	HSF2	0.181699	0.000158653	0.216126	0.000771331
421766	SESN1	0.326735	1.37592e-08	0.356658	8.7273e-05
421774	SEC63	0.109701	0.0065067	0.18379	4.30083e-11
421783	AIM1	-1.07785	0.0123343	-2.02101	3.20443e-05
421785	PREP	0.0964819	0.0351972	0.27005	3.52524e-06
421798	FBXL4	-0.311528	4.41498e-08	-0.333675	2.59052e-05
421804	UFL1	0.116726	0.00233627	0.211738	0.000126363
421809	BACH2	-0.317247	1.45708e-05	-0.300345	0.00308782
421844	IBTK	0.125716	0.014633	0.112434	0.00481747
421851	SH3BGRL2	-1.33542	1.82881e-07	-2.27513	0.000774979
421852	LCA5	-0.265149	0.000371836	-0.365313	0.000557296
421868	ASRGL1	0.151748	0.0308642	0.451922	0.000144173
421871	FAM135A	0.186052	0.0304363	0.372631	1.76603e-23
421875	ADGRB3	0.790642	0.02203	1.36566	7.62685e-06
421879	RAB23	0.179645	0.000515879	0.999346	1.96258e-61
421895	FBXO9	0.37547	1.78348e-32	0.655109	6.42091e-21
421928	ITGB1BP1	-0.277706	0.00247454	-0.311804	0.00156769
421932	YWHAQ	0.119363	5.51049e-05	0.353645	6.69622e-11
421941	PQLC3	0.44404	1.58648e-06	0.203835	0.00302535
421945	LPIN1	0.718157	4.97966e-56	0.469697	0.00580537
421947	NBAS	0.175893	0.000128714	0.518482	6.43712e-43
421966	HS1BP3	0.214649	0.0287718	0.260491	0.0217211
421988	RNF19AL	0.185328	0.0303305	0.227835	0.0173361
421990	SNX17	0.178761	0.00354144	0.39103	3.54166e-25
421994	RAB10	0.134707	2.9255e-06	0.164136	5.04074e-06
422004	ESCO2	-0.386721	0.0028157	-0.829218	0.00597809
422013	ADCY3	-0.165276	0.0291571	-0.275932	1.45992e-05
422017	ZNF395	-0.368923	1.873e-07	-0.571213	8.00539e-09
422022	EXTL3	0.290748	0.00351681	1.06553	5.63528e-113
422042	PAQR8	0.436775	0.000318743	1.47005	3.98593e-38
422070	SLC38A10	0.178853	0.000744672	0.454583	1.00426e-17
422076	AATK	-0.450057	1.32727e-09	-0.456894	3.7823e-05
422080	RNF213	-0.357571	0.0219164	-0.613199	2.26769e-05
422082	GAA	0.344372	0.00760066	0.511229	8.2297e-06
422093	PCYT2	0.403861	1.77721e-09	0.214053	1.00333e-05
422099	ABCC3	-0.217237	0.0109847	-0.67475	6.92543e-18
422100	SPATA20	-0.38864	4.77891e-08	-0.240002	0.00651957
422101	MYCBPAP	-0.545477	1.14748e-21	-0.371256	0.0169826
422103	LRRC59	0.280399	4.63337e-10	0.23432	0.00826342
422107	CD300LG	0.730457	0.000185277	0.917083	1.55118e-07
422113	HID1	-0.119361	0.0468338	-0.369118	1.70645e-05
422117	SLC16A5	-0.435649	0.0461019	-1.5966	8.64296e-08
422123	SLC25A19	-0.163902	0.00395265	-0.204316	0.00200647
422131	MID2	-0.437006	1.10395e-12	-0.288293	0.00452413
422161	YIPF6	0.127399	9.85923e-05	0.13779	0.0110327
422165	AR	-0.367526	0.000588199	-0.521117	1.19471e-16
422168	HEPH	-0.421366	0.00113389	-1.13429	4.80608e-19
422174	LAS1L	0.148072	0.00447164	0.214701	0.00150867
422176	ZC4H2	-0.127108	0.0214952	-0.235888	6.54058e-07
422181	PHKA1	0.374894	0.0328249	0.55907	5.90273e-10
422193	DRP2	-1.23056	2.85222e-05	-1.30563	0.000372789
422197	MPP1	0.342326	0.00219929	0.507159	4.33719e-08
422200	FUNDC2	0.211357	0.00138646	0.461418	5.03015e-15
422209	ZMYM3	-0.173089	0.00499943	-0.301271	0.000338108
422210	MED12	0.167825	9.0488e-06	0.153353	0.00208399
422222	PLS3	0.194925	0.00774522	0.761951	4.78236e-26
422230	IL13RA1	-0.513023	2.02349e-07	-0.49904	4.57063e-06
422234	GPC4	0.456798	0.000445445	1.61039	0
422237	FAM122A	0.260772	2.52855e-06	0.386841	5.54414e-08
422240	MMGT1	0.294068	2.22712e-08	0.582057	7.46768e-15
422241	SLC9A6	0.234951	0.000234886	0.760293	2.47669e-33
422247	ARHGEF6	0.181099	0.029018	0.298832	0.0115091
422249	TM9SF2L	0.202728	6.9804e-06	0.245764	1.67445e-05
422253	MCF2	0.219294	0.0294308	0.498814	0.00333739
422265	KLHL4	-0.753519	0.000575308	-0.794133	0.00116438
422266	CHM	0.20696	0.000281734	0.287272	4.29522e-07
422277	SH3BGRL	0.465151	7.45343e-07	1.18107	1.50149e-15
422291	PRRG3	-0.601815	3.4915e-19	-0.29428	0.000340904
422292	CLDN2	-1.05804	0.00263158	-1.93984	4.28276e-11
422301	ZNF185L	-1.75545	5.25642e-11	-2.17558	3.94206e-05
422321	RASL11AL	0.671195	1.58305e-17	1.38971	4.94623e-23
422322	USP12-like	0.562235	1.22619e-10	0.473054	4.26604e-17
422336	AMOT	-0.192612	6.6041e-06	-0.0951417	0.041769
422341	CAPN6	0.354584	0.00147212	0.534351	0.00770554
422345	ACSL4	0.255713	0.00851229	0.173913	0.0160839
422347	IRS4	-0.223743	0.00103575	-0.166344	0.0245174
422353	SYTL2L	-0.261093	0.000215649	-0.482508	0.00350217
422367	ZBTB33	0.143373	4.18852e-07	0.114286	0.00603468
422374	KIAA1210	-0.430592	1.16462e-05	-0.700401	9.83419e-07
422379	IL1RAPL2	1.23738	6.04187e-07	1.63581	1.21474e-07
422386	CD99L2	0.408162	4.21798e-11	0.802285	2.66058e-78
422394	AFF2	-0.295929	7.80923e-09	-0.21462	0.0132254
422399	MND1	0.347328	0.0364256	0.633868	0.00268753
422427	DDX60	-0.703676	0.00140387	-1.11092	1.49799e-05
422432	CLCN3	0.254572	3.24773e-17	0.400865	2.68674e-07
422443	SETD7	0.167145	0.000668895	0.252824	4.58573e-08
422447	CLGN	-0.977465	3.46486e-05	-0.616544	0.0374628
422463	OTUD4	-0.17205	3.13837e-05	-0.292742	4.7799e-11
422468	TTC29	-0.426449	0.0128624	-0.73724	0.0354072
422471	ARHGAP10	-0.452723	8.23047e-08	-0.226286	0.0209397
422489	INTS10	0.127686	0.0472924	0.319739	0.000158283
422492	SMIM19	0.345777	0.000228257	0.255907	0.0234724
422493	SLC20A2	0.261064	1.32423e-05	0.285344	1.55764e-05
422502	JADE1	-0.251574	0.000115651	-0.281345	0.0023296
422508	CNOT6L	-0.127934	0.0134141	-0.293547	7.42393e-08
422515	FAM13A	-0.137956	0.000969292	-0.30266	3.03794e-06
422530	PAPSS1	0.214917	6.5096e-05	0.192499	0.00949807
422531	DKK2	0.465378	0.0183735	1.15577	1.50008e-09
422535	NPNT	-0.268764	0.0162836	-1.05287	5.77322e-16
422542	UFSP2	0.38061	0.000908349	0.562999	0.000135951
422555	WWC2	0.328883	0.000622647	0.63558	2.67225e-10
422561	GALNT7	-0.130574	0.0175846	-0.225943	3.01662e-05
422576	G3BP2	0.203502	4.90572e-08	0.43322	1.30058e-13
422580	ANTXR2	-0.385233	1.53733e-10	-0.273934	6.86303e-16
422594	COPS4	0.13109	0.0479245	0.182578	0.0427932
422599	TMEM150C	-0.306565	0.00777504	-0.640938	1.31668e-12
422610	GPAT3	0.42927	0.00103575	0.505606	6.27391e-14
422611	CDS1	-0.655118	4.9065e-06	-1.13967	0.00190296
422618	TECRL	0.756197	0.0373295	1.0594	0.00239296
422629	ERI1	0.164002	0.0166906	0.317925	0.00154451
422637	STBD1	0.875853	1.36792e-18	0.349702	0.0399264
422642	SDAD1	0.298018	0.00487048	0.232126	0.00778901
422649	SLC4A4	-0.507215	0.030871	-2.27354	1.2774e-06
422653	RASSF6	-0.614586	0.0258663	-2.1551	1.42874e-07
422667	BBS12	-0.628924	2.57128e-12	-0.239742	0.0210829
422677	PDE5A	-0.346186	7.30675e-11	-0.263255	0.000272832
422688	CAMK2D	0.0745243	0.035983	0.20675	0.00123487
422692	TIFA	-0.548434	0.00107748	-1.34777	1.32969e-22
422703	EIF4E	0.105469	0.0128777	0.124679	0.0333252
422715	BDH2	-0.388536	0.00371896	-0.429664	0.0262336
422720	TLR3	-0.422666	0.00147363	-0.47492	1.4776e-05
422727	ASAH1	0.629565	4.41647e-15	0.622206	2.33267e-15
422730	SLC7A2	-0.455028	0.000359915	-0.550799	0.000117759
422750	SRD5A3	0.548246	1.75918e-06	0.845423	4.08033e-21
422751	CHIC2	-0.12962	0.03605	-0.207864	0.020051
422776	ATP8A1	1.09431	5.46041e-25	1.41249	1.01373e-34
422777	BEND4	-0.513915	0.0440402	-0.700962	0.0226841
422778	SLC30A9	0.106773	0.0378458	0.283165	3.27787e-05
422788	RFC1	-0.334503	4.55486e-20	-0.340575	2.07616e-07
422802	RBPJ	-0.37946	3.63304e-31	-0.359896	4.93127e-08
422804	SEL1L3	-0.151469	6.30907e-05	-0.125952	0.0426865
422809	LGI2	0.917972	2.44892e-05	0.764046	1.1953e-05
422831	C1QTNF7	-0.591516	4.89302e-08	-0.374747	0.00585649
422832	CPEB2	0.501348	3.72129e-06	0.736665	2.84725e-13
422840	HS3ST1	-0.336513	0.00387429	-0.329014	0.000588043
422841	ZNF518B	-0.124272	0.0360294	-0.196882	0.00255203
422880	NOP14	0.129678	0.03491	0.133445	0.033218
422892	POLN	-0.391239	0.0272477	-0.372546	0.00959633
422896	NELFA	-0.235837	2.23306e-07	-0.342768	4.69376e-08
422901	LOC422901	-0.215822	8.38538e-05	-0.159088	0.0285781
422917	KDM3A	-0.128299	0.00107092	-0.415973	1.50135e-14
422930	EIF2AK3	-0.133284	0.00681542	-0.122073	0.0341206
422941	DDRGK1	0.472649	6.15851e-35	0.69261	1.28614e-24
422943	SLC4A11	-0.575593	3.33238e-05	-1.4883	2.02113e-42
422946	ATRN	-0.143869	0.00167638	-0.260493	2.13145e-07
422966	C5H11ORF9	-0.679202	0.000211921	-1.76252	6.16621e-19
422982	DHCR7	0.341125	0.020488	0.875227	2.62208e-16
422985	BET1L	0.163718	0.00140938	0.21282	4.27578e-05
423008	PCMT1L	0.159774	0.0348157	0.493306	6.02645e-10
423021	NLRPL	-0.206673	0.00676794	-0.574123	1.95056e-13
423023	VPS37C	0.192027	0.0113454	0.213434	0.0208395
423029	BTBD10	0.186702	9.8804e-06	0.241372	0.00677368
423041	AMPD3	0.718207	4.60082e-06	0.485681	9.31406e-07
423047	TMEM41B	0.41436	3.26396e-18	0.313494	3.56542e-07
423063	COPB1	0.102603	0.00136353	0.124607	0.00457166
423068	SOX6	-0.514186	0.00479084	-0.578195	0.0354382
423069	PLEKHA7	-0.354552	0.00980586	-0.531427	8.4569e-12
423070	PIK3C2A	0.186018	0.00139449	0.165164	0.00206716
423087	NAP1L4	0.0931354	0.00592084	0.308945	1.8327e-09
423090	KCNQ1	-0.611285	0.000873026	-0.811606	7.34735e-15
423103	CHID1	0.395571	7.22566e-09	0.564369	0.00010532
423104	TSPAN4	-0.207421	0.000736702	-0.398485	0.000155545
423106	CRACR2B	-0.16358	0.0309024	-0.890519	1.01486e-21
423107	RASSF7	-0.952716	2.37571e-06	-1.79486	1.46605e-10
423110	LOC423110	-0.14679	0.00100622	-0.400827	1.90475e-08
423111	RNH1	0.350377	1.75647e-11	0.230292	0.00129332
423113	C11orf24	0.148058	0.00226068	0.306355	3.722e-06
423122	FADS2	0.724563	6.24182e-09	1.96765	6.51734e-38
423123	RAB3IL1	-0.169725	1.25498e-05	-0.22074	0.0130174
423130	ZDHHC5	0.133031	0.0356352	0.256499	0.0164469
423132	SERPING1	-0.349213	4.48346e-06	-0.996611	2.64328e-22
423133	SLC43A3	-0.337312	0.000206843	-0.491543	5.85475e-12
423162	PRR5L	-0.246715	0.0333877	-0.431738	0.0138293
423163	TRAF6	-0.130547	0.00969918	-0.148362	0.0128322
423172	CD82	0.269973	2.53433e-14	0.322925	1.57084e-06
423181	PTPMT1	0.366158	0.00823668	0.633064	0.00575305
423183	SLC39A13	0.0771854	0.00793524	0.586555	4.27781e-71
423186	PACSIN3	0.303629	0.00121303	0.571617	4.19644e-10
423202	MAPK8IP1	0.574571	2.01854e-09	0.853716	1.061e-18
423203	SLC35C1	0.246826	3.04209e-06	0.311985	5.49666e-08
423206	SPINT1	-0.142146	0.0310732	-0.427884	3.28857e-07
423215	RTF1	-0.0678211	0.0260586	-0.0971612	0.0416872
423225	SPTBN5	-0.58576	0.00230928	-0.952917	2.83234e-06
423234	ZNF106	1.20359	0.0106971	0.248925	0.0262498
423243	TMEM62	0.163782	0.01484	0.224061	0.0269939
423245	ELMSAN1	-0.194098	8.15645e-05	-0.218882	0.000384475
423246	DNAL1	0.170846	1.57848e-05	0.539788	4.41529e-19
423269	TMEM229B	-0.516084	3.72895e-19	-0.872337	6.67066e-10
423280	ATP6V1D	0.192883	1.70867e-06	0.581443	1.59385e-11
423288	EMC7	0.295846	1.64569e-06	0.397296	4.78104e-07
423296	AQR	0.137388	0.000261008	0.10072	0.0337344
423299	STXBP6	-0.249186	0.00126021	-0.43035	0.0317739
423307	SCFD1	0.150959	0.0498774	0.273993	0.00581541
423320	CFL2	0.211606	0.00941024	0.643696	1.32738e-22
423328	BRMS1L	0.20422	3.09158e-05	0.243901	0.000322965
423335	SEC23A	0.0810911	0.00210525	0.346434	1.61867e-10
423357	DLST	0.114765	0.0265062	0.289477	2.27951e-05
423372	TMEM63C	0.457011	0.000128	1.52518	7.9428e-29
423390	STON2	0.267893	1.05752e-05	0.62582	2.05399e-10
423401	TTC8	0.178273	0.0072746	1.34081	9.75423e-49
423412	TC2N	-0.373957	0.00740509	-1.5043	2.15941e-14
423418	LGMN	0.545223	0.00283827	0.709638	3.83441e-08
423426	UNC79	-0.706004	0.00125948	-1.59918	0.000191853
423445	SETD3	0.245628	1.57848e-05	0.198155	0.00331848
423453	EVL	0.713541	6.05907e-17	1.07408	3.737e-59
423458	WARS	0.225455	0.00238933	0.262973	0.00125913
423474	LOC423474	0.36681	1.81835e-05	0.470056	1.32715e-17
423476	EXOC3L4	-0.833174	9.49357e-05	-1.82766	0.000464423
423477	TNFAIP2	0.225673	0.00390365	0.266078	0.00173627
423479	EIF5	0.260845	8.80351e-06	0.162419	0.02065
423481	TRMT61A	0.184325	0.0290524	0.290318	0.00293013
423482	BAG5	-0.164272	0.0278987	-0.36076	4.23136e-05
423484	KLC1	0.131213	0.0115074	0.166707	1.39473e-06
423498	C5H14orf79	-0.336474	0.0421462	-1.18332	8.17541e-17
423513	RHOJ	-0.310136	4.87847e-14	-0.333912	0.00171781
423516	SYT16	-0.718914	0.000534549	-0.51844	0.0202005
423542	PSMA3	0.292876	6.88959e-09	0.299152	0.00445408
423556	MAPK1IP1L	0.134396	0.0172476	0.233019	6.26947e-05
423565	LRR1	-0.2407	0.0484763	-0.31342	0.0142098
423584	TXNDC16	0.295	0.00379332	0.183802	0.0224269
423585	ERO1A	0.272327	2.78083e-05	0.346177	2.51647e-09
423588	GNPNAT1	0.226316	0.000215215	0.324563	0.00210422
423604	BICC1	-0.482905	4.78566e-21	-0.255371	0.000914431
423615	NCOA4	0.138175	0.0160984	0.360085	1.53341e-14
423621	GHITM	0.290654	4.23889e-05	0.758637	5.05796e-09
423634	TMEM254	0.496107	1.32845e-10	0.382297	9.3437e-07
423641	UBE2D1	0.165378	0.00414996	0.156711	0.0184099
423655	JMJD1C	-0.225718	4.92547e-09	-0.227064	0.00494723
423658	ZNF365	0.176175	0.00935418	0.629822	8.45943e-17
423666	CCDC6	0.148045	5.81926e-07	0.252517	4.54018e-11
423667	SLC16A9	0.343828	1.59015e-13	0.419065	7.14575e-09
423696	VPS26A	0.32292	2.44007e-11	0.444055	4.20784e-11
423698	HKDC1	-0.865325	0.000954101	-0.962939	0.00175928
423711	SAR1A	0.144602	0.00976102	0.519018	1.53692e-08
423712	ADAMTS14	-0.5213	3.62938e-06	-0.78922	1.02271e-08
423719	LOC423719	-0.433453	0.00835842	-0.544145	0.0421975
423720	AIFM2	0.757437	2.43445e-11	0.521792	0.00151769
423723	PPIF	-0.301218	0.0145364	-0.506461	8.35495e-05
423724	ZMIZ1	-0.29758	1.26852e-06	-0.210938	0.000760988
423763	NDUFB8	0.262156	0.00402639	0.418235	0.00469139
423764	SEC31B	0.353654	0.000356908	1.66299	2.60912e-87
423796	PCGF5	-0.396471	1.39318e-33	-0.409158	1.19471e-16
423814	IDE	0.115763	0.0208939	0.118578	0.0153835
423818	DUSP11RC1I	-0.113471	0.0389226	-0.187233	0.00492371
423824	KNDC1	0.380241	0.00435366	0.424519	0.0231913
423825	ADGRA1L	-0.215221	0.0381009	-0.445343	9.79485e-10
423847	LCOR	-0.178245	0.00648277	-0.187847	0.0122046
423858	SLF2	-0.111501	0.0121441	-0.300665	7.14428e-05
423862	ACTR1A	0.322093	6.30497e-14	0.447916	8.16968e-13
423864	TRIM8	-0.129268	0.0182939	-0.177265	0.0396641
423886	XPNPEP1	0.171313	0.00713635	0.164915	0.00308341
423896	ACSL5	-0.261116	0.0424379	-1.05865	8.08842e-11
423901	CASP7	-0.362682	0.0141272	-0.77636	1.4667e-12
423915	ATRNL1	-0.668047	8.2534e-26	-0.295634	0.000391993
423924	RAB11FIP2	0.167035	0.000643625	0.566212	9.43524e-39
423936	ATE1	0.24167	0.000462853	0.176164	0.00669776
423939	TACC2	0.23955	3.41026e-05	0.25821	0.000685675
423952	CHST15	0.306825	0.00202001	0.38664	0.000245932
423967	LOC423967	-0.117071	0.0377766	-0.135702	0.00639557
423972	PWWP2B	0.259025	0.000941924	0.280693	0.00112344
423973	INPP5A	-0.184285	0.000552282	-0.160818	0.00677335
423981	ORMDL1	1.05741	1.81564e-12	0.423671	1.24063e-08
423984	SLC40A1	0.331091	3.21257e-09	0.341098	0.00301737
423989	TFPI	0.274677	0.000427813	0.346762	0.00353831
424004	KANSL1L	-0.143974	0.000569758	-0.364683	8.457e-06
424006	LANCL1	0.328198	0.000439045	0.290221	0.000619331
424009	SPAG16	0.491158	0.0247977	0.491421	0.0279292
424020	COPS8	0.300296	0.000139115	0.387809	0.000703917
424030	ASB1	0.150822	0.00296873	0.178938	0.00576763
424044	STAT1	-0.40533	0.00205995	-0.420567	5.97519e-06
424047	SDPR	0.161654	0.000150501	0.634554	2.81962e-26
424054	PGAP1	0.355804	0.00556437	0.941816	3.10927e-41
424055	ANKRD44	0.114577	0.0347628	0.276891	0.000226663
424056	SF3B1	-0.116618	4.40994e-10	-0.108907	0.00125417
424060	PLCL1	0.513003	0.00118859	2.26574	1.17103e-88
424062	RFTN2	-0.33057	7.99116e-14	-0.258402	0.000135873
424086	CDK15	-0.801723	1.70443e-05	-1.9324	6.22638e-10
424097	MDH1B	0.923492	1.49096e-05	1.54117	1.74897e-09
424100	ZDBF2	-0.132901	0.00145718	-0.165272	0.0326632
424107	RAPH1	0.156679	0.0339599	0.276289	0.00266047
424112	IDH1	0.181917	0.0135903	0.229041	0.00188506
424123	CWC22	-0.148223	0.000329055	-0.169047	0.0142174
424125	SESTD1	0.179608	0.00407353	0.124735	0.00224759
424138	MTX2	0.319783	2.95135e-05	0.324194	0.000102127
424177	GALNT3	-0.519658	0.00357709	-1.01511	0.000711407
424185	IFIH1	-0.449441	1.34287e-05	-0.264321	0.000558241
424187	DPP4	-0.748386	7.40666e-14	-1.14897	0.00144574
424189	PSMD14	0.258647	0.00145743	0.427622	1.39513e-07
424191	ITGB6	-1.65588	0.000276731	-2.98997	2.59856e-05
424203	FAM134A	0.300104	7.36683e-06	0.365867	9.41814e-11
424204	CNPPD1	0.348126	1.75859e-13	0.169115	0.010672
424214	PLCD4	0.517516	9.22858e-07	0.276481	0.0188116
424226	ERCC3	0.270996	1.02563e-15	0.115708	0.0196567
424235	EPB41L5	-0.257884	0.000113451	-0.774052	6.05951e-09
424237	RALB	0.396824	4.7028e-09	0.223545	0.000231659
424246	DIRC2	0.425371	4.66459e-11	0.443593	6.35145e-12
424251	HACD2	0.275331	9.53331e-05	0.420282	7.33492e-09
424263	GPD1L2	0.495903	3.44457e-98	0.973238	2.66906e-10
424264	LMLN	-0.278897	9.15718e-05	-0.371846	0.00700231
424275	STEAP3	-0.425419	0.000778713	-0.967931	4.46296e-05
424286	MGAT5	-0.322551	1.07963e-08	-0.296594	2.82222e-11
424293	UBXN4	0.313537	8.5057e-16	0.372727	7.16433e-16
424296	DARS	0.262526	7.90788e-06	0.286503	0.0010145
424298	HNMT	0.241542	0.000251611	0.642863	2.78e-09
424299	SPOPL	0.314164	7.32165e-17	0.433244	3.44872e-08
424307	ORC4	0.295615	3.41026e-05	0.44682	0.00236793
424309	EPC2	-0.160646	5.24469e-05	-0.199915	0.00763141
424312	RND3	0.223824	0.000140198	0.364633	0.00662237
424317	STAM2	0.265849	1.82111e-06	0.343346	1.9167e-10
424321	GPD2	0.264446	3.43747e-05	0.638241	4.10273e-24
424328	PKP4	-0.138808	0.0179316	-0.275605	0.000160625
424367	HSD17B7	0.660371	5.82759e-10	2.02779	8.02065e-31
424368	UAP1	0.211268	0.00344797	0.433911	0.00147863
424377	SEC22B	0.239703	8.9107e-06	0.296647	8.20347e-07
424404	MGST3	0.464588	2.31752e-09	0.365514	0.0041385
424415	XPR1	0.194383	0.00119099	0.477577	1.18195e-08
424424	SOAT1	-0.204302	0.00316683	-0.562903	3.02629e-12
424431	SEC16B	-0.600727	0.00463707	-0.599049	0.0100116
424437	CACYBP	0.5946	2.58717e-07	0.371949	0.00525879
424471	SASS6	-0.143121	0.0305761	-0.435118	2.35601e-06
424475	PALMD	-0.224674	0.0496938	-0.435033	0.000279148
424477	PLPPR5	0.468835	2.48681e-05	0.773229	1.18266e-08
424483	TMEM56	-0.198016	0.037269	-0.330062	0.00293013
424492	GCLM	0.393085	8.19664e-08	0.372538	2.44659e-08
424522	SH3GLB1	0.462731	5.46464e-10	0.462119	1.01234e-07
424552	NEXN	1.34373	7.53408e-15	1.05832	7.5453e-10
424558	EBNA1BP2	0.188787	0.00458	0.279396	0.00584936
424568	PTPRF	-0.779199	0.000174429	-0.977309	8.79866e-05
424573	IPO13	0.278964	0.00122856	0.182434	0.0353817
424599	AKR1A1	0.136418	0.023067	0.123554	0.0378986
424608	LURAP1	0.275637	4.81916e-05	0.65574	2.63503e-05
424614	FAAH	0.448526	9.07619e-09	0.603348	1.70628e-12
424623	TRABD2B	-0.367694	0.0134579	-0.34354	0.0193069
424629	FAF1	0.256285	2.17909e-10	0.147256	0.0465338
424632	TTC39A	-1.69127	8.24557e-09	-1.89183	3.18712e-06
424635	NRDC	0.218313	0.000182457	0.264398	3.38516e-11
424638	BTF3L4	0.10881	0.0343724	0.183943	0.0243623
424660	LEXM	1.21215	3.73534e-06	0.677829	0.03395
424661	DHCR24	0.790194	1.83945e-08	2.45412	3.41768e-64
424671	MYSM1	-0.1622	6.6041e-06	-0.261005	0.000822901
424676	CYP2J23	0.323233	7.54714e-07	0.139658	0.0329583
424689	ITGB3BP	-0.405915	0.0295383	-0.508429	0.00226507
424691	PGM1	0.717435	0.000951811	0.229377	0.00896311
424693	CACHD1	-0.26321	0.000334421	-0.349568	0.00306602
424700	PDE4B	-0.293398	0.031508	-0.374738	0.0011652
424702	MIER1	-0.0869497	0.0251467	-0.281666	4.37645e-07
424707	WLS	0.621586	2.80529e-09	0.62233	4.31616e-25
424735	STAG1	-0.13398	0.00280454	-0.164242	0.015223
424743	GIGYF2	-0.0809167	0.00458418	-0.122326	0.00171267
424761	ARHGEF4	0.378792	0.000122331	0.223835	0.00429943
424770	GPC1	-0.368849	4.89226e-20	-0.247153	0.00336954
424786	DNER	-1.20234	5.73729e-09	-0.57493	0.0415901
424800	RHBDD1	-0.479406	8.18432e-05	-0.607675	0.000109923
424803	DOCK10	-0.352746	9.87456e-05	-0.267606	0.0101814
424804	CUL3	0.18836	2.1177e-15	0.131621	0.0095923
424819	CLSTN2	1.99438	1.15265e-07	1.79355	5.44738e-06
424826	PIK3CB	0.30125	0.00179366	0.360672	0.000760988
424831	ITM2C	0.43066	0.000272243	0.976486	8.52275e-10
424845	PASK	-0.409743	0.0433924	-0.651336	0.0303889
424849	KIF1A	0.839742	0.000412572	2.16928	2.2274e-15
424862	SLCO2A1	-0.635937	4.19325e-11	-1.45512	5.68327e-70
424865	IGF2BP2	-0.309268	0.0126001	-1.29493	2.02506e-19
424867	PROCR	-0.740638	2.88756e-14	-0.254253	0.0353817
424900	OPA1	0.218047	6.5906e-06	0.162127	0.00309616
424903	HRASLS	0.22273	0.00620007	0.611908	1.54967e-20
424908	IL1RAP	-0.0938023	0.0329378	-0.445599	4.07222e-10
424910	CLDN1	-0.372284	0.00124623	-0.981533	2.21495e-09
424926	PSMD1	0.22115	7.72696e-05	0.423732	5.71491e-18
424929	ARMC9	-0.233277	0.00116418	-0.267598	0.00172468
424930	B3GNT7	-0.967583	0.000370985	-1.37684	5.02323e-07
424931	PTMA	-0.174346	0.00637784	-0.140201	0.0381316
424945	CAPN10	-0.231146	0.00600202	-0.352804	0.000759224
424947	ABCC5	-0.126025	0.00210719	-0.686835	2.39122e-33
424960	B3GNT5	1.29171	1.76511e-26	2.19214	2.48147e-67
424961	LAMP3	-1.41963	4.79915e-05	-1.70917	0.0136077
424966	DNAJC19	0.306416	9.10673e-06	0.289161	0.010982
424973	MFN1	0.17566	0.00229155	0.298463	4.71728e-12
424986	PLD1	-0.228337	0.00751665	-0.153114	0.0186573
424993	SEC62	0.178634	1.55574e-05	0.139832	0.00169147
425011	B3GALNT1	0.382677	1.98563e-06	0.273271	0.00451315
425012	KPNA4	0.277983	2.77293e-17	0.186713	0.00376744
425026	TIPARP	-0.490396	8.92492e-10	-0.460227	2.30317e-05
425096	HOXB5	-0.309295	9.04293e-09	-0.393394	7.29819e-12
425103	FAM83D	-0.170176	0.041314	-0.635555	1.17943e-09
425104	ZFAND2A	0.436648	0.000258298	0.627354	0.00119891
425137	AKR1B1L	-0.930831	0.00104452	-1.0598	7.07896e-07
425238	LOC425238	0.999168	1.75644e-05	0.471417	0.0138278
425243	ST6GALNAC6	0.233192	0.00201079	0.932853	2.84725e-13
425290	MORN4	0.429572	6.31714e-05	0.825627	4.86191e-42
425294	PSMD2	0.278993	6.0456e-07	0.259569	8.92665e-06
425346	CRTAC1	0.665994	0.00517904	1.14798	2.39877e-15
425359	MVD	0.41603	0.00106371	0.530717	1.37596e-05
425392	RPGRIP1L	-0.873573	2.00422e-12	-0.29911	0.0459333
425454	IGSF9	0.232757	0.00568544	0.352355	0.000690085
425462	LOC425462	-0.346664	0.0409167	-0.693969	1.6695e-05
425467	KLB	-0.507333	0.0442511	-0.562671	0.0409645
425536	ESPL1	-0.280474	0.0162687	-0.431536	0.00381905
425587	FEZ1	0.380088	0.000235006	0.367281	0.00232145
425606	QPCTL	0.180723	0.00516964	0.369886	1.23976e-05
425664	SELENBP1	0.214318	0.0196249	0.541653	6.22617e-06
425665	CGN	-1.88454	9.41155e-06	-1.99179	1.05649e-06
425722	ATG9A	0.136135	0.0320052	0.293383	0.00113493
425940	LOC425940	-2.62988	0.000303275	-2.6846	0.000262251
425984	NBEAL2	-0.249199	0.00222394	-0.364449	0.00574146
425986	LOXL3	0.289916	0.0109364	0.323761	0.0138808
425999	KDM2A	-0.0990575	0.020107	-0.209122	0.00446181
426039	CHPF2	0.0939738	0.00108539	0.272128	5.93426e-06
426047	SAFB	-0.129382	0.0219164	-0.262715	0.000202789
426048	NCLN	0.144794	0.0174155	0.11874	0.0113824
426068	CELSR1	-1.02254	2.76296e-11	-1.34439	0.00139044
426072	TMF1	0.150613	0.00268528	0.418563	1.43557e-27
426074	ARL6IP5	0.543897	5.48786e-39	1.01693	1.43326e-35
426132	GSDMA	0.202736	0.0454727	0.389083	0.0243817
426133	PSMD3	0.254725	4.35965e-05	0.312792	5.87049e-11
426136	CCDC82	-0.141872	0.0126444	-0.220457	0.0273447
426146	NUP210L	-0.591769	0.000601653	-0.586012	0.0192748
426193	TTC38	0.393167	0.0089434	0.305244	5.87115e-08
426226	GSE1	-0.318846	2.68735e-05	-0.278567	0.0210467
426254	CDT1	-0.380666	1.41636e-06	-0.370877	0.0011721
426284	TBL1XR1	-0.224865	9.92937e-12	-0.336695	3.25873e-08
426297	PCYOX1	0.56874	3.87539e-25	0.382937	5.51119e-08
426312	SULF1	1.11069	5.15711e-23	1.04806	1.85777e-08
426324	MCTP2	-1.83467	7.47013e-17	-1.11531	0.0133448
426329	PTPA	0.159983	0.000412572	0.102607	0.022853
426332	CIAO1	0.212359	0.0153445	0.362685	0.00169044
426376	FAM107B	0.61296	3.86981e-08	0.807302	1.46726e-40
426394	SYTL2	-0.515357	2.23804e-05	-1.25153	0.00018888
426446	ADHFE1	0.387995	8.76897e-15	0.260487	0.0262725
426457	USP36	0.193908	0.00504102	0.537892	1.07426e-09
426464	LRRC27	-0.27553	0.000155921	-0.546517	1.35942e-12
426468	RNF41	0.21006	0.00116943	0.362305	3.71028e-07
426545	ADPRHL	0.544264	0.00565996	0.429306	0.0130936
426549	RETSAT	0.41771	0.000231086	1.28505	3.51935e-93
426579	COPS5	0.364804	4.34272e-08	0.285022	0.00348608
426599	TTC38L	0.278082	6.007e-08	0.313115	2.52768e-05
426626	AN1ZNF5L	0.105569	0.0478805	0.245541	8.27152e-05
426627	SH3TC2	-0.226823	0.0146612	-0.390116	0.017145
426732	NME5	0.760562	1.35986e-09	0.803188	0.000211484
426734	ALG10	0.174398	0.00399255	0.192397	0.0135061
426743	LOC426743	0.343343	0.0359446	1.17261	2.26794e-05
426747	PLA2G2E	0.361481	0.00164228	0.934119	0.000249544
426769	ERLIN2	0.335194	5.89968e-20	0.117306	0.00803056
426770	PROSC	0.321582	4.48626e-09	0.237381	0.0112339
426786	ZMAT4	0.374666	4.4116e-07	0.914036	3.50603e-07
426792	IKBKB	0.182183	8.55331e-07	0.124289	0.0140516
426800	PRDM6	-1.05742	4.57931e-06	-0.882922	0.0016008
426813	GRAMD3	0.587499	2.16407e-15	0.359815	0.0166003
426849	LMAN1	0.21597	1.95511e-06	0.188828	0.00245073
426854	TXNL1	0.3764	8.63885e-07	0.339964	0.0433339
426890	KIAA1328	-0.179518	0.0114136	-0.230567	0.0117225
426896	KRT8	-1.50865	0.000156296	-1.849	1.2009e-05
426917	JMJD8	0.199176	0.00401897	0.574192	4.10748e-10
426918	STUB1	0.154351	0.0206961	0.348914	1.52253e-09
426920	UNC5D	0.486157	0.000385083	1.24546	1.05133e-16
426929	ENPP1	-0.239819	0.00222996	-0.492457	0.000218622
426930	STX7	0.415907	1.04084e-14	0.430019	1.09605e-07
426932	BBOX1	0.634646	1.41758e-24	0.64518	0.00226153
426937	PSMA5	0.183878	0.00257255	0.309127	0.00175697
426941	MRPL34	0.410333	0.0042365	0.436664	0.00114191
426988	GLYR1	0.0999779	0.0145343	0.110671	0.020387
427001	REXO5	-0.212213	0.00472224	-0.225442	0.00197867
427022	DNAJB2	0.54141	1.94987e-24	0.379861	8.75775e-06
427066	DOHH	0.340692	3.33354e-05	0.541975	6.09811e-07
427072	SLC25A39	0.266004	0.000505594	0.316947	4.37681e-05
427091	SLC25A42	0.480017	6.58621e-11	0.313999	8.05062e-05
427104	CETN3	0.203872	0.0176866	0.579912	8.64192e-14
427109	FAM172A	0.193935	3.6866e-05	0.322749	1.23027e-11
427126	MEGF10	-0.312203	0.01105	-0.305921	0.00526634
427139	SLC38A9	0.181716	0.000396289	0.175955	0.00471341
427144	MAP3K1	-0.338006	1.27789e-18	-0.247888	0.000149297
427166	SGTB	0.392768	2.81655e-09	0.546674	7.12487e-11
427167	NLN	0.305851	0.0442514	0.275288	0.000216409
427187	C7	-1.32934	2.46503e-30	-1.78112	3.99003e-25
427198	PARP8	-0.283116	4.79915e-05	-0.18296	0.0433339
427203	ENC1	0.825428	7.6273e-06	1.08675	1.01487e-22
427211	IQGAP2	0.282626	0.000683149	0.37899	0.0105166
427213	F2RL1	-0.68185	0.00563661	-0.784355	0.0031617
427215	PGM5	-0.230373	0.0481783	-0.493128	8.47202e-05
427233	FOCAD	0.15172	0.000979844	0.385852	4.3551e-14
427238	HAUS6	-0.17821	0.0215392	-0.317503	5.00486e-05
427253	GDA	-0.582915	1.26328e-13	-0.840582	4.4438e-17
427276	PPIP5K2	-0.184926	0.00125019	-0.446005	5.59548e-13
427280	SHB	0.392148	1.57251e-05	0.275142	0.0233153
427281	RNF38	-0.144775	0.00360464	-0.111542	0.0251746
427282	TRIM14	-0.502425	0.00272448	-0.58859	0.00910376
427283	NANS	0.372571	1.15502e-06	0.293066	0.00281015
427285	GNE	-0.394984	6.669e-19	-0.247352	0.00219981
427293	TMEM175	0.29223	0.000165679	0.216886	0.00287075
427296	RNF170	0.0989616	0.023365	0.407436	1.17675e-22
427299	FNTA	0.181739	3.16272e-05	0.276633	0.000277517
427309	TMEM246	0.522923	2.22488e-08	1.55516	5.1243e-58
427310	RNF20	0.121482	0.0367199	0.199386	5.14721e-05
427337	PTGR1	0.450173	1.59604e-12	0.364675	0.000481311
427338	SVEP1	-0.403464	1.44666e-14	-0.327386	0.0027027
427347	CBWD1	0.370803	7.00514e-08	0.156825	0.0429655
427350	PUM3	0.226359	0.00625458	0.184374	0.0223286
427354	TTC39B	-0.202311	0.00563476	-0.587494	6.12332e-11
427355	FREM1	-0.816328	2.71794e-08	-0.58119	0.00937946
427364	CAAP1	0.24028	2.43311e-06	0.267121	1.62107e-08
427365	PLAA	0.287086	1.8216e-07	0.42677	3.2931e-16
427368	TEK	-0.130747	0.0335385	-0.438944	8.5094e-06
427373	CORO2A	-0.817291	4.34094e-07	-2.14583	7.85941e-06
427376	DNAJA1	0.339658	0.00237257	0.487511	3.28222e-05
427389	AP3S1	0.234208	0.015168	0.522824	3.11188e-07
427390	ATG12	0.205918	0.0310729	0.252572	0.0103959
427395	MCCC2	0.214391	0.00317982	0.524923	2.05491e-09
427396	DCAF12	-0.0797154	0.0261324	-0.220098	1.34889e-06
427410	VCP	0.228822	4.09509e-05	0.426603	5.49487e-12
427425	SUB1	0.228862	0.000486656	0.288081	2.40932e-05
427427	TARS	0.326008	3.21991e-20	0.158915	0.00473304
427437	SKP2	0.239729	0.000165679	0.220704	0.0103742
427443	NUP155	-0.121968	0.00135025	-0.167001	0.000163388
427479	CELF6	0.5969	5.78172e-07	0.893318	6.17874e-06
427496	CCPG1	0.125122	0.00433391	0.263315	0.000581931
427514	PIAS1	-0.125613	0.0244588	-0.333331	6.62246e-08
427539	B3GNT9	0.385226	0.000821838	1.11976	9.41812e-49
427546	PLEKHF1	-0.2036	7.13195e-05	-0.149139	0.0456637
427549	CEBPA	0.336373	0.00406827	0.450505	0.00412505
427559	MAP1LC3B	0.287397	1.89002e-15	0.222029	6.60562e-09
427646	AP3B1	0.0990227	0.0499134	0.217569	8.40835e-11
427649	IGFALS	0.351764	0.00314042	1.33688	1.09073e-15
427686	LRRN4	-0.226413	0.0461019	-0.991175	2.5032e-11
427687	PLCB1	0.290661	0.00914814	0.430001	0.00172597
427705	ADORA2A	-0.185207	0.00239285	-0.196615	0.0166826
427751	SCAI	-0.177941	0.00546801	-0.344904	5.73136e-06
427752	PTGS1	-0.500602	5.98973e-05	-0.535253	0.00336471
427757	BRD3	-0.204731	0.000569758	-0.236936	0.000103417
427765	MIGA2	-0.480538	1.43183e-12	-0.232729	0.000267108
427766	GOLGA2	0.174881	2.84427e-09	0.246856	1.57603e-06
427774	PNPLA7	0.187778	0.00760508	0.507931	1.11162e-28
427805	EVPL	-1.15424	1.85739e-05	-1.62732	0.00235433
427820	YWHAG	0.312218	1.55868e-29	0.323467	2.99456e-07
427823	GUSB	0.0866162	0.0210209	0.256795	6.42935e-08
427825	TLCD2	1.5735	1.35663e-25	0.894825	0.000349566
427836	FAM57A	0.890503	3.51346e-13	1.73021	1.32006e-86
427839	KSR1	-0.172157	2.8852e-06	-0.171214	0.0114287
427846	CDHR3	-1.65665	7.14455e-09	-0.842201	0.0285224
427847	ATXN7L1	-0.191312	0.000206944	-0.376896	5.3722e-05
427850	RELN	-0.602386	0.000453562	-0.55175	0.0115827
427872	RASSF9	-0.602706	3.60051e-07	-0.658896	0.00143541
427913	SLC41A2	0.422513	5.17353e-06	0.375771	1.60076e-07
427917	KIAA1147	0.335232	0.00200708	0.306999	1.43041e-06
427934	MCAT	0.569221	3.25848e-36	0.214208	0.0154997
427949	CLCN1	-0.499756	6.33812e-08	-0.849515	1.79225e-06
427953	MAATS1	-0.8668	2.15215e-07	-0.811081	0.00251307
427955	GAP43	0.650238	0.0480343	1.36802	0.000575766
427987	UMODL1	0.688889	0.0283704	1.07833	2.33141e-07
428001	CDKL5	-0.670412	8.35332e-09	-0.444448	0.00308288
428012	TBC1D8	-0.29776	1.46795e-06	-0.568272	1.26935e-17
428048	FBXL3	-0.149203	0.00102137	-0.200293	0.00251859
428066	VWA8	0.236819	0.00254007	0.688939	7.90619e-11
428067	TNFSF11	-0.428052	0.0262962	-0.539931	0.0109337
428070	HTR2A	-0.221508	0.0447128	-0.855138	2.59036e-18
428075	B3GLCT	0.258306	0.00122208	0.357544	0.000131754
428079	GPR12	-3.50581	6.78535e-15	-1.45923	6.90821e-11
428088	MAML2	-0.223561	0.000829228	-0.224137	0.0333432
428128	TBC1D22A	0.159534	7.96115e-06	0.227152	9.69506e-08
428133	RBM39	-0.0907852	0.0032386	-0.272018	1.35482e-05
428140	MATN4	-1.56579	0.000791402	-3.16366	1.03379e-15
428148	LAMA5	-0.291196	2.77475e-06	-0.305012	0.00706791
428153	SAMD10	-0.855675	0.00940559	-1.91086	7.72098e-09
428158	ASXL1	-0.191947	3.70983e-05	-0.147779	0.00234726
428166	PMEPA1	0.306854	0.0140868	1.10122	6.19932e-16
428182	TAS1R3	-0.674222	0.00926114	-1.12111	0.00126807
428195	KIAA2013	0.298748	1.35376e-22	0.481126	1.19042e-12
428216	SRRM1	-0.127941	0.000423198	-0.281313	3.76396e-05
428218	MTF1	0.155015	0.0179917	0.221335	0.00185308
428225	GJB5	-0.902594	0.0169959	-2.21563	1.87641e-10
428227	AK2	0.311439	3.2426e-18	0.706654	2.17988e-51
428228	AZIN2	0.432713	1.34142e-12	0.425739	2.45857e-05
428255	ALG9	0.156639	0.00106778	0.263429	1.8229e-05
428262	SLC26A9	-3.05203	0.00217709	-2.46547	0.00113501
428274	PSMC5	0.220412	0.00164985	0.27773	0.00422274
428279	PLCD3	0.395637	0.00426376	0.900944	9.01027e-17
428320	TMPRSS9	-2.18625	1.53769e-08	-1.0143	0.000955827
428323	C19orf35	0.464748	0.000511714	0.405451	0.0100095
428324	PLEKHJ1	0.132759	0.00363575	0.207535	0.000645425
428329	UBXN6	0.3185	4.34094e-07	0.411685	5.5662e-09
428335	LOC428335	0.118789	0.00128579	0.304607	4.7149e-09
428348	MAU2	-0.120304	0.00394871	-0.171643	1.69173e-07
428349	SUGP1	-0.169946	0.0175897	-0.13347	0.0110232
428354	KDM4B	-0.18563	2.53567e-06	-0.142924	0.000894482
428387	TMEM65	0.462882	4.05189e-10	0.789711	2.8361e-24
428403	GARS	0.395959	1.56933e-12	0.21127	0.0032049
428417	PTCHD3	0.313682	0.0298143	0.657091	7.57341e-11
428420	CACNB2	0.279561	0.0385753	1.62466	0.000604307
428432	OSBPL3	-0.547078	1.04136e-11	-0.339267	0.0188787
428453	FYCO1	0.111222	0.00945838	0.184482	0.000324261
428458	UBP1	-0.111985	0.000534428	-0.261225	7.30769e-07
428460	STAC	-1.01657	3.51753e-08	-0.609922	0.0061515
428474	PQLC1	-0.11707	0.0396371	-0.185418	0.00224894
428524	LAMA3	-0.362075	1.70137e-06	-0.362169	6.34387e-06
428529	DSG2	-1.8521	0.00025161	-1.94933	0.000273155
428575	SLC35B2	0.12777	0.000987991	0.358092	3.56511e-07
428585	IRF2BP2	-0.190235	0.000584006	-0.289044	1.12965e-06
428589	RHOU	-0.586737	9.07548e-06	-0.401981	0.00130415
428592	MPC1	0.270572	0.008192	0.818024	9.08144e-06
428607	PCMT1	0.217125	1.07884e-06	0.210817	3.77967e-05
428614	SLC35D3	-0.676118	0.0217309	-1.24147	0.0170052
428616	CLVS2	1.29015	1.38348e-08	1.93888	1.86278e-06
428645	FAM83B	-1.04236	0.00168702	-1.74962	4.95196e-06
428646	ELOVL5	0.208631	0.00330034	0.275811	0.0223098
428651	GRHL1	-1.34231	0.00025161	-1.54074	0.00396799
428661	SELENOI	0.206281	0.00940584	0.232503	0.00398891
428699	FRMPD3	0.431804	0.0113569	0.513881	9.34072e-05
428704	SNX12	0.123262	0.000714645	0.203496	0.00108313
428713	POLR1D	-0.368797	0.0102666	-0.446508	0.0184808
428717	GAB3	-0.392203	8.75852e-11	-0.496206	2.26224e-12
428719	C4HXorf56	0.254204	0.000866553	0.258521	0.00075956
428738	RBPMS	-0.307497	5.91405e-05	-0.48134	3.20774e-09
428741	MMRN1	-0.66442	0.000443033	-0.493071	0.0218603
428743	ETNPPL	0.925442	0.00904266	0.651176	0.00340333
428767	ANXA5	0.359959	1.85213e-05	0.230843	0.0194418
428776	SLC9B2	0.40608	0.0413997	0.195599	0.010523
428853	TMX2	0.121191	0.032831	0.412325	3.38998e-10
428873	PAPLN	-1.09856	0.00475633	-0.676475	0.00248333
428884	BAZ1A	-0.141198	0.000204532	-0.258211	0.000208598
428899	CEP128	-0.304282	0.0453909	-0.287815	0.0219594
428904	GPR68	-0.423782	0.0445588	-1.08569	0.000196354
428906	BDKRB2	-0.454432	4.64947e-05	-0.450149	0.000524048
428907	AK7	-0.841017	0.00281081	-0.916474	0.0233665
428942	MCU	0.21128	9.33913e-05	0.292054	4.77654e-08
428951	FBXL15	0.234569	0.00263144	0.241554	0.00687734
428953	WNT8B	0.265557	0.0400031	1.50222	1.45284e-06
428956	ZNF488	0.849084	0.000105255	1.97679	2.20888e-34
428967	LOC428967	0.48013	0.0051425	2.65543	1.94791e-28
428980	ADRA2A	-0.258707	0.0037433	-1.01555	3.51771e-12
428986	PRDX3	0.35854	3.35482e-05	0.34554	0.00108484
429011	KLF7	-0.387613	3.35644e-23	-0.199995	0.00936741
429033	SPEG	0.594808	0.00403193	1.14272	1.42702e-09
429042	CLASP1	0.120871	0.0394317	0.137085	0.00751838
429057	CFH	0.235341	0.000238284	0.460107	0.0406296
429058	KCNT2	0.293243	2.47297e-05	0.680304	0.00115227
429060	MTA1	-0.129451	0.0163708	-0.136263	0.0186629
429062	PRDX6	0.698051	3.2426e-18	0.797525	1.25172e-66
429071	PAPPA2	-2.40303	6.23215e-11	-2.62165	2.39473e-14
429073	ZBTB37	0.230344	0.0102683	0.576654	4.34533e-34
429106	SLC1A7	-0.617339	3.60343e-05	-0.528726	0.0142501
429119	MSL2	-0.164371	0.000216252	-0.23672	0.000106518
429135	CLDN18	-2.66995	0.026895	-2.89614	4.93524e-05
429145	FAM43A	-0.279681	0.00035541	-0.233749	4.94337e-07
429163	ARHGEF26	-0.616106	3.20773e-06	-0.762831	0.000505432
429269	MKNK2	-0.187205	0.000142784	-0.304577	0.000533977
429271	THAP4	0.182137	0.00024048	0.470891	2.5473e-12
429272	MYO7L2	3.0296	9.38765e-05	1.65496	2.12962e-17
429466	RALBP1	-0.0829307	0.00975887	-0.206352	0.0002783
429534	GLTP	0.548459	9.53011e-09	0.713243	7.56498e-10
429536	TBCEL	-0.132984	0.00821158	-0.158893	0.00932244
429550	SLC39A14	-0.208937	0.00408769	-0.39164	0.000921862
429640	LMBRD2	0.186377	0.0083236	0.404164	3.82112e-12
429678	SLC25A22	0.283059	0.000142619	0.51013	5.55875e-05
429683	SMAD7	0.597016	1.47576e-06	0.906506	2.078e-19
429737	TCN2	0.243291	0.0145007	0.150389	0.046056
429757	TMEM115	0.166173	0.0122093	0.171883	0.000829423
429811	KLF3	-0.256744	7.30758e-11	-0.165081	0.000159827
429940	HOXB2	-0.322509	0.0213196	-0.35335	0.00014886
430103	CANT1	0.13748	0.0405227	0.219083	0.00607077
430126	CELSR2	0.490782	0.0139175	0.598834	0.025562
430371	YKT6	0.157433	0.0337556	0.334846	0.00246788
430492	TDRD7	0.154565	0.0416952	0.443951	6.21825e-09
430496	PCDHB15	1.678	1.89358e-05	0.588333	0.0078459
430546	PURA	0.327265	1.28309e-07	0.196967	0.000670773
430563	NAA40	0.232698	0.000617411	0.314593	3.15194e-05
430689	PELO	0.442171	1.04136e-11	0.280169	0.000158427
430697	KLF8	-1.73919	9.4598e-07	-2.00698	0.00016187
430770	B3GALNT2	-0.226576	1.40129e-07	-0.148756	0.00651957
430862	GFCBPL	-0.325042	0.0022543	-0.957116	9.71593e-12
430878	PSMD11	0.197683	0.000594983	0.203941	0.0115091
430917	COPS2	0.27511	0.00104998	0.32675	0.000591184
430948	LGALS8	0.5511	4.84809e-11	0.549261	4.50157e-09
431060	IGSF1L9	1.14839	2.12918e-06	0.758165	0.0210936
431122	NUP160	-0.120603	0.0233997	-0.267281	0.00129842
431270	VWA5A	0.486588	0.00963558	2.94871	3.95704e-67
431330	SLC18A1	-0.78603	7.01648e-10	-0.388537	0.0254736
431336	DUSP16	-0.197947	2.44746e-06	-0.133713	0.0213482
431565	MBLAC2	-0.260634	0.000820786	-0.302201	0.0195018
431636	SLC46A2	-0.252969	0.0174358	-1.10514	3.33602e-20
431649	LVRN	-0.813748	0.0163697	-0.71447	2.97071e-05
431657	RUSC2	0.221877	0.018806	0.615994	4.37133e-11
431663	NPR3	0.758656	5.33081e-12	2.05004	0
431670	DAPK1	0.257584	0.000540853	0.14328	0.0299873
432370	CSNK2A1	0.174642	4.08759e-09	0.191589	0.00126239
552895	ALAS1	0.0911437	0.0135764	0.283559	0.000794311
554217	TLR5	-0.547502	8.89728e-09	-0.759721	1.84977e-09
693245	ERBB3	-1.34406	9.15718e-05	-1.74658	6.34369e-07
693265	LOC693265	0.260263	1.66095e-08	0.183329	0.00213562
768450	FAM131B	-0.644854	1.25498e-05	-0.554087	0.00351913
768451	MPC2	0.401559	1.05824e-05	0.585744	1.58896e-05
768530	PLA2G15	0.458124	5.17314e-08	0.245493	0.00045167
768541	TBC1D12	-0.190677	7.87389e-06	-0.224087	5.90001e-05
768542	TMEFF2	1.51486	6.40368e-32	0.679948	1.13512e-05
768612	TCF4Z	0.270351	0.00222394	0.485316	0.00111064
768642	CCDC113	0.543372	8.6717e-05	0.759173	0.000105879
768659	CIDEA	0.304313	1.51017e-05	1.08518	7.58646e-61
768675	HMGN4	-0.139082	0.0255372	-0.190618	0.0137702
768680	CREG1	0.20774	0.00428706	0.460869	0.0334515
768684	CAPN14	0.829157	0.0128478	0.727054	0.00754278
768688	SMOC1	1.40439	5.19554e-12	4.11926	1.41344e-219
768713	PTP4A3	0.375227	9.75518e-16	0.412716	0.000264872
768780	RSBN1L	-0.269625	9.69051e-09	-0.280381	3.01662e-05
768809	UST	0.464241	2.53105e-07	0.470723	3.18462e-11
768821	FGL2	0.172351	0.0364006	1.33211	2.082e-29
768854	ATP6V0E1	0.236053	4.62965e-18	0.6153	5.69763e-16
768866	RBM38	0.707877	0.000301154	0.260866	0.0135139
768914	CABLES1	-0.245868	3.86206e-05	-0.329715	2.35258e-06
769006	COMMD1	-0.541316	7.30971e-10	-0.314347	0.014841
769066	TP53INP2	0.312412	0.00498777	0.56133	1.46779e-06
769112	CHPF	0.152658	0.0279798	0.429325	7.57341e-11
769118	GABARAPL1	0.254914	0.00676393	0.256378	0.00120942
769122	B3GALT2	-0.613732	7.45849e-08	-1.88817	1.51394e-12
769134	ARL8BL	1.26329	1.07969e-30	1.67648	1.05821e-10
769143	CPN1	0.248305	0.00301646	0.620591	8.94173e-07
769230	PCSK1	-0.603772	0.0227856	-1.27252	2.75953e-08
769268	KDF1	-0.573824	0.0222308	-0.70737	0.000790046
769277	ANAPC11	0.355675	0.000808683	0.745048	0.00254017
769292	GMPPA	0.238432	0.00367591	0.490287	1.61366e-07
769300	STX12	0.507986	1.3028e-18	0.590091	8.01317e-13
769339	CES1L2	-1.07698	2.08155e-16	-1.17044	0.000582967
769377	TMEM198	0.261666	0.0182606	0.289427	0.0290659
769453	DELE	-0.248866	0.00010018	-0.356988	6.73041e-05
769515	ARL15	0.267722	0.00211902	0.334097	3.67516e-09
769516	ROR2	0.476428	1.97371e-05	0.553992	7.16392e-06
769579	HINT3	0.332998	1.6835e-05	0.415704	0.00035384
769634	CCDC78	-2.0768	2.91848e-10	-0.710008	0.0410935
769679	IPO11	0.209585	1.92169e-06	0.28374	5.76536e-05
769704	LOC769704	-0.605543	0.000253945	-1.23833	1.86054e-07
769718	MUC16	-5.06787	4.10563e-07	-2.38329	0.001628
769754	GTF2H5	0.303377	5.64069e-05	0.418422	1.58855e-12
769755	MGTNIPA2L	0.308595	9.51875e-06	0.31601	0.0388912
769763	MAPK12	-0.368414	3.27622e-05	-0.489639	9.38486e-09
769787	HSD17B12	0.557885	4.01876e-07	0.315302	4.44527e-08
769847	GSTT1L	0.675568	8.01115e-07	1.06521	3.71854e-09
769853	SCAMP2	0.137207	0.00378753	0.261423	1.54736e-05
769879	BAAT	-0.563669	0.0379798	-1.80969	1.6843e-05
769894	MXRA7	0.49158	8.07588e-23	0.725442	7.55771e-18
769924	GNA12	-0.0900966	0.0370489	-0.313078	1.89028e-05
769965	KLC4	0.155706	0.0045648	0.500287	4.93553e-22
770023	CMC2	0.361015	0.00195205	0.435768	0.00719268
770043	CCBE1	-0.680811	1.42644e-18	-0.601191	2.74655e-05
770045	RPE	0.204734	0.0040788	0.202091	0.0420222
770135	UQCR11	0.24873	0.0305172	0.437691	0.00205783
770140	CTIF	0.448839	4.4116e-07	0.29333	5.7767e-05
770141	LOC770141	-0.40301	1.82973e-09	-0.837442	2.91909e-27
770168	GAS1	-0.353066	6.4249e-07	-0.334093	0.000371356
770199	PLA1A	0.451528	6.45182e-09	0.241019	0.0383299
770203	WDR86	0.191519	0.0393737	0.338457	0.00127201
770209	C5H11ORF96	-0.400534	0.000299674	-0.817058	5.31766e-12
770222	SETD9	-0.269376	0.00481314	-0.591097	7.02305e-07
770226	GNAZ	0.562085	1.05647e-07	0.294057	0.0155754
770238	KLF9	0.162616	0.0416952	0.339949	0.0098772
770302	UCHL1	2.32656	2.19092e-05	1.98329	4.14158e-07
770310	AJAP1	-1.42372	1.23373e-09	-0.437327	0.0114219
770352	LOC770352	-1.07516	0.000342452	-2.32507	2.00267e-14
770364	GOPC	0.176819	0.00103572	0.297631	8.17066e-10
770425	PAPD7	0.223908	4.80856e-05	0.120173	0.0261082
770427	FSTL3	-0.441128	0.0424379	-0.60864	0.000100518
770445	SLC14A2Z	-0.42745	0.000330976	-0.295691	0.0409371
770448	DESI1	0.16216	0.0277002	0.623803	9.55205e-36
770459	FBXW4	0.310023	0.0121833	1.05781	1.04035e-48
770547	GIF	-1.29685	0.000222008	-2.03509	1.60105e-06
770561	ARCN1	0.100528	4.56065e-05	0.237756	1.90526e-07
770617	LOC770617	0.314627	0.0174358	1.10964	8.56788e-29
770629	RANBP3L	0.373254	0.000552292	1.15121	4.41185e-15
770635	COPS9	0.315025	5.93994e-06	0.431174	6.26996e-08
770644	CCDC112	0.647393	8.86313e-08	1.3571	2.47939e-05
770646	CREG2	0.394319	3.80497e-05	0.550146	2.51963e-21
770701	KLHL25	0.306728	1.34036e-05	0.39791	0.00268743
770724	NDUFS7	0.196668	0.000177416	0.18346	0.0244853
770783	FAM167B	-0.375504	0.00762004	-0.486941	0.00107762
770784	TTC12	-0.472071	0.000100008	-0.431415	0.000890341
770805	SQSTM1	0.302341	0.000142755	0.151553	0.00242068
770816	OSBPL5	-0.277885	2.96101e-08	-0.28166	0.00431724
770841	DCDC2B	-0.526405	2.4656e-06	-0.343354	0.0231927
770863	GPC3	0.704359	2.50114e-08	1.35107	6.65829e-09
770881	LOC770881	-0.616535	0.00472224	-0.920541	0.00206619
770947	FAM167A	0.442543	1.07798e-05	0.508746	0.0230887
770964	TMEM64	0.33907	6.10094e-12	0.781884	2.91582e-49
770970	COQ10A	0.21232	0.0264215	0.405452	0.000211118
771005	XKRX	0.572473	5.12189e-06	1.35865	2.00205e-29
771032	C22H8ORF4	0.34664	0.0112653	0.319288	0.0260307
771055	C1H2ORF40	0.504337	0.00279618	1.07513	7.50941e-06
771088	YDJC	-0.162161	0.0267898	-0.393264	8.77901e-07
771179	PLEKHN1	0.208824	0.00655073	1.44687	1.2126e-21
771215	LPAR3	-1.61142	3.28941e-09	-2.17708	1.57177e-09
771251	UBFD1	0.221722	0.000194936	0.32214	4.17912e-10
771253	TMEM38A	0.566323	0.0113544	0.333336	0.0297194
771294	CDK7	0.215578	0.00148357	0.36314	0.000372789
771307	FAM129B	0.210365	0.00650809	0.199514	0.00492683
771328	TBX1	-0.568098	0.000153204	-0.64461	7.86718e-05
771345	EML4	0.467192	2.74329e-08	0.341968	6.80643e-05
771364	CBY1	0.616756	0.000508516	1.37946	6.11378e-15
771383	RAB21	0.155139	5.32242e-05	0.310205	8.66379e-10
771428	NIPAL2	-1.45593	2.69085e-05	-1.688	0.00687497
771460	CTNNBIP1	0.233693	0.0186432	0.46527	0.00121025
771481	BBS7	0.841477	5.0258e-14	0.478467	1.15228e-10
771514	HAUS3	-0.35545	0.0120865	-0.485915	0.00186421
771537	MEIKIN	-0.520695	0.0048077	-0.430705	0.00277486
771549	INPP5K	0.189156	0.000332591	0.625035	5.362e-29
771554	DCAF7	-0.159206	0.000356566	-0.232621	0.00241707
771567	CCNI2	0.208969	0.00411377	0.305173	0.00344496
771589	ITPRIPL2	-0.0880093	0.0334295	-0.314149	9.76752e-06
771679	CCLI8	0.757336	0.00245375	1.13401	0.0464836
771690	UNC119	0.294618	0.000302354	2.6102	2.35601e-06
771693	TNIP3	-0.640739	0.0342013	-2.19502	1.71018e-05
771724	STK35	-0.526811	3.88178e-08	-0.952588	2.35244e-10
771768	SUCNR1	-1.08947	8.72109e-17	-1.64241	1.86654e-21
771782	RAB7B	0.870536	1.00026e-11	1.22191	1.90139e-11
771832	PGF	0.463329	0.000326232	0.62488	7.42204e-08
771901	UCK1	0.855184	7.10577e-11	0.382855	3.54883e-15
771904	PFN2	0.184838	1.1705e-06	0.209017	1.11542e-06
771920	ADH1C	-0.950196	0.0277746	-4.67648	1.12347e-10
771927	KDELR2	0.109329	0.0226721	0.255947	0.000146363
771930	HSD11B1a	-0.604713	0.00359728	-0.587899	0.0219284
771940	CP	-0.425725	0.00136907	-1.96059	9.77364e-15
771987	SYTL1	-0.383121	0.0101604	-0.696909	0.00137103
772061	KCNC2	0.460606	0.0174973	1.61536	2.06426e-10
772063	STEAP4	-2.09529	1.46714e-06	-4.63424	4.2313e-14
772088	BCL2L15	-0.458502	0.00794584	-0.682554	0.00109438
772127	PLEKHH3	0.19239	0.0256103	0.338619	0.0116898
772135	NDUFA4	0.331911	0.00795863	0.348421	0.0133869
772164	PANX1	-0.528976	0.00580727	-0.510204	0.00391539
772196	PGRMC1	0.550804	3.19658e-34	0.746192	1.53021e-13
772237	SEM1	0.28207	1.49302e-05	0.559529	3.61432e-12
772291	SRD5A2	-0.728746	9.33987e-06	-0.851011	0.0069827
775978	TM2D1	0.299196	0.000214616	0.457004	2.58908e-06
776127	ADSSL1	-0.498494	1.77914e-07	-0.587436	2.02633e-08
776223	SMPDL3A	0.306277	0.0141947	1.52971	1.8696e-58
776282	PPIA	0.137041	0.0162617	0.220109	0.0019252
776372	EAF1	0.299026	3.02002e-10	0.364701	2.99456e-07
776376	LOC776376	-0.554688	0.000297904	-1.15901	0.0133636
777133	LMX1A	0.305486	0.00258411	0.382169	5.98043e-10
777194	MSL1	-0.141449	0.00530546	-0.350923	4.75125e-06
777320	OTUB1	0.173143	0.000705988	0.457031	5.34578e-07
777518	ARHGEF17	0.30574	0.0095059	0.941639	3.92476e-21
777548	HOXB6	-0.159033	0.0265804	-0.279234	0.00394067
39105270	EYY68_mgt19	-1.1648	8.81671e-05	-0.638866	0.000142442
100049617	FAAP100	-0.15733	0.00735708	-0.432158	0.000716161
100049619	CFTR	-0.838481	6.90297e-12	-0.986131	1.5509e-16
100216000	CNN2	0.564101	2.2108e-05	0.770619	5.83972e-14
100216364	PSMD4	0.182121	0.015382	0.307359	7.53397e-07
100310814	SEPW1	0.75184	2.20808e-13	0.651456	1.62112e-10
100529061	RAB5B	0.226442	0.000227563	0.665249	1.22455e-42
100538349	UBE2V1	0.173929	3.7479e-06	0.158325	0.00771077
100857161	SLC22A31	-2.79043	9.13661e-07	-2.09266	0.0030527
100857180	LOC100857180	0.411693	0.0162052	0.813775	7.11857e-05
100857197	LOC100857197	0.113279	0.0172745	0.214312	6.03512e-07
100857247	TUBA4A	1.2455	9.09268e-07	0.626917	0.0171818
100857281	CPLX2	-0.369536	0.00976669	-0.477823	0.00308703
100857285	BLOC1S1	0.387743	2.65942e-05	0.551928	1.27768e-06
100857331	TPSNRL	-0.438747	0.000960874	-0.469645	5.19556e-05
100857332	DOK2	0.458562	7.85898e-08	0.48886	0.00417691
100857356	ZNF532	-0.193741	0.000948776	-0.216387	0.00236517
100857413	NLRC5	-0.266495	6.96485e-05	-0.555849	4.23352e-12
100857433	PLIN4	0.771127	9.40243e-17	1.43725	4.20755e-17
100857535	TPGS1	0.360323	6.03392e-06	0.485648	0.000428614
100857563	PMLL	-0.21246	0.0391784	-0.726488	1.24509e-15
100857622	LOC100857622	0.432912	0.0109066	0.809176	4.95148e-06
100857674	CXorf21	0.934842	4.16211e-08	1.27713	2.44438e-07
100857683	FNTB	0.23987	0.00402875	0.227457	0.022853
100857695	BLCAP	0.271913	4.13676e-15	0.416549	6.67233e-19
100857732	MAPRE3	0.170893	0.00290904	0.246881	0.00090828
100857753	ABHD12B	0.646419	1.91656e-07	1.11004	3.95322e-28
100857774	CEP85L	-0.464063	4.81937e-18	-0.314148	3.53117e-05
100857815	BCAP31	0.194472	0.0169959	0.410572	2.69467e-07
100857832	DDIT3	0.421451	0.0160669	0.700527	0.0197412
100857874	RNF43	-1.85377	1.23704e-07	-1.95423	0.00197323
100857878	LOC100857878	1.2738	7.31257e-12	1.52881	2.96209e-08
100857892	LOC100857892	-1.32655	1.48482e-07	-0.505894	0.0247263
100857899	TTC25	-1.37161	3.63969e-05	-0.89698	0.0115259
100857928	LOC100857928	-0.280976	0.0353158	-0.341129	0.00689178
100857958	PBXIP1	0.437388	4.26037e-09	0.190503	0.0069827
100858014	EMILIN1	-0.268429	0.0197352	-0.599485	3.08339e-06
100858040	LOC100858040	1.20706	0.0102678	1.13764	0.0328057
100858068	LOC100858068	-2.58395	1.29952e-18	-1.33803	0.00734712
100858094	PRPF39	-0.160292	1.92663e-07	-0.186656	0.000143155
100858145	NME7	-0.331735	0.00914088	-0.373868	0.00485556
100858173	ALPK1	-0.565361	3.38636e-08	-1.25063	3.6241e-11
100858205	EXT1	0.134562	0.00117456	0.250863	6.04804e-06
100858258	S100A1	1.53014	2.58227e-06	0.721535	0.0275969
100858279	OTUD5	0.242521	0.00019826	0.412157	3.8632e-12
100858381	LOC100858381	-0.47838	0.00020603	-0.637056	0.000145181
100858386	LOC100858386	-0.375521	2.1814e-05	-0.573216	1.00947e-08
100858397	CNOT1	-0.208459	9.7353e-23	-0.228989	0.000159025
100858440	ARID3A	-0.15993	0.0327328	-0.436378	0.000596788
100858460	LOC100858460	-0.670427	0.00036359	-1.16729	0.00012566
100858471	PLPP2	-0.176816	0.00711424	-0.209203	0.00147731
100858483	TRAPPC5	0.539221	5.67798e-13	0.268289	0.0414891
100858592	SORT1	0.212309	0.0051537	0.854805	4.91937e-35
100858613	CRELD1	0.295801	0.000794194	0.55944	4.53239e-16
100858635	FJX1	0.365555	0.0274818	1.18522	0.00246121
100858652	FOXP4L	-0.400818	5.57608e-07	-0.513178	0.00703486
100858692	SRXN1	0.542485	6.1001e-09	0.552232	0.000451324
100858730	CRLF1	-0.428331	0.00931232	-1.16303	3.58786e-05
100858920	SYPL2	0.709537	0.0417078	1.51179	4.68534e-07
100858941	LOC100858941	-0.713867	4.51748e-06	-0.820601	5.74985e-07
100859110	SYNGR2	0.24993	2.53699e-05	0.491273	7.89143e-15
100859164	ANKRD13B	0.304681	0.00455452	0.293023	0.0348432
100859188	GPR132	0.34977	0.000158074	0.491517	0.00102321
100859223	MUC13	-0.762729	0.04931	-2.11509	2.07067e-05
100859241	RAD23A	0.297947	0.000584854	0.447185	3.36159e-08
100859318	RAB37	-0.338296	0.0356186	-0.408235	0.0414564
100859356	G6PC3	0.261164	0.00283827	0.358524	0.00107891
100859407	GBA2	0.576607	7.30768e-14	0.507246	6.73859e-10
100859519	NR2F1	-0.578299	2.98178e-09	-0.634567	1.08374e-09
100859584	GAS2L1	0.328434	0.00165849	0.625293	3.8632e-12
100859633	DISC1	-0.263614	0.000439697	-0.263155	0.000270059
100859641	SDHC	0.159765	0.0052772	0.166607	0.022158
100859645	GSTAL2	0.590604	3.93743e-06	0.429034	0.03486
100859707	IL2RB	-0.203852	0.0262265	-0.711536	7.46535e-08
100859723	PI4KB	0.224021	0.0443344	0.352806	5.23089e-07
100859747	PITPNA	0.144929	0.00786207	0.241942	2.66405e-05
100859813	KIF26B	-0.574507	0.000211389	-0.59583	3.40841e-08
100859846	PGPEP1L	-0.25201	1.89358e-05	-0.770935	2.33457e-22
100859860	EHD4	0.221384	0.033848	0.366342	0.0159281
101747308	INA	0.636487	3.69005e-05	1.07865	3.29679e-07
101747322	WT1	-0.748731	3.47014e-20	-1.00731	1.10843e-16
101747507	MANBAL14	-0.365662	7.72766e-07	-0.504639	0.000418379
101747667	LOC101747667	-0.55326	0.00702341	-0.834285	1.44746e-06
101747696	CRIP1	0.339608	5.37834e-11	0.747275	1.1774e-08
101747846	LOC101747846	-0.489942	0.0027506	-0.875472	7.33189e-05
101747936	HDHD3	0.298924	3.0308e-05	0.381145	3.73816e-05
101747939	PEBP4	-0.576514	0.0430498	-0.923985	0.0174167
101748095	LOC101748095	-0.426455	0.046246	-0.821194	1.88988e-06
101748122	LOC101748122	-0.202031	0.0351754	-0.223884	0.0294644
101748259	LOC101748259	-0.549822	8.76305e-09	-0.874829	3.03561e-05
101748292	ZC3H4	-0.312472	5.06522e-08	-0.341837	3.01062e-05
101748309	LOC101748309	-0.657406	6.12358e-07	-0.459238	4.97016e-05
101748357	LOC101748357	-0.804607	0.00605201	-1.01109	0.00744752
101748418	EXPH5	-0.664856	0.000401194	-0.549814	0.0268649
101748485	VWCE	-1.37069	4.27892e-10	-1.48364	2.86085e-13
101748694	LOC101748694	0.436526	4.27748e-09	0.570839	0.0250787
101748748	PLEKHM3	-0.221389	0.000807594	-0.406233	5.43861e-09
101748756	RYR1L1	0.939569	0.029586	0.535361	3.02396e-07
101748834	LOC101748834	0.782066	0.0336304	1.76031	0.000265929
101748865	QRICH2	-0.753035	0.0424048	-0.950135	0.00792467
101748913	LOC101748913	0.653918	0.000140441	0.594552	0.000439159
101748971	PIGY	0.238478	0.00170494	0.399164	1.32992e-09
101749097	SCAMP3	0.213822	0.00134971	0.30685	0.00016529
101749230	C14orf132	0.931699	6.95402e-18	0.23494	0.0429186
101749333	KRT18	-1.2599	0.00172095	-2.63045	1.26769e-14
101749375	NRIP1	-0.278099	1.1986e-06	-0.329594	1.53648e-07
101749609	EVA1B	0.687668	2.21728e-24	0.646523	1.63962e-38
101749719	LOC101749719	-0.863482	7.55506e-08	-0.880536	0.00797714
101749734	LOC101749734	0.626895	0.00012018	1.4213	1.12945e-05
101749846	LOC101749846	1.09557	1.71885e-19	1.4306	1.14492e-40
101750152	LOC101750152	0.948235	3.32282e-07	1.3699	9.99105e-05
101750166	GLOD4	0.272304	2.15917e-05	0.34824	1.5081e-09
101750175	PTCHD3L	3.07942	8.3107e-08	2.53518	3.67016e-24
101750235	NXPH2	2.59695	7.85898e-08	1.30425	0.000992933
101750271	LOC101750271	-0.770192	0.00784575	-0.762651	0.0281511
101750283	LOC101750283	0.877739	0.0291571	1.3525	7.35473e-06
101750545	LOC101750545	-1.03077	0.000265155	-1.27463	1.1935e-20
101750586	IL17RC	0.1892	0.0206098	0.401569	2.89369e-06
101750594	MSMB	-3.87911	9.07378e-71	-1.47994	0.000114731
101750781	SSH1	-0.16977	3.19354e-05	-0.244781	0.000508054
101750971	PPP1R26	-0.123743	0.0161681	-0.193509	0.0458438
101750972	LOC101750972	-1.59004	1.92785e-07	-1.63319	0.010133
101751077	TBL2	0.201568	0.013172	0.188062	0.0467416
101751112	LOC101751112	0.63856	0.00432113	0.802594	0.0213145
101751124	STK39	1.31828	1.77438e-07	0.618764	0.0494121
101751137	LOC101751137	-0.929824	0.00651023	-1.23297	3.60178e-05
101751148	USP43	-0.772024	1.25581e-06	-0.840383	2.67153e-05
101751192	TIMELESS	-0.3151	0.0117886	-0.683627	5.35452e-06
101751260	SCEL	-1.05585	6.99561e-07	-2.30779	2.38236e-07
101751335	MDC1	-0.243823	8.71129e-05	-0.11934	0.0179982
101751371	LOC101751371	-0.282501	0.000232968	-0.566985	1.6139e-06
101751422	LOC101751422	-0.524487	0.0203431	-1.21588	0.00117798
101751437	LOC101751437	-1.3698	0.000288971	-2.07314	0.000407437
101751514	LOC101751514	0.437591	0.000277403	0.280887	0.0421975
101751545	CDKN1AL	0.198479	0.00381411	0.749986	8.39336e-25
101751546	LOC101751546	-0.47878	0.00993876	-0.625453	0.0347129
101751621	VSTM2B	0.371451	0.0374289	2.99625	1.26829e-48
101751691	LOC101751691	-0.257697	0.0484763	-0.369563	0.008298
101751709	H2A2BL	0.33543	0.000552282	0.680272	1.04005e-11
101751827	CDKN1C	-0.546118	1.6684e-06	-0.451871	0.000581931
101751837	LOC101751837	-0.395251	0.000203928	-0.570907	1.08121e-07
101751877	LOC101751877	-0.402662	0.0307926	-0.707985	0.013905
101751883	LOC101751883	-0.752211	0.00397536	-0.635005	0.00276223
101752020	LOC101752020	0.229627	0.00236382	0.235934	0.0364576
101752025	LOC101752025	-1.11567	0.000251644	-0.749629	0.000917651
101752077	LOC101752077	-0.498628	0.00189654	-0.480199	0.000101128
101752092	CLN5	-0.204134	0.00240426	-0.437584	2.85903e-08
101752163	LOC101752163	-2.39299	0.00121338	-4.07925	1.88152e-11
101752186	LOC101752186	0.619995	0.00167421	2.22738	2.8353e-07
101752246	CBX7	-0.595507	1.32051e-20	-0.487088	5.80393e-06
102465742	MIR7476	0.222742	0.0369806	0.323601	0.00892367
102725543	EGR3	0.565143	0.00684108	0.827461	1.56957e-05
103875463	OTX5	2.77055	9.22226e-41	1.24717	8.18285e-08
106182184	DMB1	-0.568731	0.00349912	-1.26355	2.76274e-05
107048988	DOCK3	-0.816289	0.00816519	-2.23498	5.56111e-12
107048990	ZNF217L	-0.171223	0.000245257	-0.202542	0.0106432
107049269	GLYATL3W	-0.636255	2.33774e-06	-1.11946	5.50941e-10
107049316	CCL28	-0.7	0.0162536	-1.9946	1.6736e-06
107049448	LOC107049448	-1.15079	1.25023e-09	-0.415828	0.0389664
107049451	TMEM223	0.242249	0.00638738	0.533219	3.67257e-07
107049545	LOC107049545	0.305948	0.00113135	0.542044	9.25341e-10
107049572	LOC107049572	0.666686	0.00222655	1.30139	0.015264
107049580	LOC107049580	1.30178	7.35016e-12	1.22474	6.04441e-17
107049615	LOC107049615	-0.578304	2.72879e-05	-0.377109	0.0495483
107049626	SFTPC	-2.42174	0.0122093	-2.10326	0.00745191
107049718	SLC25A11	0.289681	0.00536646	0.279137	1.06467e-05
107049719	LOC107049719	0.216317	0.0153317	0.310368	0.0249223
107049730	LOC107049730	0.81399	0.0125281	0.811129	0.014096
107049828	LOC107049828	0.877498	8.26066e-06	0.995579	1.69341e-12
107050018	LOC107050018	-0.51527	9.51349e-06	-0.527153	0.00022835
107050060	LOC107050060	1.29529	0.0313756	1.71123	0.0234171
107050083	LOC107050083	0.185384	0.0179658	0.183915	0.012932
107050199	LOC107050199	0.220299	0.0252977	0.524741	2.88688e-08
107050328	LOC107050328	3.09823	5.552e-67	1.28275	1.46072e-11
107050352	LOC107050352	0.354739	0.0172465	0.523213	0.000181094
107050441	MRPL4	0.288945	0.0166906	0.272667	0.00604478
107050563	LOC107050563	0.188235	0.0176804	0.373762	7.99028e-05
107050595	LOC107050595	0.274626	0.0140429	0.531492	3.61809e-09
107050618	CTDNEP1	0.225384	0.0405998	0.419245	0.00175942
107050650	LOC107050650	0.295277	0.013638	0.525163	0.00343839
107050693	GPAA1	0.692165	4.18556e-05	0.607795	0.0042382
107050768	LOC107050768	-0.518968	0.00015982	-0.521323	0.000376512
107050785	LOC107050785	0.187816	0.0486091	0.605104	1.1075e-22
107050901	LOC107050901	-3.05821	0.000547365	-1.62174	0.0481766
107050924	TMBIM6	0.315316	6.12449e-05	0.631197	1.63537e-19
107051046	LOC107051046	-0.542451	0.0103068	-0.558198	0.00152486
107051057	MAZ	0.56426	8.15713e-08	0.795856	4.30083e-11
107051202	LOC107051202	0.922474	0.00199656	0.941764	0.00703666
107051290	LOC107051290	0.694256	5.80657e-14	0.538004	2.83234e-06
107051305	LOC107051305	0.270208	0.0433721	1.26032	1.70537e-25
107051636	LOC107051636	-2.10689	1.50999e-05	-1.66342	0.00107699
107051757	LOC107051757	-0.544788	0.0283704	-0.731833	0.00840156
107051772	LOC107051772	0.419828	2.78822e-12	0.272877	0.000142511
107051855	LOC107051855	2.22429	9.77492e-10	1.04445	0.0252828
107051857	LOC107051857	-0.201637	0.0453781	-0.557944	2.33153e-07
107052067	LOC107052067	-0.671437	0.0343258	-0.996526	0.00863542
107052100	LOC107052100	-0.394928	0.000407305	-0.280766	0.0179236
107052183	PAXX	-0.299859	0.0350781	-0.554209	0.000372789
107052185	LOC107052185	-0.931375	0.00266284	-3.27673	7.79272e-44
107052203	IER5L	-0.269293	0.00186551	-0.297379	0.0266191
107052210	LOC107052210	0.699433	0.000697443	1.03057	4.82009e-08
107052401	LOC107052401	0.442888	0.000202414	1.26367	2.61445e-36
107052595	LOC107052595	-0.326694	0.0118829	-0.325105	0.0172301
107052751	LOC107052751	-0.199411	0.0255995	-0.254763	0.0427969
107052763	LOC107052763	-0.436771	0.00568511	-0.629365	0.027665
107052777	LOC107052777	-1.63031	5.33062e-13	-1.12018	1.38854e-05
107052797	PHLDA1	-0.294591	0.00012722	-0.381463	0.00212176
107052850	LOC107052850	0.414818	0.0183735	0.351477	0.00408304
107052995	LOC107052995	0.662876	0.00914916	1.09844	0.01397
107053031	LOC107053031	0.758998	1.40566e-06	0.745637	3.26425e-05
107053045	FAM89A	0.674823	1.84342e-10	1.92994	2.57252e-50
107053143	LOC107053143	0.783539	7.41627e-06	3.03207	7.11942e-12
107053144	LOC107053144	1.72681	6.87144e-56	3.03481	1.51028e-15
107053414	LOC107053414	-2.12438	1.94154e-06	-2.23322	0.00786224
107053422	LOC107053422	-0.357165	0.0335057	-0.522665	0.0050673
107053443	LOC107053443	-1.07531	4.03992e-05	-1.0712	1.15001e-08
107053494	LOC107053494	-0.763326	6.16162e-07	-1.06757	0.00032838
107053541	LOC107053541	-1.61041	4.92463e-07	-1.30507	3.29633e-06
107053670	LOC107053670	0.9034	0.0131033	6.5589	6.4067e-137
107053737	LOC107053737	-1.19026	7.4347e-09	-1.15525	7.46458e-05
107053812	LOC107053812	0.414554	0.000373963	0.46132	0.00038635
107053874	LOC107053874	-0.645514	0.000713736	-0.388783	0.0479428
107053900	LOC107053900	-0.387029	0.0252229	-0.373481	0.0160275
107053919	LOC107053919	-0.230017	3.40472e-06	-0.273158	1.27624e-07
107053969	PKDREJ	0.568654	0.00477222	0.816922	0.00108484
107054146	SERP1	0.300348	3.44667e-09	0.588418	7.21922e-15
107054222	SERF2	0.3918	0.0448801	0.472116	0.00031297
107054229	LOC107054229	0.8724	0.0101101	4.21447	1.98537e-28
107054256	LOC107054256	2.51738	1.313e-20	1.30291	0.00383447
107054369	BRK1	0.467046	5.40392e-08	0.870302	2.09861e-08
107054395	LOC107054395	0.527211	0.00172813	0.617845	0.0425397
107054745	UBALD2	0.268191	0.00315384	0.381605	1.26937e-05
107054859	LOC107054859	-1.03095	5.64069e-05	-1.9317	1.75919e-20
107054889	LOC107054889	-0.975369	0.00309858	-1.05219	0.00559521
107055074	LOC107055074	0.587455	0.00051742	2.03214	1.16705e-25
107055314	TNS4	-1.09767	1.23694e-05	-1.40504	3.00739e-07
107055318	LOC107055318	-1.10595	0.00268206	-1.84233	7.89324e-06
107055350	LOC107055350	-0.30757	0.0453909	-1.34089	1.65235e-07
107055358	LOC107055358	-1.01175	0.000349569	-1.43005	0.00253052
107055362	LOC107055362	-1.16788	0.000544427	-1.20164	7.69666e-06
107055385	LOC107055385	0.228572	0.0112496	0.519778	6.3142e-06
107055713	LOC107055713	-0.40808	0.00686062	-0.439261	0.0155534
107055991	ATG9B	0.999384	0.00964522	0.546608	0.0325835
107056410	LOC107056410	-1.49666	0.000871118	-2.39814	6.97205e-12
107056538	LOC107056538	0.578034	0.0147248	0.720957	0.0294274
107057078	LOC107057078	0.462685	2.88945e-14	0.324757	3.78986e-05
107057625	LOC107057625	-0.357137	0.000282553	-0.218776	0.0041385
112529963	LOC112529963	-0.383442	0.0198369	-1.0727	5.03553e-06
112530086	LOC112530086	-1.87158	0.0024876	-1.97448	0.0184098
112530103	LOC112530103	0.981035	0.00014966	1.0991	2.41376e-06
112530162	LOC112530162	0.299122	1.93237e-06	0.350365	0.00959268
112530163	LOC112530163	-0.18256	0.0398548	-0.408015	0.00196854
112530169	LOC112530169	0.412189	9.57934e-05	0.577457	0.00746044
112530186	GGCX	0.552163	1.04946e-08	0.86425	1.16122e-13
112530217	LOC112530217	-0.250238	0.000184256	-0.358698	0.00265511
112530283	LOC112530283	0.389039	5.17895e-06	0.267127	0.0351244
112530321	LOC112530321	-1.46453	1.00803e-07	-0.680875	0.00123015
112530347	LOC112530347	-0.21541	0.0221258	-0.926286	1.51852e-14
112530395	FAM117A	-0.139918	0.00541397	-0.327052	1.42634e-07
112530650	LOC112530650	0.508045	0.0131797	0.858139	0.0103544
112530674	LOC112530674	0.599281	1.93906e-07	0.762553	5.49776e-22
112530927	LOC112530927	0.408745	0.0348157	0.545799	0.00703486
112530942	LOC112530942	-0.239818	0.0274032	-0.42107	0.0079812
112530977	LOC112530977	1.33592	2.44355e-06	1.68751	1.3856e-18
112530990	LOC112530990	0.424887	0.000908502	0.345745	0.0129177
112531103	LOC112531103	1.54528	2.09012e-05	1.27957	3.26357e-06
112531249	LOC112531249	0.314422	0.0110349	0.488892	0.00506831
112531292	LOC112531292	1.49379	0.00715829	0.983967	0.00126384
112531323	LOC112531323	0.909969	0.0011724	2.30674	2.47748e-10
112531328	LOC112531328	1.58776	1.50163e-09	2.2603	2.36088e-11
112531329	LOC112531329	2.62304	7.78556e-11	1.02123	0.000796306
112531349	LOC112531349	-1.20714	1.51491e-08	-0.897096	0.000145064
[truncated: 21 more rows]

## Sheet: consensus module genelist
entrezid	gene_symbol	modulecolor
373885	FZD10	turquoise
373886	FZD9	yellow
373887	FZD4	turquoise
373889	HK1	purple
373895	TBX22	yellow
373900	UGP2	yellow
373901	LMO4	turquoise
373904	TNFRSF10B	turquoise
373915	SREBF1	purple
373916	ACO1	green
373921	ZNF622	mediumpurple3
373922	LIMK1	turquoise
373925	ARNTL2	yellow
373928	PPARG	yellow
373931	EGR1	turquoise
373936	RPL36	darkgreen
373939	VAV3	yellow
373941	PRRX1	darkgreen
373942	AGMAT	yellow
373947	FDX1	yellow
373952	NBL1	green
373953	MAPK1	yellow
373954	BCL2L1	yellow
373970	ROCK1	yellow
373972	PRPF40A	turquoise
373977	PSEN1	yellow
373981	HPSE	turquoise
373987	THBS1	turquoise
373988	TBX5	turquoise
373996	CAV1	saddlebrown
374003	POLK	turquoise
374010	UNG	turquoise
374024	TWSG1	turquoise
374029	CLDN3	turquoise
374030	PCBD2	green
374033	UGT8	turquoise
374038	CBL	turquoise
374051	HOXA1	turquoise
374056	GPX4	green
374067	PKNOX2	yellow
374073	CFDP1	yellow
374083	DAB1	turquoise
374093	CRY1	turquoise
374096	SMAD6	yellow
374097	GNAI3	saddlebrown
374116	PER2	turquoise
374118	SUFU	turquoise
374129	LMO2	darkgreen
[truncated: 4,768 more rows]

## Sheet: Overlap interDEGs and cons modu
entrezid	gene_symbol	log2FC_FLvsLL	padj_FLvsLL	log2FC_HGvsLG	padj_HGvsLG	modulecolor
[truncated: 1,828 more rows]
