# Supplementary material for: Consensus module analysis of abdominal fat deposition across multiple broiler lines
Source: BMC Genomics. 2021 Feb 10;22:115. doi: 10.1186/s12864-021-07423-6 (PMC7876793; doi:10.1186/s12864-021-07423-6)
Supplement: Supplementary file 6 — Additional file 6: Table S3. Functional enrichment correlated with genes within eight consensus modules. [file 12864_2021_7423_MOESM6_ESM.xlsx]

## Sheet: KEGG across two datasets
	ID	Description	GeneRatio	BgRatio	pvalue	p.adjust	qvalue	geneID	Count
darkgreen	gga04010	MAPK signaling pathway	6/41	260/5034	0.0175642	0.521583	0.509818	396100/415700/422418/424908/431336/769924	6
	gga03420	Nucleotide excision repair	2/41	38/5034	0.0378264	0.521583	0.509818	423081/423785	2
	gga03440	Homologous recombination	2/41	38/5034	0.0378264	0.521583	0.509818	415577/421071	2
	gga00514	Other types of O-glycan biosynthesis	2/41	43/5034	0.0473698	0.521583	0.509818	395790/420955	2
green	gga00190	Oxidative phosphorylation	22/313	116/5034	1.80308e-06	0.000250628	0.000223962	416013/416336/416978/417753/418118/418162/418541/420236/420259/420976/421392/423280/423415/423763/430210/768854/770135/771510/772135/772150/775974/101749042	22
	gga01200	Carbon metabolism	18/313	102/5034	4.44275e-05	0.00206167	0.00184231	373916/374189/395480/415362/415385/417366/418610/418857/418968/419019/419450/420969/421281/423357/423600/423979/424112/770045	18
	gga03050	Proteasome	10/313	36/5034	4.44964e-05	0.00206167	0.00184231	395804/395874/415357/417425/420017/423326/423542/424189/426937/772237	10
	gga00020	Citrate cycle (TCA cycle)	8/313	28/5034	0.000211777	0.00735926	0.00657624	373916/415362/418610/418857/420969/421281/423357/424112	8
	gga00480	Glutathione metabolism	10/313	48/5034	0.000586821	0.0163136	0.0145779	374056/396322/414895/418178/418302/419450/424112/424492/769847/100859645	10
	gga04216	Ferroptosis	8/313	34/5034	0.000891207	0.0184652	0.0165005	374056/395498/395970/396287/421784/422345/424492/426793	8
	gga04144	Endocytosis	27/313	231/5034	0.000966227	0.0184652	0.0165005	395294/395442/395917/396147/396229/396265/396418/415544/415841/416226/417772/418461/418883/419150/420439/420649/421674/421772/423082/423187/423696/424522/426797/428927/769725/100859555/100859879	27
	gga00970	Aminoacyl-tRNA biosynthesis	9/313	43/5034	0.00106274	0.0184652	0.0165005	419026/421348/423458/424296/424812/426697/427427/428403/428482	9
	gga04141	Protein processing in endoplasmic reticulum	19/313	155/5034	0.00316992	0.044266	0.0395561	378424/378918/395528/395963/415522/415744/416185/416314/416319/416882/416965/419268/420867/421774/423335/423641/424837/428329/100857815	19
	gga04146	Peroxisome	12/313	79/5034	0.0031846	0.044266	0.0395561	395938/417366/418302/419303/421687/422345/423600/424112/427548/768471/770094/100858352	12
	gga04130	SNARE interactions in vesicular transport	6/313	29/5034	0.00773413	0.0977313	0.0873328	378895/416766/424377/426930/430371/770885	6
	gga00563	Glycosylphosphatidylinositol (GPI)-anchor biosynthesis	5/313	22/5034	0.00985057	0.114102	0.101962	418517/424556/428583/771539/101748971	5
	gga00630	Glyoxylate and dicarboxylate metabolism	6/313	31/5034	0.0107976	0.115451	0.103167	373916/415385/418968/421281/423600/424567	6
	gga00620	Pyruvate metabolism	6/313	32/5034	0.0126137	0.125236	0.111911	374189/418610/418968/419019/420969/421281	6
	gga03020	RNA polymerase	5/313	24/5034	0.0143587	0.133057	0.1189	415635/420103/420603/426289/112529926	5
	gga00982	Drug metabolism - cytochrome P450	6/313	35/5034	0.0193283	0.167915	0.150049	396322/414895/418178/418302/769847/100859645	6
	gga00532	Glycosaminoglycan biosynthesis - chondroitin sulfate / dermatan sulfate	4/313	19/5034	0.027023	0.21732	0.194197	416032/416469/423952/770193	4
	gga00980	Metabolism of xenobiotics by cytochrome P450	6/313	38/5034	0.0281421	0.21732	0.194197	396322/414895/418178/418302/769847/100859645	6
	gga03320	PPAR signaling pathway	8/313	63/5034	0.0398798	0.291752	0.26071	374189/396231/396246/417366/419019/422345/769933/770094	8
	gga01210	2-Oxocarboxylic acid metabolism	3/313	13/5034	0.0427422	0.297059	0.265452	373916/415362/424112	3
	gga00640	Propanoate metabolism	5/313	32/5034	0.0454242	0.300665	0.268675	415385/417366/418857/418968/423979	5
mediumpurple3	gga00100	Steroid biosynthesis	7/29	18/5034	2.94176e-12	1.29438e-10	1.14574e-10	420335/420548/422423/422982/424037/100857622/100857756	7
	gga00900	Terpenoid backbone biosynthesis	5/29	19/5034	4.85733e-08	1.06861e-06	9.45902e-07	395145/420459/421587/425061/425359	5
	gga04140	Autophagy - animal	4/29	128/5034	0.00578666	0.084871	0.0751251	416558/769118/770805/100857587	4
	gga04136	Autophagy - other	2/29	28/5034	0.0110407	0.121448	0.107502	416558/769118	2
	gga00071	Fatty acid degradation	2/29	33/5034	0.0151505	0.133324	0.118014	420090/421587	2
	gga01212	Fatty acid metabolism	2/29	53/5034	0.0368391	0.270154	0.239131	420090/421587	2
	gga04137	Mitophagy - animal	2/29	61/5034	0.0475637	0.298972	0.26464	769118/770805	2
purple	gga00534	Glycosaminoglycan biosynthesis - heparan sulfate / heparin	3/85	24/5034	0.00727956	0.346395	0.326907	422022/428185/769490	3
	gga00561	Glycerolipid metabolism	4/85	60/5034	0.0180226	0.346395	0.326907	418233/421309/422610/423197	4
	gga00051	Fructose and mannose metabolism	3/85	35/5034	0.0206123	0.346395	0.326907	373889/415332/769292	3
	gga00564	Glycerophospholipid metabolism	5/85	95/5034	0.0215626	0.346395	0.326907	422610/423197/424321/427774/428743	5
	gga04920	Adipocytokine signaling pathway	4/85	64/5034	0.0223252	0.346395	0.326907	417730/420105/423778/424810	4
	gga00260	Glycine, serine and threonine metabolism	3/85	37/5034	0.0238893	0.346395	0.326907	416370/416371/416520	3
	gga00532	Glycosaminoglycan biosynthesis - chondroitin sulfate / dermatan sulfate	2/85	19/5034	0.040008	0.450726	0.425367	428185/769112	2
	gga04141	Protein processing in endoplasmic reticulum	6/85	155/5034	0.0460558	0.450726	0.425367	415697/416724/423391/423764/423778/427376	6
	gga00520	Amino sugar and nucleotide sugar metabolism	3/85	48/5034	0.0466268	0.450726	0.425367	373889/419686/769292	3
saddlebrown	gga00190	Oxidative phosphorylation	6/51	116/5034	0.00101647	0.0522279	0.0480177	374159/419793/424102/769492/769954/770724	6
	gga04910	Insulin signaling pathway	6/51	122/5034	0.00132223	0.0522279	0.0480177	396349/417543/423557/427515/429688/100858156	6
	gga04261	Adrenergic signaling in cardiomyocytes	5/51	127/5034	0.008768	0.230891	0.212278	374097/396021/396430/427515/100858156	5
	gga04744	Phototransduction	2/51	23/5034	0.0222293	0.319814	0.294033	395425/427515	2
	gga00860	Porphyrin and chlorophyll metabolism	2/51	25/5034	0.0260227	0.319814	0.294033	416663/552895	2
	gga04270	Vascular smooth muscle contraction	4/51	121/5034	0.0333202	0.319814	0.294033	396349/427515/100858156/100996929	4
	gga04371	Apelin signaling pathway	4/51	122/5034	0.034198	0.319814	0.294033	374097/396349/427515/429688	4
	gga04130	SNARE interactions in vesicular transport	2/51	29/5034	0.0343269	0.319814	0.294033	417321/419368	2
	gga03015	mRNA surveillance pathway	3/51	75/5034	0.0397144	0.319814	0.294033	396021/423131/100858156	3
	gga04120	Ubiquitin mediated proteolysis	4/51	133/5034	0.0447496	0.319814	0.294033	395672/416660/419758/107049465	4
skyblue	gga05164	Influenza A	8/40	140/5034	1.0618e-05	0.000615842	0.000592371	396330/417926/418528/424185/428650/769675/100857563/112531447	8
	gga05168	Herpes simplex virus 1 infection	6/40	152/5034	0.00112696	0.0326818	0.0314362	396195/396330/417926/424185/427728/100857563	6
	gga04622	RIG-I-like receptor signaling pathway	3/40	57/5034	0.0101101	0.195463	0.188013	396330/424185/100858653	3
	gga03440	Homologous recombination	2/40	38/5034	0.0361506	0.524184	0.504206	422104/424611	2
	gga04623	Cytosolic DNA-sensing pathway	2/40	44/5034	0.0472232	0.547789	0.526911	396330/769675	2
turquoise	gga03018	RNA degradation	18/575	70/5034	0.000639296	0.0586121	0.058293	415294/415733/415950/415992/416293/417765/417992/418926/419189/419454/419783/420669/422508/428595/429172/769850/100858397/100858931	18
	gga04070	Phosphatidylinositol signaling system	21/575	89/5034	0.000808443	0.0586121	0.058293	395694/416010/416730/416743/416767/417015/418498/418690/419609/420221/421656/422611/422731/423421/423675/423973/427276/100857294/101748037/101751177/107049248	21
	gga00562	Inositol phosphate metabolism	15/575	70/5034	0.0110901	0.416329	0.414062	395694/416730/416743/416767/417015/418498/418690/419609/421656/422731/423421/423675/423973/101751177/107049248	15
	gga04010	MAPK signaling pathway	42/575	260/5034	0.0114849	0.416329	0.414062	378917/395097/395255/395323/395499/395889/395895/395941/396033/396094/396239/396259/396481/414743/415439/417739/418014/418207/419832/420419/420420/421497/421622/422273/422316/423085/423163/424225/426737/427144/427368/428871/429269/430150/693245/768444/769763/772239/100858338/100858386/100858422/100858676	42
	gga04340	Hedgehog signaling pathway	10/575	42/5034	0.0173559	0.503321	0.500581	374118/395806/395956/396282/415488/416904/417378/418375/422851/770168	10
	gga04912	GnRH signaling pathway	16/575	84/5034	0.0262944	0.635447	0.631987	373931/374174/395368/395895/416730/417739/418207/419313/420419/420935/424225/424986/427144/428871/769763/100858386	16
	gga00051	Fructose and mannose metabolism	8/575	35/5034	0.0398639	0.661042	0.657443	395338/418170/419850/423698/425137/768421/769850/100859653	8
	gga00600	Sphingolipid metabolism	10/575	49/5034	0.0469795	0.661042	0.657443	374033/378907/419087/423379/423679/423719/426648/430542/771503/100858471	10
yellow	gga04141	Protein processing in endoplasmic reticulum	20/304	155/5034	0.000926288	0.0855444	0.0846304	396188/416023/416110/416313/417296/417456/419421/420508/420927/423585/424293/424993/426849/427022/427365/427410/428266/100857832/100858988/100859884	20
	gga05132	Salmonella infection	26/304	235/5034	0.00175101	0.0855444	0.0846304	373953/396188/396297/396526/415793/415802/416109/416861/417361/417663/418870/420472/420489/420889/423070/423484/423862/425012/426792/769134/769965/771782/771904/100529061/100857247/100859826	26
	gga04142	Lysosome	16/304	119/5034	0.00192957	0.0855444	0.0846304	395380/395473/395602/415674/416577/419681/422082/422490/422727/426739/427646/427823/768530/100858592/100859261/101750092	16
	gga00532	Glycosaminoglycan biosynthesis - chondroitin sulfate / dermatan sulfate	5/304	19/5034	0.00447413	0.148765	0.147175	396018/415521/418081/426039/768809	5
	gga00510	N-Glycan biosynthesis	7/304	48/5034	0.0237713	0.632317	0.625561	396121/415611/417196/417296/418898/419699/422750	7
	gga04137	Mitophagy - animal	8/304	61/5034	0.0289978	0.642785	0.635917	373954/395490/417410/419484/420018/424973/432370/771782	8
	gga01212	Fatty acid metabolism	7/304	53/5034	0.0385705	0.646367	0.639461	396061/416969/419681/420518/423122/424251/427934	7
	gga04070	Phosphatidylinositol signaling system	10/304	89/5034	0.0407661	0.646367	0.639461	396523/418992/419517/419910/419999/420700/422388/423070/427243/428279	10

## Sheet: GO across two datasets
	ONTOLOGY	ID	Description	GeneRatio	BgRatio	pvalue	p.adjust	qvalue	geneID	Count
darkgreen	BP	GO:0010389	regulation of G2/M transition of mitotic cell cycle	2/22	10/2032	0.00477928	0.727145	0.727145	415577/421373	2
	BP	GO:0031572	G2 DNA damage checkpoint	2/22	10/2032	0.00477928	0.727145	0.727145	415577/421373	2
	BP	GO:1902750	negative regulation of cell cycle G2/M phase transition	2/22	11/2032	0.00580312	0.727145	0.727145	415577/421373	2
	BP	GO:0035335	peptidyl-tyrosine dephosphorylation	2/22	16/2032	0.0122531	0.727145	0.727145	395688/422312	2
	BP	GO:1902749	regulation of cell cycle G2/M phase transition	2/22	17/2032	0.0137962	0.727145	0.727145	415577/421373	2
	BP	GO:0000077	DNA damage checkpoint	2/22	18/2032	0.0154195	0.727145	0.727145	415577/421373	2
	BP	GO:0071897	DNA biosynthetic process	2/22	18/2032	0.0154195	0.727145	0.727145	415577/421373	2
	BP	GO:0000086	G2/M transition of mitotic cell cycle	2/22	19/2032	0.0171212	0.727145	0.727145	415577/421373	2
	BP	GO:1901988	negative regulation of cell cycle phase transition	2/22	20/2032	0.0188997	0.727145	0.727145	415577/421373	2
	BP	GO:0031570	DNA integrity checkpoint	2/22	21/2032	0.0207531	0.727145	0.727145	415577/421373	2
	BP	GO:1901990	regulation of mitotic cell cycle phase transition	2/22	23/2032	0.0246782	0.727145	0.727145	415577/421373	2
	BP	GO:0010948	negative regulation of cell cycle process	2/22	24/2032	0.0267466	0.727145	0.727145	415577/421373	2
	BP	GO:0044839	cell cycle G2/M phase transition	2/22	25/2032	0.0288835	0.727145	0.727145	415577/421373	2
	BP	GO:0051321	meiotic cell cycle	2/22	25/2032	0.0288835	0.727145	0.727145	415577/416595	2
	BP	GO:0000075	cell cycle checkpoint	2/22	27/2032	0.0333562	0.727145	0.727145	415577/421373	2
	BP	GO:1901987	regulation of cell cycle phase transition	2/22	32/2032	0.045628	0.727145	0.727145	415577/421373	2
	CC	GO:0031225	anchored component of membrane	2/24	27/2139	0.0357054	0.892045	0.892045	396100/424770	2
	CC	GO:0005730	nucleolus	3/24	71/2139	0.0430494	0.892045	0.892045	373936/415577/421373	3
	CC	GO:0012505	endomembrane system	8/24	372/2139	0.0434438	0.892045	0.892045	395688/395790/419070/420281/422312/424438/424770/428081	8
	MF	GO:0042578	phosphoric ester hydrolase activity	3/22	39/1910	0.00927029	0.485389	0.483466	395688/419070/422312	3
	MF	GO:0004725	protein tyrosine phosphatase activity	2/22	16/1910	0.0137875	0.485389	0.483466	395688/422312	2
	MF	GO:0016788	hydrolase activity, acting on ester bonds	4/22	87/1910	0.0156577	0.485389	0.483466	395688/419070/421346/422312	4
	MF	GO:0051020	GTPase binding	2/22	24/1910	0.0299962	0.602255	0.599869	424429/424438	2
	MF	GO:0004721	phosphoprotein phosphatase activity	2/22	25/1910	0.0323793	0.602255	0.599869	395688/422312	2
green	BP	GO:0016192	vesicle-mediated transport	21/139	116/2032	1.91839e-05	0.0260901	0.0249189	395917/395975/396153/396189/396265/396506/404271/414849/415544/418461/419423/419518/419625/420840/422441/423736/424377/427293/428927/770561/771927	21
	BP	GO:0051641	cellular localization	32/139	233/2032	4.49668e-05	0.0305774	0.0292047	378905/395277/395917/395970/396147/396153/396189/396265/396506/414849/415544/416319/417019/417339/418461/419150/419268/419288/419518/419625/420483/420840/422441/423211/423233/423736/423815/424377/427124/428927/770561/771927	32
	BP	GO:0061024	membrane organization	12/139	53/2032	0.000152664	0.0340139	0.032487	395917/395975/396506/404271/415544/415610/419150/419268/423211/424377/427293/427663	12
	BP	GO:0051649	establishment of localization in cell	25/139	173/2032	0.000158358	0.0340139	0.032487	378905/395277/395917/396147/396153/396189/396265/415544/417019/418461/419150/419268/419518/419625/420483/420840/422441/423211/423233/423736/424377/427124/428927/770561/771927	25
	BP	GO:0008104	protein localization	30/139	226/2032	0.000158664	0.0340139	0.032487	378905/395277/395917/396153/396189/396265/396506/404271/415544/416319/416684/416882/417019/417339/418461/419150/419268/419288/420483/422441/423211/423233/423736/423815/424377/427124/428767/428927/770561/771927	30
	BP	GO:0000045	autophagosome assembly	6/139	14/2032	0.000175072	0.0340139	0.032487	417339/419150/419268/422441/423047/424377	6
	BP	GO:1905037	autophagosome organization	6/139	14/2032	0.000175072	0.0340139	0.032487	417339/419150/419268/422441/423047/424377	6
	BP	GO:0007033	vacuole organization	7/139	20/2032	0.00022003	0.0374051	0.0357259	417339/419150/419268/422441/423047/424377/427293	7
	BP	GO:0046907	intracellular transport	21/139	142/2032	0.000412902	0.0623941	0.0595931	378905/395917/396147/396153/396265/415544/417019/418461/419150/419518/419625/420483/420840/422441/423211/423736/424377/427124/428927/770561/771927	21
	BP	GO:0015031	protein transport	22/139	155/2032	0.000539282	0.0733423	0.0700499	378905/395277/396153/396189/396265/404271/415544/416684/416882/417019/418461/419150/420483/422441/423211/423736/424377/427124/428767/428927/770561/771927	22
	BP	GO:0070925	organelle assembly	15/139	88/2032	0.000654834	0.0809613	0.0773268	396147/415544/416684/416777/417339/419150/419268/419288/422441/422842/423047/423233/424377/427293/101751277	15
	BP	GO:0015833	peptide transport	22/139	159/2032	0.000775099	0.0810873	0.0774471	378905/395277/396153/396189/396265/404271/415544/416684/416882/417019/418461/419150/420483/422441/423211/423736/424377/427124/428767/428927/770561/771927	22
	BP	GO:0045184	establishment of protein localization	22/139	159/2032	0.000775099	0.0810873	0.0774471	378905/395277/396153/396189/396265/404271/415544/416684/416882/417019/418461/419150/420483/422441/423211/423736/424377/427124/428767/428927/770561/771927	22
	BP	GO:0042886	amide transport	22/139	160/2032	0.000846494	0.0822309	0.0785394	378905/395277/396153/396189/396265/404271/415544/416684/416882/417019/418461/419150/420483/422441/423211/423736/424377/427124/428767/428927/770561/771927	22
	BP	GO:0010035	response to inorganic substance	9/139	39/2032	0.000915097	0.0829688	0.0792441	373916/395277/395938/404271/421724/423233/427173/428767/100310814	9
	BP	GO:0071705	nitrogen compound transport	24/139	189/2032	0.00155089	0.124546	0.118955	378905/395277/396153/396189/396265/404271/415544/416684/416882/417019/418461/419150/420483/420840/422441/423211/423736/424377/426074/427124/428767/428927/770561/771927	24
	BP	GO:0034613	cellular protein localization	20/139	146/2032	0.00156417	0.124546	0.118955	378905/395917/396153/396265/396506/415544/416319/417019/417339/419150/419268/419288/420483/422441/423211/423233/423736/423815/428927/771927	20
	BP	GO:0070727	cellular macromolecule localization	20/139	147/2032	0.00170506	0.124546	0.118955	378905/395917/396153/396265/396506/415544/416319/417019/417339/419150/419268/419288/420483/422441/423211/423233/423736/423815/428927/771927	20
	BP	GO:1901565	organonitrogen compound catabolic process	16/139	107/2032	0.00188711	0.124546	0.118955	378424/395804/395874/395996/396287/396329/416319/416504/416965/419150/419268/419980/420017/421384/423979/424377	16
	BP	GO:0006914	autophagy	9/139	43/2032	0.00192314	0.124546	0.118955	395277/416965/417339/419150/419268/420488/422441/423047/424377	9
	BP	GO:0061919	process utilizing autophagic mechanism	9/139	43/2032	0.00192314	0.124546	0.118955	395277/416965/417339/419150/419268/420488/422441/423047/424377	9
	BP	GO:0033036	macromolecule localization	30/139	262/2032	0.00213025	0.131688	0.125776	378905/395277/395917/396153/396189/396265/396506/404271/415544/416319/416684/416882/417019/417339/418461/419150/419268/419288/420483/422441/423211/423233/423736/423815/424377/427124/428767/428927/770561/771927	30
	BP	GO:0010256	endomembrane system organization	8/139	36/2032	0.00230154	0.136091	0.129982	395975/396153/415544/419150/419268/420483/420840/422441	8
	BP	GO:0042246	tissue regeneration	4/139	10/2032	0.00318483	0.165804	0.158361	395241/404271/423233/427955	4
	BP	GO:0061041	regulation of wound healing	4/139	10/2032	0.00318483	0.165804	0.158361	395241/404271/423233/428767	4
	BP	GO:0006888	ER to Golgi vesicle-mediated transport	5/139	16/2032	0.0032917	0.165804	0.158361	419625/422441/424377/770561/771927	5
	BP	GO:0061025	membrane fusion	5/139	16/2032	0.0032917	0.165804	0.158361	404271/419268/423211/424377/427293	5
	BP	GO:0016236	macroautophagy	6/139	23/2032	0.00351511	0.166916	0.159423	417339/419150/419268/422441/423047/424377	6
	BP	GO:0033043	regulation of organelle organization	17/139	124/2032	0.00355924	0.166916	0.159423	395702/395917/395963/396147/396418/396506/404271/417226/419150/419268/419288/422441/422842/423815/424377/426117/428927	17
	BP	GO:0030163	protein catabolic process	13/139	84/2032	0.00373842	0.169475	0.161867	378424/395804/395874/396329/416319/416504/416965/419150/419268/419980/420017/421384/424377	13
	BP	GO:0060627	regulation of vesicle-mediated transport	7/139	31/2032	0.00394188	0.172934	0.165171	395975/396189/404271/414849/415544/420840/422441	7
	BP	GO:0033365	protein localization to organelle	11/139	66/2032	0.00423016	0.179782	0.171711	378905/415544/416319/419150/419268/419288/422441/423211/423815/428927/771927	11
	BP	GO:0000910	cytokinesis	5/139	17/2032	0.0044102	0.181754	0.173595	395917/396147/415544/416777/419150	5
	BP	GO:0051224	negative regulation of protein transport	4/139	11/2032	0.00474144	0.184239	0.175968	396189/404271/423211/428767	4
	BP	GO:1904950	negative regulation of establishment of protein localization	4/139	11/2032	0.00474144	0.184239	0.175968	396189/404271/423211/428767	4
	BP	GO:0051493	regulation of cytoskeleton organization	10/139	58/2032	0.0049353	0.186445	0.178075	395702/395963/396147/396418/396506/419150/419268/419288/422842/428927	10
	BP	GO:0006887	exocytosis	6/139	25/2032	0.00550335	0.202285	0.193204	396189/404271/415544/419423/420840/422441	6
	BP	GO:0051603	proteolysis involved in cellular protein catabolic process	10/139	60/2032	0.00633599	0.219627	0.209767	378424/395804/395874/396329/416319/416504/416965/419150/419268/420017	10
	BP	GO:0032482	Rab protein signal transduction	4/139	12/2032	0.00673881	0.219627	0.209767	396153/415544/420483/422441	4
	BP	GO:0030031	cell projection assembly	7/139	34/2032	0.00678258	0.219627	0.209767	395917/396147/396418/414849/416684/416777/428927	7
	BP	GO:0051051	negative regulation of transport	7/139	34/2032	0.00678258	0.219627	0.209767	395975/396189/404271/422441/423211/426074/428767	7
	BP	GO:0120031	plasma membrane bounded cell projection assembly	7/139	34/2032	0.00678258	0.219627	0.209767	395917/396147/396418/414849/416684/416777/428927	7
	BP	GO:0016050	vesicle organization	6/139	27/2032	0.008211	0.259697	0.248038	396506/404271/415544/420840/424377/427293	6
	BP	GO:0044257	cellular protein catabolic process	10/139	63/2032	0.00899717	0.278094	0.26561	378424/395804/395874/396329/416319/416504/416965/419150/419268/420017	10
	BP	GO:1903531	negative regulation of secretion by cell	4/139	13/2032	0.00922399	0.278769	0.266255	396189/404271/422441/428767	4
	BP	GO:0006996	organelle organization	42/139	443/2032	0.0102908	0.297921	0.284547	395241/395249/395627/395702/395917/395963/395975/396147/396153/396418/396506/404271/415544/415610/416319/416684/416777/417226/417339/419150/419268/419288/419980/420483/420840/422441/422842/423047/423211/423233/423328/423445/423697/423815/424377/426117/427293/427663/428927/430689/430764/101751277	42
	BP	GO:0010498	proteasomal protein catabolic process	7/139	37/2032	0.0109226	0.297921	0.284547	378424/395804/395874/416319/416965/419268/420017	7
	BP	GO:0045787	positive regulation of cell cycle	7/139	37/2032	0.0109226	0.297921	0.284547	395917/404271/415544/417019/417226/419268/426117	7
	BP	GO:0007265	Ras protein signal transduction	8/139	46/2032	0.0110789	0.297921	0.284547	395627/395917/396153/414849/415544/420483/422441/428927	8
	BP	GO:0051656	establishment of organelle localization	8/139	46/2032	0.0110789	0.297921	0.284547	395917/396147/415544/419150/419268/419518/420840/423736	8
	BP	GO:0051234	establishment of localization	41/139	432/2032	0.0111721	0.297921	0.284547	378905/395277/395917/395970/395975/396147/396153/396189/396265/396506/404271/414849/415544/416684/416882/417019/418461/419150/419268/419423/419518/419625/420483/420840/421480/422441/422467/423211/423233/423736/424377/426074/427124/427173/427293/427913/428767/428927/429406/770561/771927	41
	BP	GO:0048193	Golgi vesicle transport	6/139	29/2032	0.0117653	0.305422	0.291711	396265/419625/422441/424377/770561/771927	6
	BP	GO:0051048	negative regulation of secretion	4/139	14/2032	0.0122387	0.305422	0.291711	396189/404271/422441/428767	4
	BP	GO:0006508	proteolysis	17/139	140/2032	0.0122855	0.305422	0.291711	378424/395277/395804/395874/395963/395996/396329/416319/416504/416965/419150/419268/419980/420017/420222/423233/426074	17
	BP	GO:0009057	macromolecule catabolic process	15/139	118/2032	0.0123516	0.305422	0.291711	378424/395804/395874/396329/416319/416504/416965/419150/419268/419980/420017/421384/423697/424377/430689	15
	BP	GO:0006810	transport	40/139	422/2032	0.0126144	0.30635	0.292598	378905/395277/395917/395970/395975/396147/396153/396189/396265/396506/404271/414849/415544/416684/416882/417019/418461/419150/419423/419518/419625/420483/420840/421480/422441/422467/423211/423233/423736/424377/426074/427124/427173/427293/427913/428767/428927/429406/770561/771927	40
	BP	GO:0051235	maintenance of location	6/139	30/2032	0.0138983	0.330756	0.315908	395917/395970/416319/423233/428767/771927	6
	BP	GO:0007163	establishment or maintenance of cell polarity	5/139	22/2032	0.0142188	0.330756	0.315908	395627/395917/396147/419268/428927	5
	BP	GO:0071702	organic substance transport	24/139	224/2032	0.014349	0.330756	0.315908	378905/395277/396153/396189/396265/404271/415544/416684/416882/417019/418461/419150/420483/420840/422441/423211/423736/424377/426074/427124/428767/428927/770561/771927	24
	BP	GO:0051640	organelle localization	9/139	58/2032	0.0150496	0.341125	0.325811	395917/396147/415544/419150/419268/419518/420840/423736/770561	9
	BP	GO:0055076	transition metal ion homeostasis	4/139	15/2032	0.0158189	0.342414	0.327043	373916/395970/396287/427173	4
	BP	GO:1903320	regulation of protein modification by small protein conjugation or removal	4/139	15/2032	0.0158189	0.342414	0.327043	417226/421724/423211/423233	4
	BP	GO:0030036	actin cytoskeleton organization	12/139	89/2032	0.0158618	0.342414	0.327043	395627/395702/395917/395975/396147/396418/396506/404271/420840/422842/423233/428927	12
	BP	GO:0007010	cytoskeleton organization	19/139	167/2032	0.0161185	0.342518	0.327142	395627/395702/395917/395963/395975/396147/396418/396506/404271/415544/416777/419150/419268/419288/420840/422842/423211/423233/428927	19
	BP	GO:0006886	intracellular protein transport	11/139	79/2032	0.0164671	0.34313	0.327726	378905/396153/396265/415544/417019/419150/420483/422441/423211/423736/428927	11
	BP	GO:1902903	regulation of supramolecular fiber organization	7/139	40/2032	0.0166519	0.34313	0.327726	395702/396147/396418/396506/419288/422842/428927	7
	BP	GO:0009056	catabolic process	23/139	216/2032	0.0177271	0.359833	0.343679	378424/395277/395804/395874/395996/396287/396329/416319/416504/416965/417339/419150/419268/419980/420017/420488/421384/422441/423047/423697/423979/424377/430689	23
	BP	GO:0048285	organelle fission	9/139	60/2032	0.0185881	0.368124	0.351598	395917/396147/415544/415610/419150/419268/423815/426117/101751277	9
	BP	GO:0007005	mitochondrion organization	6/139	32/2032	0.0189475	0.368124	0.351598	415610/417339/419980/423697/423815/427663	6
	BP	GO:0110053	regulation of actin filament organization	6/139	32/2032	0.0189475	0.368124	0.351598	395702/396147/396418/396506/422842/428927	6
	BP	GO:0017157	regulation of exocytosis	4/139	16/2032	0.0199946	0.376951	0.360029	396189/404271/420840/422441	4
	BP	GO:1903034	regulation of response to wounding	4/139	16/2032	0.0199946	0.376951	0.360029	395241/404271/423233/428767	4
	BP	GO:0007264	small GTPase mediated signal transduction	8/139	51/2032	0.0202334	0.376951	0.360029	395627/395917/396153/414849/415544/420483/422441/428927	8
	BP	GO:0045862	positive regulation of proteolysis	5/139	24/2032	0.0205512	0.377697	0.360742	395804/419980/420017/423233/426074	5
	BP	GO:0070647	protein modification by small protein conjugation or removal	11/139	82/2032	0.0213696	0.387502	0.370107	378424/416319/416965/417226/420222/421724/423039/423211/423233/423815/100538349	11
	BP	GO:0055114	oxidation-reduction process	14/139	115/2032	0.0220704	0.394945	0.377215	373916/374189/395729/395844/395938/395970/396287/414798/415703/421281/421327/422792/423979/424891	14
	BP	GO:0044248	cellular catabolic process	21/139	197/2032	0.0230601	0.398384	0.3805	378424/395277/395804/395874/395996/396287/396329/416319/416504/416965/417339/419150/419268/420017/420488/422441/423047/423697/423979/424377/430689	21
	BP	GO:0030029	actin filament-based process	12/139	94/2032	0.0237168	0.398384	0.3805	395627/395702/395917/395975/396147/396418/396506/404271/420840/422842/423233/428927	12
	BP	GO:0008064	regulation of actin polymerization or depolymerization	5/139	25/2032	0.0243131	0.398384	0.3805	395702/396147/396418/422842/428927	5
	BP	GO:0008154	actin polymerization or depolymerization	5/139	25/2032	0.0243131	0.398384	0.3805	395702/396147/396418/422842/428927	5
	BP	GO:0030832	regulation of actin filament length	5/139	25/2032	0.0243131	0.398384	0.3805	395702/396147/396418/422842/428927	5
	BP	GO:0032271	regulation of protein polymerization	5/139	25/2032	0.0243131	0.398384	0.3805	395702/396147/396418/419288/428927	5
	BP	GO:0034599	cellular response to oxidative stress	5/139	25/2032	0.0243131	0.398384	0.3805	395277/395627/395938/404271/426074	5
	BP	GO:0006476	protein deacetylation	3/139	10/2032	0.026328	0.402315	0.384255	395241/419980/423328	3
	BP	GO:0034767	positive regulation of ion transmembrane transport	3/139	10/2032	0.026328	0.402315	0.384255	395277/423211/423233	3
	BP	GO:0046847	filopodium assembly	3/139	10/2032	0.026328	0.402315	0.384255	395917/396418/428927	3
	BP	GO:0051489	regulation of filopodium assembly	3/139	10/2032	0.026328	0.402315	0.384255	395917/396418/428927	3
	BP	GO:0061640	cytoskeleton-dependent cytokinesis	3/139	10/2032	0.026328	0.402315	0.384255	396147/416777/419150	3
	BP	GO:0090174	organelle membrane fusion	3/139	10/2032	0.026328	0.402315	0.384255	404271/424377/427293	3
	BP	GO:0044265	cellular macromolecule catabolic process	12/139	96/2032	0.0275558	0.411823	0.393336	378424/395804/395874/396329/416319/416504/416965/419150/419268/420017/423697/430689	12
	BP	GO:0097435	supramolecular fiber organization	12/139	96/2032	0.0275558	0.411823	0.393336	395702/395917/396147/396418/396506/415544/417891/419288/422842/423211/423233/428927	12
	BP	GO:0072657	protein localization to membrane	6/139	35/2032	0.0286704	0.423823	0.404796	396506/415544/419150/423211/423233/428927	6
	BP	GO:0051650	establishment of vesicle localization	4/139	18/2032	0.0302225	0.441964	0.422123	415544/419518/420840/423736	4
	BP	GO:0016567	protein ubiquitination	8/139	55/2032	0.0307088	0.444297	0.424352	416319/416965/417226/421724/423039/423211/423815/100538349	8
	BP	GO:0006979	response to oxidative stress	6/139	36/2032	0.0325284	0.463517	0.442709	395277/395627/395938/396287/404271/426074	6
	BP	GO:0051495	positive regulation of cytoskeleton organization	5/139	27/2032	0.0331021	0.463517	0.442709	396147/396506/419268/422842/428927	5
	BP	GO:0032101	regulation of response to external stimulus	8/139	56/2032	0.0338209	0.463517	0.442709	395241/395277/404271/414849/419980/422197/423233/428767	8
	BP	GO:0043254	regulation of protein complex assembly	7/139	46/2032	0.0339399	0.463517	0.442709	395702/395917/396147/396418/419288/427425/428927	7
	BP	GO:0000041	transition metal ion transport	3/139	11/2032	0.0344229	0.463517	0.442709	395970/421480/427173	3
	BP	GO:0048284	organelle fusion	3/139	11/2032	0.0344229	0.463517	0.442709	404271/424377/427293	3
	BP	GO:0055072	iron ion homeostasis	3/139	11/2032	0.0344229	0.463517	0.442709	373916/395970/396287	3
	BP	GO:0007088	regulation of mitotic nuclear division	4/139	19/2032	0.0363047	0.466596	0.44565	395917/419150/419268/426117	4
	BP	GO:0010038	response to metal ion	4/139	19/2032	0.0363047	0.466596	0.44565	373916/423233/427173/428767	4
	BP	GO:0031099	regeneration	4/139	19/2032	0.0363047	0.466596	0.44565	395241/404271/423233/427955	4
	BP	GO:0051648	vesicle localization	4/139	19/2032	0.0363047	0.466596	0.44565	415544/419518/420840/423736	4
	BP	GO:0032956	regulation of actin cytoskeleton organization	6/139	37/2032	0.0367102	0.466596	0.44565	395702/396147/396418/396506/422842/428927	6
	BP	GO:0042060	wound healing	6/139	37/2032	0.0367102	0.466596	0.44565	395241/404271/420840/423233/427955/428767	6
	BP	GO:0031647	regulation of protein stability	5/139	28/2032	0.0381516	0.471692	0.450517	395277/419980/421384/421724/423211	5
	BP	GO:0045927	positive regulation of growth	5/139	28/2032	0.0381516	0.471692	0.450517	395241/395702/415544/423233/423697	5
	BP	GO:0090130	tissue migration	5/139	28/2032	0.0381516	0.471692	0.450517	396438/404271/414849/415544/428927	5
	BP	GO:0032446	protein modification by small protein conjugation	9/139	68/2032	0.0388898	0.474961	0.453639	416319/416965/417226/421724/423039/423211/423233/423815/100538349	9
	BP	GO:0019752	carboxylic acid metabolic process	12/139	101/2032	0.0391144	0.474961	0.453639	373916/395277/395480/395844/395992/395996/404271/417185/421281/421327/422792/423979	12
	BP	GO:0050821	protein stabilization	4/139	20/2032	0.0430429	0.494711	0.472503	395277/419980/421724/423211	4
	BP	GO:0006909	phagocytosis	3/139	12/2032	0.043651	0.494711	0.472503	395917/404271/427293	3
	BP	GO:0031396	regulation of protein ubiquitination	3/139	12/2032	0.043651	0.494711	0.472503	417226/421724/423211	3
	BP	GO:0046916	cellular transition metal ion homeostasis	3/139	12/2032	0.043651	0.494711	0.472503	373916/395970/427173	3
	BP	GO:0048489	synaptic vesicle transport	3/139	12/2032	0.043651	0.494711	0.472503	419518/420840/423736	3
	BP	GO:0050000	chromosome localization	3/139	12/2032	0.043651	0.494711	0.472503	396147/415544/419150	3
	BP	GO:0051303	establishment of chromosome localization	3/139	12/2032	0.043651	0.494711	0.472503	396147/415544/419150	3
	BP	GO:0097480	establishment of synaptic vesicle localization	3/139	12/2032	0.043651	0.494711	0.472503	419518/420840/423736	3
	BP	GO:0098813	nuclear chromosome segregation	6/139	39/2032	0.046073	0.517845	0.494598	395917/396147/415544/419150/426117/101751277	6
	BP	GO:0043436	oxoacid metabolic process	12/139	104/2032	0.0475069	0.52896	0.505215	373916/395277/395480/395844/395992/395996/404271/417185/421281/421327/422792/423979	12
	BP	GO:0010638	positive regulation of organelle organization	8/139	60/2032	0.0484055	0.52896	0.505215	396147/396506/404271/417226/419268/422842/423815/428927	8
	BP	GO:0055080	cation homeostasis	9/139	71/2032	0.049388	0.52896	0.505215	373916/395480/395970/396287/423211/423233/427173/427293/428767	9
	BP	GO:0098771	inorganic ion homeostasis	9/139	71/2032	0.049388	0.52896	0.505215	373916/395480/395970/396287/423211/423233/427173/427293/428767	9
	BP	GO:0022607	cellular component assembly	30/139	328/2032	0.0494081	0.52896	0.505215	395241/395702/395729/395917/395975/395995/396147/396418/396506/414849/415544/416367/416684/416777/417339/418175/419150/419268/419288/421724/422441/422842/423047/423233/424377/427293/427425/428767/428927/101751277	30
	CC	GO:0005794	Golgi apparatus	22/154	127/2139	5.85753e-05	0.00682723	0.00607863	395627/396153/396229/396265/415544/419268/419423/419518/419625/420483/421453/421464/421480/422441/423211/423736/424377/424522/427173/428927/770561/771927	22
	CC	GO:0005783	endoplasmic reticulum	26/154	167/2139	7.99998e-05	0.00682723	0.00607863	395078/395080/395992/396153/396287/414798/416882/416965/419423/419518/419625/420483/420840/421327/421464/422103/422441/422467/423047/423211/423815/424377/426074/426961/428583/771927	26
	CC	GO:0098805	whole membrane	22/154	132/2139	0.000107797	0.00682723	0.00607863	395193/395277/395975/396220/396506/404271/414849/415544/415610/416965/417339/418461/419150/420488/420840/421874/423815/424377/424522/427293/428927/770561	22
	CC	GO:0012505	endomembrane system	45/154	372/2139	0.000113787	0.00682723	0.00607863	395078/395080/395627/395975/395992/396153/396220/396229/396265/396287/404271/414798/415544/416882/416965/418461/419150/419268/419423/419518/419625/419980/420483/420840/421327/421453/421464/421480/422103/422441/422467/423047/423211/423736/423815/424377/424522/426074/426961/427173/427293/428583/428927/770561/771927	45
	CC	GO:0031984	organelle subcompartment	24/154	157/2139	0.000210249	0.010092	0.00898539	395078/396153/396229/414798/415544/416965/419268/419518/419625/420483/420840/421327/422103/422441/422467/423047/423211/423815/424377/424522/426074/428583/770561/771927	24
	CC	GO:0044432	endoplasmic reticulum part	18/154	111/2139	0.000680523	0.0272209	0.0242362	395078/396153/414798/416882/416965/420483/420840/421327/422103/422441/422467/423047/423815/424377/426074/426961/428583/771927	18
	CC	GO:0098827	endoplasmic reticulum subcompartment	16/154	98/2139	0.00127206	0.0424888	0.0378299	395078/396153/414798/416965/420483/420840/421327/422103/422441/422467/423047/423815/424377/426074/428583/771927	16
	CC	GO:0098588	bounding membrane of organelle	24/154	178/2139	0.00141629	0.0424888	0.0378299	395193/395975/396153/396220/396229/404271/415544/415610/416777/416965/418461/419150/419625/420488/420840/421874/422441/423211/423815/424377/424522/427293/428927/770561	24
	CC	GO:0031090	organelle membrane	31/154	259/2139	0.00210465	0.0559502	0.0498153	378424/395193/395975/396153/396220/396229/404271/414798/415544/415610/416777/416965/418461/419150/419625/419980/420488/420840/421874/422103/422441/423211/423736/423815/424377/424522/424891/427293/427663/428927/770561	31
	CC	GO:0099568	cytoplasmic region	9/154	42/2139	0.00233126	0.0559502	0.0498153	395917/396147/416777/419288/420840/422197/422842/423736/428927	9
	CC	GO:0005789	endoplasmic reticulum membrane	15/154	96/2139	0.00284312	0.0582587	0.0518707	395078/396153/414798/416965/420840/421327/422103/422441/422467/423047/423815/424377/426074/428583/771927	15
	CC	GO:0030496	midbody	5/154	15/2139	0.00301333	0.0582587	0.0518707	395917/416777/419150/420840/428927	5
	CC	GO:0042175	nuclear outer membrane-endoplasmic reticulum membrane network	15/154	97/2139	0.00315568	0.0582587	0.0518707	395078/396153/414798/416965/420840/421327/422103/422441/422467/423047/423815/424377/426074/428583/771927	15
	CC	GO:0005770	late endosome	6/154	23/2139	0.00456295	0.0762871	0.0679223	396220/415544/418461/419150/419423/419518	6
	CC	GO:0044431	Golgi apparatus part	13/154	82/2139	0.00476794	0.0762871	0.0679223	396153/396229/415544/419268/419423/419518/419625/422441/423211/424377/424522/770561/771927	13
	CC	GO:0005741	mitochondrial outer membrane	5/154	17/2139	0.0055184	0.082776	0.0736996	395193/415610/416965/423815/424522	5
	CC	GO:0005938	cell cortex	7/154	35/2139	0.0105685	0.146439	0.130382	395917/396147/416777/419288/422197/422842/428927	7
	CC	GO:0019867	outer membrane	5/154	20/2139	0.0115931	0.146439	0.130382	395193/415610/416965/423815/424522	5
	CC	GO:0031968	organelle outer membrane	5/154	20/2139	0.0115931	0.146439	0.130382	395193/415610/416965/423815/424522	5
	CC	GO:0030133	transport vesicle	6/154	28/2139	0.0126147	0.151377	0.134779	415544/419518/420840/421453/423211/424377	6
	CC	GO:0005829	cytosol	32/154	304/2139	0.013333	0.152377	0.135669	373916/395249/395277/395627/395702/395729/395917/395975/396147/396189/396248/396262/396418/414798/417185/417339/417961/418175/418461/419150/419268/419625/420017/420840/421281/422197/422792/423233/427955/428927/770561/100310814	32
	CC	GO:0010008	endosome membrane	9/154	56/2139	0.0165889	0.18097	0.161127	395975/396220/404271/415544/418461/419150/420840/427293/428927	9
	CC	GO:0098791	Golgi subcompartment	11/154	76/2139	0.0179819	0.187638	0.167063	396153/396229/415544/419268/419518/419625/422441/423211/424377/424522/770561	11
	CC	GO:0005739	mitochondrion	17/154	140/2139	0.0200764	0.200764	0.17875	373916/378424/395193/395249/395277/415610/415703/416965/419980/421045/421327/423697/423815/423979/424522/424891/427663	17
	CC	GO:0044448	cell cortex part	5/154	23/2139	0.0211173	0.202726	0.180498	396147/416777/419288/422197/422842	5
	CC	GO:0005768	endosome	12/154	89/2139	0.0231745	0.213919	0.190463	395975/396220/404271/415544/418461/419150/419423/419518/419980/420840/427293/428927	12
	CC	GO:0044440	endosomal part	9/154	61/2139	0.0278855	0.247871	0.220692	395975/396220/404271/415544/418461/419150/420840/427293/428927	9
	CC	GO:0030863	cortical cytoskeleton	4/154	17/2139	0.0293688	0.251733	0.22413	396147/419288/422197/422842	4
	CC	GO:0031966	mitochondrial membrane	9/154	63/2139	0.0336476	0.277547	0.247115	378424/395193/415610/416965/419980/423815/424522/424891/427663	9
	CC	GO:0031410	cytoplasmic vesicle	19/154	174/2139	0.0392682	0.277547	0.247115	395917/395975/396220/404271/415544/418461/419150/419423/419518/419980/420840/421453/423211/423736/424377/427173/427293/428927/770561	19
	CC	GO:0097708	intracellular vesicle	19/154	174/2139	0.0392682	0.277547	0.247115	395917/395975/396220/404271/415544/418461/419150/419423/419518/419980/420840/421453/423211/423736/424377/427173/427293/428927/770561	19
	CC	GO:0044433	cytoplasmic vesicle part	12/154	96/2139	0.0393117	0.277547	0.247115	395975/396220/404271/415544/418461/419150/420840/423736/424377/427293/428927/770561	12
	CC	GO:0055038	recycling endosome membrane	3/154	11/2139	0.0393192	0.277547	0.247115	395975/415544/428927	3
	CC	GO:1905368	peptidase complex	3/154	11/2139	0.0393192	0.277547	0.247115	395804/395874/420017	3
	CC	GO:0031982	vesicle	20/154	187/2139	0.0421716	0.289177	0.257469	395917/395975/396220/404271/415544/418461/419150/419423/419518/419980/420840/421453/423211/423736/424377/427173/427293/428767/428927/770561	20
	CC	GO:0030659	cytoplasmic vesicle membrane	6/154	37/2139	0.0456052	0.295937	0.263488	395975/404271/420840/423736/424377/770561	6
	CC	GO:0005793	endoplasmic reticulum-Golgi intermediate compartment	3/154	12/2139	0.0497249	0.295937	0.263488	396153/423211/424377	3
	MF	GO:0016616	oxidoreductase activity, acting on the CH-OH group of donors, NAD or NADP as acceptor	5/130	13/1910	0.00111716	0.258063	0.243423	374189/395844/421281/422792/424891	5
	MF	GO:0016614	oxidoreductase activity, acting on CH-OH group of donors	5/130	15/1910	0.00233239	0.269391	0.254107	374189/395844/421281/422792/424891	5
	MF	GO:0008234	cysteine-type peptidase activity	6/130	27/1910	0.00798434	0.318581	0.300507	378424/395963/395996/396329/420222/423233	6
	MF	GO:0016836	hydro-lyase activity	4/130	13/1910	0.00904538	0.318581	0.300507	373916/374030/395277/395729	4
	MF	GO:0019899	enzyme binding	17/130	139/1910	0.0107386	0.318581	0.300507	378424/395627/395917/395963/396248/414798/416965/417226/419625/419980/423211/423328/423815/424204/426117/428767/428927	17
	MF	GO:0005543	phospholipid binding	6/130	30/1910	0.0135313	0.318581	0.300507	395627/395975/404271/417339/427955/428767	6
	MF	GO:0008289	lipid binding	10/130	68/1910	0.0146424	0.318581	0.300507	395627/395975/396246/404271/417339/419268/420488/424522/427955/428767	10
	MF	GO:0016835	carbon-oxygen lyase activity	4/130	15/1910	0.0155237	0.318581	0.300507	373916/374030/395277/395729	4
	MF	GO:0005525	GTP binding	9/130	59/1910	0.0161487	0.318581	0.300507	395917/396153/396229/396265/415544/416777/420483/422441/428927	9
	MF	GO:0001882	nucleoside binding	9/130	60/1910	0.0179288	0.318581	0.300507	395917/396153/396229/396265/415544/416777/420483/422441/428927	9
	MF	GO:0001883	purine nucleoside binding	9/130	60/1910	0.0179288	0.318581	0.300507	395917/396153/396229/396265/415544/416777/420483/422441/428927	9
	MF	GO:0032549	ribonucleoside binding	9/130	60/1910	0.0179288	0.318581	0.300507	395917/396153/396229/396265/415544/416777/420483/422441/428927	9
	MF	GO:0032550	purine ribonucleoside binding	9/130	60/1910	0.0179288	0.318581	0.300507	395917/396153/396229/396265/415544/416777/420483/422441/428927	9
	MF	GO:0019900	kinase binding	8/130	52/1910	0.0218564	0.360086	0.339658	395627/395917/395963/417226/423211/424204/426117/428767	8
	MF	GO:0003924	GTPase activity	7/130	43/1910	0.0235611	0.360086	0.339658	395917/396153/396229/415544/416777/420483/422441	7
	MF	GO:0019001	guanyl nucleotide binding	9/130	64/1910	0.0264999	0.360086	0.339658	395917/396153/396229/396265/415544/416777/420483/422441/428927	9
	MF	GO:0032561	guanyl ribonucleotide binding	9/130	64/1910	0.0264999	0.360086	0.339658	395917/396153/396229/396265/415544/416777/420483/422441/428927	9
	MF	GO:0008276	protein methyltransferase activity	3/130	11/1910	0.0339489	0.412068	0.38869	418951/423445/428607	3
	MF	GO:0048306	calcium-dependent protein binding	3/130	11/1910	0.0339489	0.412068	0.38869	396075/404271/423211	3
	MF	GO:0004197	cysteine-type endopeptidase activity	4/130	19/1910	0.0356769	0.412068	0.38869	395963/395996/396329/423233	4
	MF	GO:0019901	protein kinase binding	7/130	48/1910	0.04058	0.415375	0.391809	395627/395917/395963/417226/424204/426117/428767	7
	MF	GO:0004842	ubiquitin-protein transferase activity	5/130	29/1910	0.04277	0.415375	0.391809	416319/416965/423039/423815/100538349	5
	MF	GO:1901981	phosphatidylinositol phosphate binding	3/130	12/1910	0.0430633	0.415375	0.391809	395627/417339/427955	3
	MF	GO:0008233	peptidase activity	8/130	59/1910	0.0431558	0.415375	0.391809	378424/395277/395874/395963/395996/396329/420222/423233	8
mediumpurple3	BP	GO:0006694	steroid biosynthetic process	3/6	15/2032	6.43088e-06	0.00118328	0.000988325	420442/422423/425061	3
	BP	GO:0016125	sterol metabolic process	3/6	20/2032	1.6023e-05	0.00147412	0.00123124	420442/422423/425061	3
	BP	GO:0008202	steroid metabolic process	3/6	27/2032	4.07915e-05	0.00250188	0.00208967	420442/422423/425061	3
	BP	GO:1901617	organic hydroxy compound biosynthetic process	3/6	30/2032	5.64304e-05	0.0025958	0.00216811	420442/422423/425061	3
	BP	GO:0006629	lipid metabolic process	4/6	101/2032	7.99826e-05	0.00294336	0.00245841	420090/420442/422423/425061	4
	BP	GO:0008610	lipid biosynthetic process	3/6	44/2032	0.000181212	0.00555717	0.00464157	420442/422423/425061	3
	BP	GO:1901615	organic hydroxy compound metabolic process	3/6	60/2032	0.00045985	0.0120875	0.010096	420442/422423/425061	3
	BP	GO:0044255	cellular lipid metabolic process	3/6	73/2032	0.000823581	0.0157574	0.0131612	420090/420442/425061	3
	BP	GO:0008203	cholesterol metabolic process	2/6	16/2032	0.000856379	0.0157574	0.0131612	420442/425061	2
	BP	GO:1902652	secondary alcohol metabolic process	2/6	16/2032	0.000856379	0.0157574	0.0131612	420442/425061	2
	BP	GO:0006631	fatty acid metabolic process	2/6	19/2032	0.00121552	0.018638	0.0155672	420090/420442	2
	BP	GO:0046165	alcohol biosynthetic process	2/6	19/2032	0.00121552	0.018638	0.0155672	420442/425061	2
	BP	GO:0006066	alcohol metabolic process	2/6	40/2032	0.00539271	0.0763275	0.0637518	420442/425061	2
	BP	GO:0032787	monocarboxylic acid metabolic process	2/6	48/2032	0.00771642	0.101416	0.0847065	420090/420442	2
	BP	GO:0044281	small molecule metabolic process	3/6	205/2032	0.0160769	0.19721	0.164718	420090/420442/425061	3
	BP	GO:0044283	small molecule biosynthetic process	2/6	85/2032	0.0232476	0.217482	0.181649	420442/425061	2
	BP	GO:0006638	neutral lipid metabolic process	1/6	10/2032	0.0292022	0.217482	0.181649	420442	1
	BP	GO:0006639	acylglycerol metabolic process	1/6	10/2032	0.0292022	0.217482	0.181649	420442	1
	BP	GO:0006720	isoprenoid metabolic process	1/6	10/2032	0.0292022	0.217482	0.181649	425061	1
	BP	GO:0006721	terpenoid metabolic process	1/6	10/2032	0.0292022	0.217482	0.181649	425061	1
	BP	GO:0046890	regulation of lipid biosynthetic process	1/6	10/2032	0.0292022	0.217482	0.181649	420442	1
	BP	GO:0006633	fatty acid biosynthetic process	1/6	11/2032	0.0320829	0.217482	0.181649	420442	1
	BP	GO:0042273	ribosomal large subunit biogenesis	1/6	11/2032	0.0320829	0.217482	0.181649	373921	1
	BP	GO:0045444	fat cell differentiation	1/6	11/2032	0.0320829	0.217482	0.181649	420442	1
	BP	GO:0051224	negative regulation of protein transport	1/6	11/2032	0.0320829	0.217482	0.181649	420442	1
	BP	GO:1904950	negative regulation of establishment of protein localization	1/6	11/2032	0.0320829	0.217482	0.181649	420442	1
	BP	GO:0019752	carboxylic acid metabolic process	2/6	101/2032	0.0321884	0.217482	0.181649	420090/420442	2
	BP	GO:0043436	oxoacid metabolic process	2/6	104/2032	0.0340017	0.217482	0.181649	420090/420442	2
	BP	GO:0006082	organic acid metabolic process	2/6	105/2032	0.0346155	0.217482	0.181649	420090/420442	2
	BP	GO:0042180	cellular ketone metabolic process	1/6	13/2032	0.0378229	0.217482	0.181649	420442	1
	BP	GO:0045185	maintenance of protein location	1/6	13/2032	0.0378229	0.217482	0.181649	420442	1
	BP	GO:0051668	localization within membrane	1/6	13/2032	0.0378229	0.217482	0.181649	420442	1
	BP	GO:1903828	negative regulation of cellular protein localization	1/6	14/2032	0.0406823	0.226835	0.189461	420442	1
	BP	GO:0008654	phospholipid biosynthetic process	1/6	15/2032	0.0435346	0.228867	0.191159	425061	1
	BP	GO:0051651	maintenance of location in cell	1/6	15/2032	0.0435346	0.228867	0.191159	420442	1
	BP	GO:0006888	ER to Golgi vesicle-mediated transport	1/6	16/2032	0.0463798	0.230645	0.192644	420442	1
	BP	GO:0042472	inner ear morphogenesis	1/6	16/2032	0.0463798	0.230645	0.192644	420442	1
	BP	GO:0042471	ear morphogenesis	1/6	17/2032	0.0492179	0.238318	0.199053	420442	1
	CC	GO:0030176	integral component of endoplasmic reticulum membrane	1/7	11/2139	0.0354965	0.18311	0.146488	420442	1
	CC	GO:0005789	endoplasmic reticulum membrane	2/7	96/2139	0.036126	0.18311	0.146488	420442/422423	2
	CC	GO:0042175	nuclear outer membrane-endoplasmic reticulum membrane network	2/7	97/2139	0.0368282	0.18311	0.146488	420442/422423	2
	CC	GO:0098827	endoplasmic reticulum subcompartment	2/7	98/2139	0.037536	0.18311	0.146488	420442/422423	2
	CC	GO:0031227	intrinsic component of endoplasmic reticulum membrane	1/7	12/2139	0.0386693	0.18311	0.146488	420442	1
	CC	GO:0044432	endoplasmic reticulum part	2/7	111/2139	0.04723	0.18311	0.146488	420442/422423	2
	MF	GO:0005319	lipid transporter activity	1/5	10/1910	0.0259322	0.284947	0.268916	396454	1
	MF	GO:0046914	transition metal ion binding	2/5	115/1910	0.0318812	0.284947	0.268916	373921/422423	2
	MF	GO:0004497	monooxygenase activity	1/5	16/1910	0.0412314	0.284947	0.268916	422423	1
purple	BP	GO:0031331	positive regulation of cellular catabolic process	4/32	26/2032	0.000594588	0.359481	0.353029	396416/420105/420846/420909	4
	BP	GO:0032006	regulation of TOR signaling	3/32	13/2032	0.000912294	0.359481	0.353029	420105/420909/422610	3
	BP	GO:0009896	positive regulation of catabolic process	4/32	32/2032	0.00133816	0.359481	0.353029	396416/420105/420846/420909	4
	BP	GO:0031929	TOR signaling	3/32	16/2032	0.00172969	0.359481	0.353029	420105/420909/422610	3
	BP	GO:0010506	regulation of autophagy	3/32	17/2032	0.00207793	0.359481	0.353029	396416/420105/420909	3
	BP	GO:0006914	autophagy	4/32	43/2032	0.00406563	0.502396	0.493378	396416/416724/420105/420909	4
	BP	GO:0061919	process utilizing autophagic mechanism	4/32	43/2032	0.00406563	0.502396	0.493378	396416/416724/420105/420909	4
	BP	GO:0007179	transforming growth factor beta receptor signaling pathway	3/32	24/2032	0.00573806	0.508587	0.499458	396030/396416/420105	3
	BP	GO:0071559	response to transforming growth factor beta	3/32	27/2032	0.00803064	0.508587	0.499458	396030/396416/420105	3
	BP	GO:0071560	cellular response to transforming growth factor beta stimulus	3/32	27/2032	0.00803064	0.508587	0.499458	396030/396416/420105	3
	BP	GO:0010608	posttranscriptional regulation of gene expression	4/32	52/2032	0.00807366	0.508587	0.499458	395905/420846/424574/430492	4
	BP	GO:0008283	cell proliferation	8/32	193/2032	0.00813764	0.508587	0.499458	396028/396030/396191/396416/419533/419953/420105/421790	8
	BP	GO:2000026	regulation of multicellular organismal development	8/32	199/2032	0.0097661	0.508587	0.499458	396028/396030/396191/396336/396416/419533/420105/420846	8
	BP	GO:0031329	regulation of cellular catabolic process	4/32	55/2032	0.00983937	0.508587	0.499458	396416/420105/420846/420909	4
	BP	GO:0006898	receptor-mediated endocytosis	2/32	10/2032	0.00999534	0.508587	0.499458	396191/419533	2
	BP	GO:0038034	signal transduction in absence of ligand	2/32	10/2032	0.00999534	0.508587	0.499458	395716/396028	2
	BP	GO:0097192	extrinsic apoptotic signaling pathway in absence of ligand	2/32	10/2032	0.00999534	0.508587	0.499458	395716/396028	2
	BP	GO:0051240	positive regulation of multicellular organismal process	7/32	163/2032	0.0113507	0.523197	0.513805	396028/396030/396191/396416/419533/420105/420846	7
	BP	GO:0007229	integrin-mediated signaling pathway	2/32	11/2032	0.012097	0.523197	0.513805	396226/396416	2
	BP	GO:0061036	positive regulation of cartilage development	2/32	11/2032	0.012097	0.523197	0.513805	396030/419533	2
	BP	GO:0050793	regulation of developmental process	9/32	252/2032	0.0127144	0.523713	0.514312	396028/396030/396191/396336/396416/416724/419533/420105/420846	9
	BP	GO:0009894	regulation of catabolic process	4/32	64/2032	0.0165965	0.575985	0.565646	396416/420105/420846/420909	4
	BP	GO:0051896	regulation of protein kinase B signaling	2/32	14/2032	0.0194345	0.575985	0.565646	396416/420105	2
	BP	GO:0051094	positive regulation of developmental process	6/32	142/2032	0.0208698	0.575985	0.565646	396028/396030/396191/419533/420105/420846	6
	BP	GO:0032330	regulation of chondrocyte differentiation	2/32	15/2032	0.0222059	0.575985	0.565646	396030/419533	2
	BP	GO:0043542	endothelial cell migration	2/32	15/2032	0.0222059	0.575985	0.565646	396416/419533	2
	BP	GO:0045595	regulation of cell differentiation	7/32	188/2032	0.0236646	0.575985	0.565646	396028/396030/396336/396416/419533/420105/420846	7
	BP	GO:0007030	Golgi organization	2/32	16/2032	0.0251311	0.575985	0.565646	416724/426843	2
	BP	GO:0009267	cellular response to starvation	2/32	16/2032	0.0251311	0.575985	0.565646	420105/420909	2
	BP	GO:0051054	positive regulation of DNA metabolic process	2/32	16/2032	0.0251311	0.575985	0.565646	395716/396191	2
	BP	GO:0045597	positive regulation of cell differentiation	5/32	110/2032	0.0264767	0.575985	0.565646	396028/396030/419533/420105/420846	5
	BP	GO:0006417	regulation of translation	3/32	42/2032	0.0268643	0.575985	0.565646	395905/420846/424574	3
	BP	GO:0043491	protein kinase B signaling	2/32	17/2032	0.0282048	0.575985	0.565646	396416/420105	2
	BP	GO:0090090	negative regulation of canonical Wnt signaling pathway	2/32	17/2032	0.0282048	0.575985	0.565646	418939/420105	2
	BP	GO:0001667	ameboidal-type cell migration	3/32	43/2032	0.0285742	0.575985	0.565646	396028/396416/419533	3
	BP	GO:0008360	regulation of cell shape	2/32	18/2032	0.0314221	0.575985	0.565646	396416/416724	2
	BP	GO:0031669	cellular response to nutrient levels	2/32	18/2032	0.0314221	0.575985	0.565646	420105/420909	2
	BP	GO:0042594	response to starvation	2/32	18/2032	0.0314221	0.575985	0.565646	420105/420909	2
	BP	GO:0070665	positive regulation of leukocyte proliferation	2/32	18/2032	0.0314221	0.575985	0.565646	396028/396191	2
	BP	GO:0034248	regulation of cellular amide metabolic process	3/32	45/2032	0.0321657	0.575985	0.565646	395905/420846/424574	3
	BP	GO:0045860	positive regulation of protein kinase activity	3/32	46/2032	0.034047	0.575985	0.565646	396028/396416/420105	3
	BP	GO:0097190	apoptotic signaling pathway	3/32	46/2032	0.034047	0.575985	0.565646	395716/396028/420105	3
	BP	GO:0097191	extrinsic apoptotic signaling pathway	2/32	19/2032	0.0347778	0.575985	0.565646	395716/396028	2
	BP	GO:0007178	transmembrane receptor protein serine/threonine kinase signaling pathway	3/32	47/2032	0.0359851	0.575985	0.565646	396030/396416/420105	3
	BP	GO:0033674	positive regulation of kinase activity	3/32	47/2032	0.0359851	0.575985	0.565646	396028/396416/420105	3
	BP	GO:0030001	metal ion transport	4/32	81/2032	0.0360364	0.575985	0.565646	396191/396336/427662/771253	4
	BP	GO:0031668	cellular response to extracellular stimulus	2/32	20/2032	0.0382672	0.575985	0.565646	420105/420909	2
	BP	GO:0061035	regulation of cartilage development	2/32	20/2032	0.0382672	0.575985	0.565646	396030/419533	2
	BP	GO:0002181	cytoplasmic translation	2/32	21/2032	0.0418855	0.575985	0.565646	420846/424574	2
	BP	GO:0009888	tissue development	7/32	213/2032	0.0433195	0.575985	0.565646	396028/396030/396416/418939/419533/420846/430492	7
	BP	GO:0002520	immune system development	4/32	86/2032	0.0435365	0.575985	0.565646	396028/396191/419953/420105	4
	BP	GO:0051347	positive regulation of transferase activity	3/32	51/2032	0.0443003	0.575985	0.565646	396028/396416/420105	3
	BP	GO:0050731	positive regulation of peptidyl-tyrosine phosphorylation	2/32	22/2032	0.045628	0.575985	0.565646	396028/396416	2
	BP	GO:0030178	negative regulation of Wnt signaling pathway	2/32	23/2032	0.0494902	0.575985	0.565646	418939/420105	2
	BP	GO:0031330	negative regulation of cellular catabolic process	2/32	23/2032	0.0494902	0.575985	0.565646	396416/420846	2
	BP	GO:0071496	cellular response to external stimulus	2/32	23/2032	0.0494902	0.575985	0.565646	420105/420909	2
	BP	GO:0071804	cellular potassium ion transport	2/32	23/2032	0.0494902	0.575985	0.565646	427662/771253	2
	BP	GO:0071805	potassium ion transmembrane transport	2/32	23/2032	0.0494902	0.575985	0.565646	427662/771253	2
	CC	GO:0048471	perinuclear region of cytoplasm	3/32	55/2139	0.0471484	0.666654	0.666654	396336/396416/416724	3
	MF	GO:0046873	metal ion transmembrane transporter activity	4/33	48/1910	0.008414	0.533321	0.512574	396191/396336/427662/771253	4
	MF	GO:0005267	potassium channel activity	2/33	12/1910	0.0171508	0.533321	0.512574	427662/771253	2
	MF	GO:0005215	transporter activity	6/33	129/1910	0.0206079	0.533321	0.512574	396191/396336/418112/424573/427662/771253	6
	MF	GO:0022890	inorganic cation transmembrane transporter activity	4/33	74/1910	0.0362803	0.533321	0.512574	396191/396336/427662/771253	4
	MF	GO:0022843	voltage-gated cation channel activity	2/33	18/1910	0.0372745	0.533321	0.512574	396336/427662	2
	MF	GO:0008270	zinc ion binding	4/33	75/1910	0.0378629	0.533321	0.512574	415332/416724/419408/419953	4
	MF	GO:0022857	transmembrane transporter activity	5/33	114/1910	0.0430214	0.533321	0.512574	396191/396336/418112/427662/771253	5
	MF	GO:0046872	metal ion binding	13/33	473/1910	0.0437546	0.533321	0.512574	396030/396226/396317/396336/415332/416724/419408/419533/419626/419953/420105/420909/421991	13
	MF	GO:0046914	transition metal ion binding	5/33	115/1910	0.0444255	0.533321	0.512574	415332/416724/419408/419533/419953	5
	MF	GO:0005244	voltage-gated ion channel activity	2/33	20/1910	0.0453079	0.533321	0.512574	396336/427662	2
	MF	GO:0015079	potassium ion transmembrane transporter activity	2/33	20/1910	0.0453079	0.533321	0.512574	427662/771253	2
	MF	GO:0022832	voltage-gated channel activity	2/33	20/1910	0.0453079	0.533321	0.512574	396336/427662	2
	MF	GO:0005261	cation channel activity	3/33	47/1910	0.0454799	0.533321	0.512574	396336/427662/771253	3
	MF	GO:0008324	cation transmembrane transporter activity	4/33	80/1910	0.0463757	0.533321	0.512574	396191/396336/427662/771253	4
saddlebrown	BP	GO:0006796	phosphate-containing compound metabolic process	5/11	354/2032	0.0289265	0.525776	0.525776	373996/396021/396349/419793/423131	5
	BP	GO:0006793	phosphorus metabolic process	5/11	355/2032	0.0292578	0.525776	0.525776	373996/396021/396349/419793/423131	5
	BP	GO:0010608	posttranscriptional regulation of gene expression	2/11	52/2032	0.030482	0.525776	0.525776	423131/107050352	2
	BP	GO:0016310	phosphorylation	4/11	253/2032	0.038038	0.525776	0.525776	373996/396349/419793/423131	4
	BP	GO:0018108	peptidyl-tyrosine phosphorylation	2/11	65/2032	0.0460117	0.525776	0.525776	373996/396349	2
	BP	GO:0018212	peptidyl-tyrosine modification	2/11	66/2032	0.0473095	0.525776	0.525776	373996/396349	2
	CC	GO:0005856	cytoskeleton	5/11	241/2139	0.00454302	0.0992073	0.0901885	395557/395587/396021/396430/100996929	5
	CC	GO:0015629	actin cytoskeleton	3/11	77/2139	0.00600929	0.0992073	0.0901885	395587/396430/100996929	3
	CC	GO:0005924	cell-substrate adherens junction	2/11	24/2139	0.00624052	0.0992073	0.0901885	373996/395557	2
	CC	GO:0005925	focal adhesion	2/11	24/2139	0.00624052	0.0992073	0.0901885	373996/395557	2
	CC	GO:1902494	catalytic complex	4/11	159/2139	0.006417	0.0992073	0.0901885	395587/396021/419793/423131	4
	CC	GO:0030055	cell-substrate junction	2/11	25/2139	0.00676414	0.0992073	0.0901885	373996/395557	2
	CC	GO:0044430	cytoskeletal part	4/11	189/2139	0.0118679	0.149196	0.135633	395587/396021/396430/100996929	4
	CC	GO:0005912	adherens junction	2/11	41/2139	0.0176756	0.172828	0.157116	373996/395557	2
	CC	GO:0070161	anchoring junction	2/11	41/2139	0.0176756	0.172828	0.157116	373996/395557	2
	CC	GO:0099080	supramolecular complex	3/11	133/2139	0.0268237	0.196707	0.178824	395587/396430/100996929	3
	CC	GO:0099081	supramolecular polymer	3/11	133/2139	0.0268237	0.196707	0.178824	395587/396430/100996929	3
	CC	GO:0099512	supramolecular fiber	3/11	133/2139	0.0268237	0.196707	0.178824	395587/396430/100996929	3
	MF	GO:0046982	protein heterodimerization activity	3/11	63/1910	0.00467217	0.289674	0.289674	396021/396430/100996929	3
	MF	GO:0051015	actin filament binding	2/11	38/1910	0.0189354	0.320709	0.320709	396430/100996929	2
	MF	GO:0044877	protein-containing complex binding	3/11	123/1910	0.0293725	0.320709	0.320709	396430/100996929/107050352	3
skyblue	BP	GO:0002224	toll-like receptor signaling pathway	2/12	10/2032	0.00140193	0.135634	0.122991	396330/396384	2
	BP	GO:0060536	cartilage morphogenesis	2/12	10/2032	0.00140193	0.135634	0.122991	396505/100858404	2
	BP	GO:0002221	pattern recognition receptor signaling pathway	2/12	12/2032	0.00204268	0.135634	0.122991	396330/396384	2
	BP	GO:0002758	innate immune response-activating signal transduction	2/12	12/2032	0.00204268	0.135634	0.122991	396330/396384	2
	BP	GO:1903707	negative regulation of hemopoiesis	2/12	12/2032	0.00204268	0.135634	0.122991	396384/100858404	2
	BP	GO:0002218	activation of innate immune response	2/12	15/2032	0.00321783	0.178053	0.161456	396330/396384	2
	BP	GO:0045089	positive regulation of innate immune response	2/12	18/2032	0.00464282	0.190447	0.172694	396330/396384	2
	BP	GO:0051607	defense response to virus	2/12	18/2032	0.00464282	0.190447	0.172694	396330/396384	2
	BP	GO:0043484	regulation of RNA splicing	2/12	20/2032	0.00572782	0.190447	0.172694	396195/424512	2
	BP	GO:0051252	regulation of RNA metabolic process	7/12	439/2032	0.00600926	0.190447	0.172694	395124/396195/396330/396384/424512/424689/100858404	7
	BP	GO:0045088	regulation of innate immune response	2/12	21/2032	0.00630998	0.190447	0.172694	396330/396384	2
	BP	GO:0019219	regulation of nucleobase-containing compound metabolic process	7/12	464/2032	0.00831451	0.210975	0.191309	395124/396195/396330/396384/424512/424689/100858404	7
	BP	GO:0002684	positive regulation of immune system process	3/12	75/2032	0.00835797	0.210975	0.191309	396330/396384/100858404	3
	BP	GO:0009615	response to virus	2/12	25/2032	0.00889654	0.210975	0.191309	396330/396384	2
	BP	GO:0002757	immune response-activating signal transduction	2/12	27/2032	0.0103408	0.214571	0.19457	396330/396384	2
	BP	GO:0031349	positive regulation of defense response	2/12	27/2032	0.0103408	0.214571	0.19457	396330/396384	2
	BP	GO:0002764	immune response-regulating signaling pathway	2/12	29/2032	0.0118828	0.221738	0.201069	396330/396384	2
	BP	GO:0010468	regulation of gene expression	7/12	499/2032	0.0126432	0.221738	0.201069	395124/396195/396330/396384/424512/424689/100858404	7
	BP	GO:1903706	regulation of hemopoiesis	2/12	30/2032	0.0126898	0.221738	0.201069	396384/100858404	2
	BP	GO:0002683	negative regulation of immune system process	2/12	31/2032	0.0135205	0.22444	0.203519	396384/100858404	2
	BP	GO:0002253	activation of immune response	2/12	34/2032	0.0161519	0.255354	0.231551	396330/396384	2
	BP	GO:0002682	regulation of immune system process	3/12	101/2032	0.0188934	0.272672	0.247255	396330/396384/100858404	3
	BP	GO:0006355	regulation of transcription, DNA-templated	6/12	408/2032	0.0194504	0.272672	0.247255	395124/396330/396384/424512/424689/100858404	6
	BP	GO:1903506	regulation of nucleic acid-templated transcription	6/12	415/2032	0.0211088	0.272672	0.247255	395124/396330/396384/424512/424689/100858404	6
	BP	GO:2001141	regulation of RNA biosynthetic process	6/12	415/2032	0.0211088	0.272672	0.247255	395124/396330/396384/424512/424689/100858404	6
	BP	GO:0006351	transcription, DNA-templated	6/12	416/2032	0.0213538	0.272672	0.247255	395124/396330/396384/424512/424689/100858404	6
	BP	GO:0032774	RNA biosynthetic process	6/12	423/2032	0.0231272	0.274223	0.248661	395124/396330/396384/424512/424689/100858404	6
	BP	GO:0097659	nucleic acid-templated transcription	6/12	423/2032	0.0231272	0.274223	0.248661	395124/396330/396384/424512/424689/100858404	6
	BP	GO:0031347	regulation of defense response	2/12	45/2032	0.0274925	0.314741	0.285403	396330/396384	2
	BP	GO:0050778	positive regulation of immune response	2/12	48/2032	0.0310179	0.315093	0.285722	396330/396384	2
	BP	GO:2000112	regulation of cellular macromolecule biosynthetic process	6/12	455/2032	0.0326087	0.315093	0.285722	395124/396330/396384/424512/424689/100858404	6
	BP	GO:0002252	immune effector process	2/12	50/2032	0.033465	0.315093	0.285722	396330/396384	2
	BP	GO:0045087	innate immune response	2/12	50/2032	0.033465	0.315093	0.285722	396330/396384	2
	BP	GO:0048705	skeletal system morphogenesis	2/12	51/2032	0.0347168	0.315093	0.285722	396505/100858404	2
	BP	GO:0051216	cartilage development	2/12	51/2032	0.0347168	0.315093	0.285722	396505/100858404	2
	BP	GO:0071103	DNA conformation change	2/12	51/2032	0.0347168	0.315093	0.285722	424611/424689	2
	BP	GO:0008380	RNA splicing	2/12	52/2032	0.0359873	0.315093	0.285722	396195/424512	2
	BP	GO:0010556	regulation of macromolecule biosynthetic process	6/12	465/2032	0.0360649	0.315093	0.285722	395124/396330/396384/424512/424689/100858404	6
	BP	GO:0061448	connective tissue development	2/12	54/2032	0.0385831	0.318006	0.288363	396505/100858404	2
	BP	GO:0031326	regulation of cellular biosynthetic process	6/12	483/2032	0.0429204	0.318006	0.288363	395124/396330/396384/424512/424689/100858404	6
	BP	GO:0050776	regulation of immune response	2/12	58/2032	0.0439881	0.318006	0.288363	396330/396384	2
	BP	GO:0034654	nucleobase-containing compound biosynthetic process	6/12	486/2032	0.0441449	0.318006	0.288363	395124/396330/396384/424512/424689/100858404	6
	BP	GO:0009889	regulation of biosynthetic process	6/12	487/2032	0.0445584	0.318006	0.288363	395124/396330/396384/424512/424689/100858404	6
	BP	GO:0098542	defense response to other organism	2/12	59/2032	0.0453825	0.318006	0.288363	396330/396384	2
	BP	GO:0006397	mRNA processing	2/12	62/2032	0.0496661	0.318006	0.288363	396195/424512	2
	BP	GO:0018130	heterocycle biosynthetic process	6/12	499/2032	0.04973	0.318006	0.288363	395124/396330/396384/424512/424689/100858404	6
	MF	GO:0001077	proximal promoter DNA-binding transcription activator activity, RNA polymerase II-specific	2/9	32/1910	0.00909979	0.216091	0.189554	396384/100858404	2
	MF	GO:0000982	transcription factor activity, RNA polymerase II proximal promoter sequence-specific DNA binding	2/9	44/1910	0.0168517	0.216091	0.189554	396384/100858404	2
	MF	GO:0003677	DNA binding	5/9	376/1910	0.018065	0.216091	0.189554	396330/396384/424512/424611/100858404	5
	MF	GO:0044212	transcription regulatory region DNA binding	3/9	132/1910	0.0199112	0.216091	0.189554	396330/396384/100858404	3
	MF	GO:0001067	regulatory region nucleic acid binding	3/9	133/1910	0.020321	0.216091	0.189554	396330/396384/100858404	3
	MF	GO:0001228	DNA-binding transcription activator activity, RNA polymerase II-specific	2/9	53/1910	0.0240102	0.216091	0.189554	396384/100858404	2
	MF	GO:0000978	RNA polymerase II proximal promoter sequence-specific DNA binding	2/9	65/1910	0.0351879	0.237278	0.208139	396384/100858404	2
	MF	GO:0000987	proximal promoter sequence-specific DNA binding	2/9	66/1910	0.0361983	0.237278	0.208139	396384/100858404	2
	MF	GO:0003700	DNA-binding transcription factor activity	3/9	171/1910	0.0395463	0.237278	0.208139	396330/396384/100858404	3
turquoise	BP	GO:0006366	transcription by RNA polymerase II	47/211	258/2032	2.89539e-05	0.0267855	0.0259669	373931/373988/374024/374116/374148/374177/378779/378900/395097/395213/395231/395307/395411/395502/395573/395862/395952/396020/396033/396055/396094/396250/396339/396500/396538/416092/417159/419106/419173/421168/421993/422169/422820/423661/424671/424702/424726/425096/426493/429484/430882/693248/693250/769355/777548/100858676/107051027	47
	BP	GO:0006357	regulation of transcription by RNA polymerase II	46/211	252/2032	3.41434e-05	0.0267855	0.0259669	373931/373988/374024/374116/374148/374177/378779/378900/395097/395213/395231/395307/395411/395502/395573/395862/395952/396020/396033/396055/396094/396250/396339/396500/396538/416092/417159/419106/419173/421168/421993/422169/422820/423661/424671/424702/425096/426493/429484/430882/693248/693250/769355/777548/100858676/107051027	46
	BP	GO:0045944	positive regulation of transcription by RNA polymerase II	33/211	164/2032	7.57121e-05	0.0393237	0.038122	373931/373988/374148/374177/378900/395097/395213/395231/395307/395502/395573/395862/395952/396020/396055/396094/396500/396538/416092/419106/419173/421993/422169/424671/425096/426493/429484/430882/693248/769355/777548/100858676/107051027	33
	BP	GO:0007254	JNK cascade	7/211	13/2032	0.00011752	0.0393237	0.038122	373887/374191/395485/395499/395786/415539/419877	7
	BP	GO:2000112	regulation of cellular macromolecule biosynthetic process	69/211	455/2032	0.000174009	0.0393237	0.038122	373887/373931/373988/374024/374116/374148/374177/374191/374207/378779/378900/395097/395213/395231/395307/395411/395444/395485/395502/395573/395737/395862/395952/395956/395969/396011/396020/396033/396055/396094/396198/396205/396250/396282/396339/396463/396500/396538/415846/416092/416687/417159/417801/418482/418787/419106/419115/419173/419629/420669/421168/421993/422169/422820/423661/424671/424702/…	69
	BP	GO:0010468	regulation of gene expression	74/211	499/2032	0.000193059	0.0393237	0.038122	373887/373931/373988/374024/374116/374148/374177/374191/374207/378779/378900/395097/395213/395231/395307/395411/395444/395485/395502/395573/395737/395862/395952/395956/396011/396020/396033/396055/396094/396198/396205/396239/396250/396282/396339/396463/396500/396538/415294/415710/415846/416092/417159/417801/418482/418787/419088/419106/419115/419173/419629/420669/421168/421993/422169/422820/423661/…	74
	BP	GO:0045893	positive regulation of transcription, DNA-templated	38/211	210/2032	0.000231386	0.0393237	0.038122	373887/373931/373988/374148/374177/378900/395097/395213/395231/395307/395502/395573/395862/395952/395956/396020/396055/396094/396205/396250/396500/396538/416092/419106/419173/421993/422169/424671/425096/426493/429484/430882/693248/693250/769355/777548/100858676/107051027	38
	BP	GO:0000122	negative regulation of transcription by RNA polymerase II	21/211	92/2032	0.000289082	0.0393237	0.038122	374116/374148/378779/395097/395411/395502/395952/396055/396250/396339/396500/416092/419106/421168/424702/426493/430882/693248/693250/100858676/107051027	21
	BP	GO:1902680	positive regulation of RNA biosynthetic process	39/211	220/2032	0.000297718	0.0393237	0.038122	373887/373931/373988/374148/374177/378900/395097/395213/395231/395307/395502/395573/395862/395952/395956/396020/396055/396094/396205/396250/396500/396538/416092/419106/419173/421993/422169/423661/424671/425096/426493/429484/430882/693248/693250/769355/777548/100858676/107051027	39
	BP	GO:1903508	positive regulation of nucleic acid-templated transcription	39/211	220/2032	0.000297718	0.0393237	0.038122	373887/373931/373988/374148/374177/378900/395097/395213/395231/395307/395502/395573/395862/395952/395956/396020/396055/396094/396205/396250/396500/396538/416092/419106/419173/421993/422169/423661/424671/425096/426493/429484/430882/693248/693250/769355/777548/100858676/107051027	39
	BP	GO:0010628	positive regulation of gene expression	43/211	251/2032	0.000308227	0.0393237	0.038122	373887/373931/373988/374148/374177/378900/395097/395213/395231/395307/395444/395502/395573/395862/395952/395956/396020/396055/396094/396205/396239/396250/396500/396538/416092/418787/419106/419173/421993/422169/423787/424671/425096/426493/426544/429484/430882/693248/693250/769355/777548/100858676/107051027	43
	BP	GO:0046328	regulation of JNK cascade	6/211	11/2032	0.00034555	0.0393237	0.038122	373887/374191/395485/395499/395786/419877	6
	BP	GO:0010557	positive regulation of macromolecule biosynthetic process	41/211	237/2032	0.000352562	0.0393237	0.038122	373887/373931/373988/374148/374177/378900/395097/395213/395231/395307/395444/395502/395573/395862/395952/395956/396020/396055/396094/396205/396250/396500/396538/416092/418787/419106/419173/421993/422169/423661/424671/425096/426493/429484/430882/693248/693250/769355/777548/100858676/107051027	41
	BP	GO:0010556	regulation of macromolecule biosynthetic process	69/211	465/2032	0.000355089	0.0393237	0.038122	373887/373931/373988/374024/374116/374148/374177/374191/374207/378779/378900/395097/395213/395231/395307/395411/395444/395485/395502/395573/395737/395862/395952/395956/395969/396011/396020/396033/396055/396094/396198/396205/396250/396282/396339/396463/396500/396538/415846/416092/416687/417159/417801/418482/418787/419106/419115/419173/419629/420669/421168/421993/422169/422820/423661/424671/424702/…	69
	BP	GO:0051254	positive regulation of RNA metabolic process	40/211	230/2032	0.000375944	0.0393237	0.038122	373887/373931/373988/374148/374177/378900/395097/395213/395231/395307/395444/395502/395573/395862/395952/395956/396020/396055/396094/396205/396250/396500/396538/416092/419106/419173/421993/422169/423661/424671/425096/426493/429484/430882/693248/693250/769355/777548/100858676/107051027	40
	BP	GO:0006351	transcription, DNA-templated	62/211	416/2032	0.000724774	0.0616406	0.0597569	373887/373931/373988/374024/374116/374148/374177/374191/374207/378779/378900/395097/395213/395231/395307/395411/395485/395502/395573/395737/395862/395952/395956/396011/396020/396033/396055/396094/396198/396205/396250/396339/396463/396500/396538/415846/416092/417159/417801/419106/419115/419173/421168/421993/422169/422820/423661/424671/424702/424726/425096/426493/426529/429484/430882/693248/693250/…	62
	BP	GO:0045935	positive regulation of nucleobase-containing compound metabolic process	41/211	245/2032	0.000732473	0.0616406	0.0597569	373887/373931/373988/374148/374177/378900/395097/395213/395231/395307/395444/395502/395573/395862/395952/395956/396011/396020/396055/396094/396205/396250/396500/396538/416092/419106/419173/421993/422169/423661/424671/425096/426493/429484/430882/693248/693250/769355/777548/100858676/107051027	41
	BP	GO:0009891	positive regulation of biosynthetic process	42/211	253/2032	0.000742981	0.0616406	0.0597569	373887/373931/373988/374148/374177/378900/395097/395213/395231/395307/395444/395502/395573/395862/395952/395956/396020/396055/396094/396205/396250/396500/396536/396538/416092/418787/419106/419173/421993/422169/423661/424671/425096/426493/429484/430882/693248/693250/769355/777548/100858676/107051027	42
	BP	GO:0006355	regulation of transcription, DNA-templated	61/211	408/2032	0.000746445	0.0616406	0.0597569	373887/373931/373988/374024/374116/374148/374177/374191/374207/378779/378900/395097/395213/395231/395307/395411/395485/395502/395573/395737/395862/395952/395956/396011/396020/396033/396055/396094/396198/396205/396250/396339/396463/396500/396538/415846/416092/417159/417801/419106/419115/419173/421168/421993/422169/422820/423661/424671/424702/425096/426493/426529/429484/430882/693248/693250/769355/…	61
	BP	GO:0009889	regulation of biosynthetic process	70/211	487/2032	0.000862947	0.0647179	0.0627402	373887/373931/373988/374024/374116/374148/374177/374191/374207/378779/378900/395097/395213/395231/395307/395411/395444/395485/395502/395573/395737/395862/395952/395956/395969/396011/396020/396033/396055/396094/396198/396205/396250/396282/396339/396463/396500/396536/396538/415846/416092/416687/417159/417801/418482/418787/419106/419115/419173/419629/420669/421168/421993/422169/422820/423661/424671/…	70
	BP	GO:2000113	negative regulation of cellular macromolecule biosynthetic process	30/211	164/2032	0.000954228	0.0647179	0.0627402	374116/374148/374191/374207/378779/395097/395411/395502/395952/395969/396011/396055/396250/396339/396500/415846/416092/416687/419106/419629/420669/421168/424702/426493/426529/430882/693248/693250/100858676/107051027	30
	BP	GO:0031328	positive regulation of cellular biosynthetic process	41/211	249/2032	0.00103425	0.0647179	0.0627402	373887/373931/373988/374148/374177/378900/395097/395213/395231/395307/395444/395502/395573/395862/395952/395956/396020/396055/396094/396205/396250/396500/396538/416092/418787/419106/419173/421993/422169/423661/424671/425096/426493/429484/430882/693248/693250/769355/777548/100858676/107051027	41
	BP	GO:0019219	regulation of nucleobase-containing compound metabolic process	67/211	464/2032	0.00103484	0.0647179	0.0627402	373887/373931/373988/374024/374116/374148/374177/374191/374207/378779/378900/395097/395213/395231/395307/395411/395444/395485/395502/395573/395737/395862/395952/395956/396011/396020/396033/396055/396094/396198/396205/396250/396339/396463/396500/396538/415710/415846/416092/416098/416687/417159/417801/418092/419106/419115/419173/421168/421993/422169/422820/423661/424671/424702/425096/426493/426529/…	67
	BP	GO:0051252	regulation of RNA metabolic process	64/211	439/2032	0.00108276	0.0647179	0.0627402	373887/373931/373988/374024/374116/374148/374177/374191/374207/378779/378900/395097/395213/395231/395307/395411/395444/395485/395502/395573/395737/395862/395952/395956/396011/396020/396033/396055/396094/396198/396205/396250/396339/396463/396500/396538/415710/415846/416092/417159/417801/419106/419115/419173/421168/421993/422169/422820/423661/424671/424702/425096/426493/426529/426544/429484/430882/…	64
	BP	GO:0031326	regulation of cellular biosynthetic process	69/211	483/2032	0.00115443	0.0647179	0.0627402	373887/373931/373988/374024/374116/374148/374177/374191/374207/378779/378900/395097/395213/395231/395307/395411/395444/395485/395502/395573/395737/395862/395952/395956/395969/396011/396020/396033/396055/396094/396198/396205/396250/396282/396339/396463/396500/396538/415846/416092/416687/417159/417801/418482/418787/419106/419115/419173/419629/420669/421168/421993/422169/422820/423661/424671/424702/…	69
	BP	GO:0032774	RNA biosynthetic process	62/211	423/2032	0.00115836	0.0647179	0.0627402	373887/373931/373988/374024/374116/374148/374177/374191/374207/378779/378900/395097/395213/395231/395307/395411/395485/395502/395573/395737/395862/395952/395956/396011/396020/396033/396055/396094/396198/396205/396250/396339/396463/396500/396538/415846/416092/417159/417801/419106/419115/419173/421168/421993/422169/422820/423661/424671/424702/424726/425096/426493/426529/429484/430882/693248/693250/…	62
	BP	GO:0097659	nucleic acid-templated transcription	62/211	423/2032	0.00115836	0.0647179	0.0627402	373887/373931/373988/374024/374116/374148/374177/374191/374207/378779/378900/395097/395213/395231/395307/395411/395485/395502/395573/395737/395862/395952/395956/396011/396020/396033/396055/396094/396198/396205/396250/396339/396463/396500/396538/415846/416092/417159/417801/419106/419115/419173/421168/421993/422169/422820/423661/424671/424702/424726/425096/426493/426529/429484/430882/693248/693250/…	62
	BP	GO:1903506	regulation of nucleic acid-templated transcription	61/211	415/2032	0.00119619	0.0647179	0.0627402	373887/373931/373988/374024/374116/374148/374177/374191/374207/378779/378900/395097/395213/395231/395307/395411/395485/395502/395573/395737/395862/395952/395956/396011/396020/396033/396055/396094/396198/396205/396250/396339/396463/396500/396538/415846/416092/417159/417801/419106/419115/419173/421168/421993/422169/422820/423661/424671/424702/425096/426493/426529/429484/430882/693248/693250/769355/…	61
	BP	GO:2001141	regulation of RNA biosynthetic process	61/211	415/2032	0.00119619	0.0647179	0.0627402	373887/373931/373988/374024/374116/374148/374177/374191/374207/378779/378900/395097/395213/395231/395307/395411/395485/395502/395573/395737/395862/395952/395956/396011/396020/396033/396055/396094/396198/396205/396250/396339/396463/396500/396538/415846/416092/417159/417801/419106/419115/419173/421168/421993/422169/422820/423661/424671/424702/425096/426493/426529/429484/430882/693248/693250/769355/…	61
	BP	GO:0010604	positive regulation of macromolecule metabolic process	56/211	376/2032	0.0014773	0.0770658	0.0747107	373887/373931/373988/374024/374148/374177/374199/378779/378900/395097/395213/395231/395307/395444/395485/395499/395502/395573/395786/395862/395952/395956/395967/396011/396020/396055/396094/396205/396239/396250/396259/396282/396500/396538/416092/416687/418787/419106/419173/421993/422169/423661/423787/424671/425096/426493/426544/427850/429484/430882/693248/693250/769355/777548/100858676/107051027	56
	BP	GO:0045892	negative regulation of transcription, DNA-templated	26/211	139/2032	0.00152265	0.0770658	0.0747107	374116/374148/374191/374207/378779/395097/395411/395502/395952/396011/396055/396250/396339/396500/415846/416092/419106/421168/424702/426493/426529/430882/693248/693250/100858676/107051027	26
	BP	GO:0010558	negative regulation of macromolecule biosynthetic process	30/211	169/2032	0.00159169	0.0780427	0.0756578	374116/374148/374191/374207/378779/395097/395411/395502/395952/395969/396011/396055/396250/396339/396500/415846/416092/416687/419106/419629/420669/421168/424702/426493/426529/430882/693248/693250/100858676/107051027	30
	BP	GO:0051403	stress-activated MAPK cascade	7/211	19/2032	0.0019956	0.0921328	0.0893173	373887/374191/395485/395499/395786/415539/419877	7
	BP	GO:1902679	negative regulation of RNA biosynthetic process	26/211	142/2032	0.00210513	0.0921328	0.0893173	374116/374148/374191/374207/378779/395097/395411/395502/395952/396011/396055/396250/396339/396500/415846/416092/419106/421168/424702/426493/426529/430882/693248/693250/100858676/107051027	26
	BP	GO:1903507	negative regulation of nucleic acid-templated transcription	26/211	142/2032	0.00210513	0.0921328	0.0893173	374116/374148/374191/374207/378779/395097/395411/395502/395952/396011/396055/396250/396339/396500/415846/416092/419106/421168/424702/426493/426529/430882/693248/693250/100858676/107051027	26
	BP	GO:0031325	positive regulation of cellular metabolic process	55/211	373/2032	0.00211395	0.0921328	0.0893173	373887/373931/373988/374024/374148/374177/374199/378779/378900/395097/395213/395231/395307/395444/395485/395499/395502/395573/395786/395862/395952/395956/395967/396011/396020/396055/396094/396205/396239/396250/396259/396282/396500/396536/396538/416092/416687/418787/419106/419173/421993/422169/423661/424671/425096/426493/427850/429484/430882/693248/693250/769355/777548/100858676/107051027	55
	BP	GO:0045934	negative regulation of nucleobase-containing compound metabolic process	29/211	165/2032	0.00224729	0.0952973	0.0923851	374116/374148/374191/374207/378779/395097/395411/395502/395952/396011/396055/396250/396339/396500/415846/416092/416687/418092/419106/421168/424702/426493/426529/426544/430882/693248/693250/100858676/107051027	29
	BP	GO:0051173	positive regulation of nitrogen compound metabolic process	54/211	367/2032	0.00247374	0.0997598	0.0967112	373887/373931/373988/374024/374148/374177/374199/378779/378900/395097/395213/395231/395307/395444/395485/395499/395502/395573/395786/395862/395952/395956/395967/396011/396020/396055/396094/396205/396239/396250/396259/396282/396500/396538/416092/416687/418787/419106/419173/421993/422169/423661/424671/425096/426493/427850/429484/430882/693248/693250/769355/777548/100858676/107051027	54
	BP	GO:0051253	negative regulation of RNA metabolic process	27/211	151/2032	0.00247969	0.0997598	0.0967112	374116/374148/374191/374207/378779/395097/395411/395502/395952/396011/396055/396250/396339/396500/415846/416092/419106/421168/424702/426493/426529/426544/430882/693248/693250/100858676/107051027	27
	BP	GO:0031327	negative regulation of cellular biosynthetic process	30/211	175/2032	0.00281934	0.110588	0.107209	374116/374148/374191/374207/378779/395097/395411/395502/395952/395969/396011/396055/396250/396339/396500/415846/416092/416687/419106/419629/420669/421168/424702/426493/426529/430882/693248/693250/100858676/107051027	30
	BP	GO:0009893	positive regulation of metabolic process	57/211	397/2032	0.00329484	0.118808	0.115178	373887/373931/373988/374024/374148/374177/374199/378779/378900/395097/395213/395231/395307/395444/395485/395499/395502/395573/395786/395862/395952/395956/395967/396011/396020/396055/396094/396205/396239/396250/396259/396282/396500/396536/396538/416092/416687/418787/419106/419173/421993/422169/423661/423787/424671/425096/426493/426544/427850/429484/430882/693248/693250/769355/777548/100858676/1070…	57
	BP	GO:0010605	negative regulation of macromolecule metabolic process	42/211	272/2032	0.00333785	0.118808	0.115178	373922/374116/374148/374191/374207/378779/395067/395097/395411/395499/395502/395952/395969/396011/396055/396250/396339/396395/396497/396500/415294/415846/416092/416687/418092/418787/419106/419190/419629/420669/421168/424702/426493/426529/426544/429172/429484/430882/693248/693250/100858676/107051027	42
	BP	GO:0009890	negative regulation of biosynthetic process	30/211	177/2032	0.00337834	0.118808	0.115178	374116/374148/374191/374207/378779/395097/395411/395502/395952/395969/396011/396055/396250/396339/396500/415846/416092/416687/419106/419629/420669/421168/424702/426493/426529/430882/693248/693250/100858676/107051027	30
	BP	GO:0070647	protein modification by small protein conjugation or removal	17/211	82/2032	0.00340581	0.118808	0.115178	373922/373931/396282/415944/416106/416687/416842/418482/418598/420612/421494/422226/422903/424216/424331/424671/427396	17
	BP	GO:0051172	negative regulation of nitrogen compound metabolic process	39/211	248/2032	0.00340751	0.118808	0.115178	373922/374116/374148/374191/374207/378779/395067/395097/395411/395499/395502/395952/395969/396011/396055/396250/396339/396395/396497/396500/415846/416092/416687/418092/418787/419106/419190/419629/420669/421168/424702/426493/426529/426544/430882/693248/693250/100858676/107051027	39
	BP	GO:0001763	morphogenesis of a branching structure	6/211	16/2032	0.00382658	0.128397	0.124473	374148/395573/395967/396094/396250/396282	6
	BP	GO:0010629	negative regulation of gene expression	32/211	194/2032	0.00384618	0.128397	0.124473	374116/374148/374191/374207/378779/395097/395411/395502/395952/396011/396055/396250/396339/396500/415294/415846/416092/419106/419629/420669/421168/424702/426493/426529/426544/429172/429484/430882/693248/693250/100858676/107051027	32
	BP	GO:0031324	negative regulation of cellular metabolic process	40/211	262/2032	0.00522157	0.166431	0.161345	373922/374116/374148/374191/374207/378779/395067/395097/395411/395499/395502/395952/395969/396011/396055/396250/396282/396339/396395/396497/396500/415846/416092/416687/418092/418787/419106/419190/419629/420669/421168/424702/426493/426529/426544/430882/693248/693250/100858676/107051027	40
	BP	GO:0007389	pattern specification process	14/211	65/2032	0.00539478	0.166431	0.161345	373988/395231/395307/395502/395789/395862/395952/396055/396094/396250/418125/425096/427850/777548	14
	BP	GO:0032872	regulation of stress-activated MAPK cascade	6/211	17/2032	0.0054098	0.166431	0.161345	373887/374191/395485/395499/395786/419877	6
	BP	GO:0070302	regulation of stress-activated protein kinase signaling cascade	6/211	17/2032	0.0054098	0.166431	0.161345	373887/374191/395485/395499/395786/419877	6
	BP	GO:0031098	stress-activated protein kinase signaling cascade	7/211	23/2032	0.006758	0.2027	0.196506	373887/374191/395485/395499/395786/415539/419877	7
	BP	GO:0009892	negative regulation of metabolic process	43/211	291/2032	0.00694302	0.2027	0.196506	373922/374116/374148/374191/374207/378779/395067/395097/395411/395499/395502/395952/395969/396011/396055/396250/396282/396339/396395/396497/396500/415294/415846/416092/416687/418092/418787/419106/419190/419629/420669/421168/424702/426493/426529/426544/429172/429484/430882/693248/693250/100858676/107051027	43
	BP	GO:1902533	positive regulation of intracellular signal transduction	19/211	102/2032	0.00697629	0.2027	0.196506	373887/374148/374199/374268/395097/395485/395499/395786/395967/396094/396118/396239/396259/415688/416687/419106/420420/423894/427850	19
	BP	GO:0007155	cell adhesion	26/211	157/2032	0.00870285	0.242348	0.234942	373887/373981/374024/374148/395097/395398/395422/395450/395485/395560/395657/395967/396020/396092/396239/396282/396395/396475/396538/414842/414845/415797/415860/419106/421292/427850	26
	BP	GO:0022610	biological adhesion	26/211	157/2032	0.00870285	0.242348	0.234942	373887/373981/374024/374148/395097/395398/395422/395450/395485/395560/395657/395967/396020/396092/396239/396282/396395/396475/396538/414842/414845/415797/415860/419106/421292/427850	26
	BP	GO:0016567	protein ubiquitination	12/211	55/2032	0.00880424	0.242348	0.234942	373922/396282/416106/416687/416842/418482/418598/420612/422226/422903/424331/427396	12
	BP	GO:0009952	anterior/posterior pattern specification	9/211	36/2032	0.00912211	0.244185	0.236723	395231/395307/395502/395952/396055/396250/418125/425096/777548	9
	BP	GO:0060562	epithelial tube morphogenesis	8/211	30/2032	0.00918223	0.244185	0.236723	374148/395862/395967/396094/396250/396282/419106/425087	8
	BP	GO:0034654	nucleobase-containing compound biosynthetic process	65/211	486/2032	0.00952259	0.249016	0.241406	373887/373931/373988/374024/374116/374148/374177/374191/374207/378779/378900/395097/395213/395231/395307/395411/395485/395502/395573/395737/395862/395952/395956/396011/396020/396033/396055/396094/396198/396205/396250/396339/396463/396500/396538/404292/415846/416092/417159/417801/418703/418764/419106/419115/419173/421168/421993/422169/422820/423661/424671/424702/424726/425096/426493/426529/429484/…	65
	BP	GO:0007417	central nervous system development	16/211	84/2032	0.0104824	0.269622	0.261382	373887/374024/374148/395213/395489/395560/395573/395967/396214/396282/396475/396538/416092/418125/419088/427850	16
	BP	GO:0016071	mRNA metabolic process	15/211	78/2032	0.0119695	0.302906	0.293649	395411/395444/415294/415710/416157/417552/419629/420669/424123/426493/426529/426544/428216/428248/429172	15
	BP	GO:0030183	B cell differentiation	5/211	15/2032	0.0144787	0.349494	0.338814	374207/395411/395485/396282/416092	5
	BP	GO:0046631	alpha-beta T cell activation	5/211	15/2032	0.0144787	0.349494	0.338814	374024/396239/396282/416092/419106	5
	BP	GO:0061138	morphogenesis of a branching epithelium	5/211	15/2032	0.0144787	0.349494	0.338814	374148/395573/396094/396250/396282	5
	BP	GO:0003002	regionalization	11/211	52/2032	0.0150943	0.358833	0.347867	395231/395307/395502/395952/396055/396094/396250/418125/425096/427850/777548	11
	BP	GO:0048639	positive regulation of developmental growth	6/211	21/2032	0.0166418	0.385892	0.374099	373922/373988/395097/396282/396538/423839	6
	BP	GO:0018130	heterocycle biosynthetic process	65/211	499/2032	0.0175398	0.385892	0.374099	373887/373931/373988/374024/374116/374148/374177/374191/374207/378779/378900/395097/395213/395231/395307/395411/395485/395502/395573/395737/395862/395952/395956/396011/396020/396033/396055/396094/396198/396205/396250/396339/396463/396500/396538/404292/415846/416092/417159/417801/418703/418764/419106/419115/419173/421168/421993/422169/422820/423661/424671/424702/424726/425096/426493/426529/429484/…	65
	BP	GO:0006310	DNA recombination	12/211	60/2032	0.0175841	0.385892	0.374099	395485/395555/395966/416092/416098/416687/418092/418703/418764/419169/431608/693250	12
	BP	GO:0030856	regulation of epithelial cell differentiation	5/211	16/2032	0.0193206	0.385892	0.374099	374148/396536/416092/419106/769355	5
	BP	GO:0032446	protein modification by small protein conjugation	13/211	68/2032	0.0197204	0.385892	0.374099	373922/373931/396282/416106/416687/416842/418482/418598/420612/422226/422903/424331/427396	13
	BP	GO:0016569	covalent chromatin modification	12/211	61/2032	0.0199383	0.385892	0.374099	374199/374207/395097/396011/415944/419106/419617/421168/422917/424671/424702/424726	12
	BP	GO:0007219	Notch signaling pathway	4/211	11/2032	0.0207314	0.385892	0.374099	374148/395411/395789/414842	4
	BP	GO:0030902	hindbrain development	4/211	11/2032	0.0207314	0.385892	0.374099	373887/395213/395560/396282	4
	BP	GO:0032874	positive regulation of stress-activated MAPK cascade	4/211	11/2032	0.0207314	0.385892	0.374099	373887/395485/395499/395786	4
	BP	GO:0046632	alpha-beta T cell differentiation	4/211	11/2032	0.0207314	0.385892	0.374099	396239/396282/416092/419106	4
	BP	GO:0048469	cell maturation	4/211	11/2032	0.0207314	0.385892	0.374099	395411/395573/396282/419106	4
	BP	GO:0060675	ureteric bud morphogenesis	4/211	11/2032	0.0207314	0.385892	0.374099	374148/396094/396282/419106	4
	BP	GO:0061333	renal tubule morphogenesis	4/211	11/2032	0.0207314	0.385892	0.374099	374148/396094/396282/419106	4
	BP	GO:0070304	positive regulation of stress-activated protein kinase signaling cascade	4/211	11/2032	0.0207314	0.385892	0.374099	373887/395485/395499/395786	4
	BP	GO:0072028	nephron morphogenesis	4/211	11/2032	0.0207314	0.385892	0.374099	374148/396094/396282/419106	4
	BP	GO:0072078	nephron tubule morphogenesis	4/211	11/2032	0.0207314	0.385892	0.374099	374148/396094/396282/419106	4
	BP	GO:0072088	nephron epithelium morphogenesis	4/211	11/2032	0.0207314	0.385892	0.374099	374148/396094/396282/419106	4
	BP	GO:0072171	mesonephric tubule morphogenesis	4/211	11/2032	0.0207314	0.385892	0.374099	374148/396094/396282/419106	4
	BP	GO:0006464	cellular protein modification process	57/211	432/2032	0.0211515	0.385892	0.374099	373887/373922/373931/374024/374093/374148/374191/374199/374207/378779/395097/395485/395499/395661/395786/395789/395967/396020/396094/396140/396168/396239/396259/396282/396432/396538/414143/415539/415944/415961/416098/416106/416687/416842/418482/418598/418787/419106/419190/419617/419877/420612/421114/421168/421494/422226/422903/422917/423894/424216/424331/424671/424702/424726/425087/427396/427850	57
	BP	GO:0036211	protein modification process	57/211	432/2032	0.0211515	0.385892	0.374099	373887/373922/373931/374024/374093/374148/374191/374199/374207/378779/395097/395485/395499/395661/395786/395789/395967/396020/396094/396140/396168/396239/396259/396282/396432/396538/414143/415539/415944/415961/416098/416106/416687/416842/418482/418598/418787/419106/419190/419617/419877/420612/421114/421168/421494/422226/422903/422917/423894/424216/424331/424671/424702/424726/425087/427396/427850	57
	BP	GO:0098609	cell-cell adhesion	14/211	77/2032	0.0239435	0.431808	0.418612	374024/374148/395097/395485/395967/396092/396282/396538/414842/414845/415797/415860/419106/421292	14
	BP	GO:0060322	head development	13/211	70/2032	0.0247394	0.441093	0.427613	373887/374024/374148/395213/395489/395560/395967/396239/396282/396538/418125/419088/427850	13
	BP	GO:2001252	positive regulation of chromosome organization	5/211	17/2032	0.0251168	0.44279	0.429258	396011/416842/419106/424702/431608	5
	BP	GO:0048523	negative regulation of cellular process	64/211	500/2032	0.026984	0.470422	0.456046	373887/373922/373988/374024/374116/374148/374191/374207/378779/378907/395067/395097/395237/395411/395485/395499/395502/395555/395573/395863/395952/395966/395967/395969/396011/396023/396055/396239/396250/396259/396282/396339/396395/396497/396500/396536/396538/414143/414891/415846/416092/416687/417839/418092/418787/419088/419106/419190/419629/419783/420669/420883/421168/424702/425087/426493/426529/…	64
	BP	GO:0016339	calcium-dependent cell-cell adhesion via plasma membrane cell adhesion molecules	4/211	12/2032	0.0286207	0.472693	0.458248	414842/414845/415797/415860	4
	BP	GO:0044331	cell-cell adhesion mediated by cadherin	4/211	12/2032	0.0286207	0.472693	0.458248	414842/414845/415797/415860	4
	BP	GO:0060993	kidney morphogenesis	4/211	12/2032	0.0286207	0.472693	0.458248	374148/396094/396282/419106	4
	BP	GO:0061326	renal tubule development	4/211	12/2032	0.0286207	0.472693	0.458248	374148/396094/396282/419106	4
	BP	GO:0072080	nephron tubule development	4/211	12/2032	0.0286207	0.472693	0.458248	374148/396094/396282/419106	4
	BP	GO:0043412	macromolecule modification	58/211	448/2032	0.0290303	0.474463	0.459964	373887/373922/373931/374024/374093/374148/374191/374199/374207/378779/395097/395485/395499/395661/395786/395789/395967/396011/396020/396094/396140/396168/396239/396259/396282/396432/396538/414143/415539/415944/415961/416098/416106/416687/416842/418482/418598/418787/419106/419190/419617/419877/420612/421114/421168/421494/422226/422903/422917/423894/424216/424331/424671/424702/424726/425087/427396/…	58
	BP	GO:0030323	respiratory tube development	5/211	18/2032	0.0319215	0.505908	0.490448	373988/374148/396094/396536/416092	5
	BP	GO:0030324	lung development	5/211	18/2032	0.0319215	0.505908	0.490448	373988/374148/396094/396536/416092	5
	BP	GO:0072073	kidney epithelium development	5/211	18/2032	0.0319215	0.505908	0.490448	374148/395967/396094/396282/419106	5
	BP	GO:0050769	positive regulation of neurogenesis	9/211	44/2032	0.033008	0.514015	0.498307	373887/373922/395489/395573/396239/396282/423839/429484/101750199	9
	BP	GO:0051962	positive regulation of nervous system development	10/211	51/2032	0.0330883	0.514015	0.498307	373887/373922/395489/395573/396239/396282/396538/423839/429484/101750199	10
	BP	GO:0006259	DNA metabolic process	22/211	143/2032	0.0341064	0.524637	0.508604	395411/395485/395499/395555/395966/396011/396500/396509/404292/416092/416098/416551/416687/418092/418703/418764/419053/419106/419169/422903/431608/693250	22
	BP	GO:0080135	regulation of cellular response to stress	11/211	59/2032	0.0365405	0.542899	0.526309	373887/374191/395485/395499/395786/396239/416098/416687/418092/418787/419877	11
	BP	GO:0048589	developmental growth	15/211	89/2032	0.0370275	0.542899	0.526309	373922/373988/374148/395097/395573/395954/395967/396092/396094/396282/396538/416092/419106/423839/429484	15
	BP	GO:0031346	positive regulation of cell projection organization	8/211	38/2032	0.0371489	0.542899	0.526309	373887/373922/395489/395560/396239/396538/423839/101750199	8
	BP	GO:0002009	morphogenesis of an epithelium	10/211	52/2032	0.0373725	0.542899	0.526309	373988/374148/395573/395862/395967/396094/396250/396282/419106/425087	10
	BP	GO:0016444	somatic cell DNA recombination	4/211	13/2032	0.0380618	0.542899	0.526309	395485/416092/418703/418764	4
	BP	GO:0016445	somatic diversification of immunoglobulins	4/211	13/2032	0.0380618	0.542899	0.526309	395485/416092/418703/418764	4
	BP	GO:0072006	nephron development	4/211	13/2032	0.0380618	0.542899	0.526309	374148/396094/396282/419106	4
	BP	GO:0072009	nephron epithelium development	4/211	13/2032	0.0380618	0.542899	0.526309	374148/396094/396282/419106	4
	BP	GO:0035295	tube development	17/211	105/2032	0.0387175	0.547277	0.530552	373887/373981/373988/374148/395398/395560/395573/395862/395967/396094/396250/396282/396536/416092/418125/419106/425087	17
	BP	GO:0009887	animal organ morphogenesis	21/211	137/2032	0.0394117	0.552116	0.535244	373988/374024/374148/378779/395097/395231/395307/395502/395560/395862/395954/396055/396094/396282/419088/419106/421993/423787/425087/429484/107051027	21
	BP	GO:0007043	cell-cell junction assembly	5/211	19/2032	0.0397756	0.552282	0.535405	396026/414842/414845/415797/415860	5
	BP	GO:0007420	brain development	11/211	60/2032	0.040796	0.556599	0.53959	373887/374024/395213/395489/395560/395967/396282/396538/418125/419088/427850	11
	BP	GO:0016570	histone modification	11/211	60/2032	0.040796	0.556599	0.53959	374199/374207/395097/415944/419106/419617/421168/422917/424671/424702/424726	11
	BP	GO:0030098	lymphocyte differentiation	7/211	32/2032	0.0414407	0.560521	0.543392	374207/395411/395485/396239/396282/416092/419106	7
	BP	GO:0048729	tissue morphogenesis	14/211	83/2032	0.0429289	0.575687	0.558095	373988/374024/374148/395560/395573/395862/395954/395967/396094/396250/396282/419106/423787/425087	14
	BP	GO:0016055	Wnt signaling pathway	12/211	69/2032	0.0479265	0.62098	0.602003	373885/373887/374148/395237/395573/395786/395952/396023/415475/419088/419106/424084	12
	BP	GO:0198738	cell-cell signaling by wnt	12/211	69/2032	0.0479265	0.62098	0.602003	373885/373887/374148/395237/395573/395786/395952/396023/415475/419088/419106/424084	12
	BP	GO:0006281	DNA repair	15/211	92/2032	0.0479462	0.62098	0.602003	395411/395499/395555/396509/404292/416098/416551/416687/418092/418703/418764/419053/419169/422903/431608	15
	BP	GO:0006302	double-strand break repair	9/211	47/2032	0.0482991	0.62098	0.602003	395411/395555/416098/416687/418092/418703/418764/419169/431608	9
	BP	GO:0043009	chordate embryonic development	8/211	40/2032	0.0488049	0.62098	0.602003	374148/395231/395307/395502/396055/418125/419106/425087	8
	BP	GO:0048732	gland development	8/211	40/2032	0.0488049	0.62098	0.602003	374024/374148/395097/395573/396239/396282/419106/429484	8
	BP	GO:0048754	branching morphogenesis of an epithelial tube	4/211	14/2032	0.0490768	0.62098	0.602003	374148/396094/396250/396282	4
	CC	GO:0031461	cullin-RING ubiquitin ligase complex	7/220	16/2139	0.000563009	0.140752	0.140752	416106/416687/416842/418598/420612/422226/427396	7
	CC	GO:0005654	nucleoplasm	39/220	240/2139	0.00156195	0.195244	0.195244	373922/373931/374148/374177/374207/395307/395411/395444/395555/395573/395966/396250/396282/396339/396500/415846/416098/416862/417159/418703/418764/418765/419053/419106/419617/421168/423839/424123/424413/424702/424717/424726/426493/426529/429484/430882/431608/693250/100858676	39
	CC	GO:0000151	ubiquitin ligase complex	7/220	24/2139	0.00829508	0.691256	0.691256	416106/416687/416842/418598/420612/422226/427396	7
	CC	GO:0044428	nuclear part	54/220	400/2139	0.0138056	0.717252	0.717252	373922/373931/374148/374177/374207/395307/395411/395444/395555/395573/395966/396198/396205/396250/396282/396339/396500/396509/415539/415846/415944/416098/416157/416687/416842/416862/417159/418703/418764/418765/419053/419106/419169/419617/421168/421172/421993/422169/423839/423977/424123/424413/424702/424717/424726/426493/426529/428248/429484/430882/431608/693250/100858676/107051027	54
	CC	GO:0031981	nuclear lumen	44/220	318/2139	0.0178153	0.717252	0.717252	373922/373931/374148/374177/374207/395307/395411/395444/395555/395573/395966/396198/396250/396282/396339/396500/396509/415846/416098/416862/417159/418703/418764/418765/419053/419106/419169/419617/421168/421993/422169/423839/424123/424413/424702/424717/424726/426493/426529/429484/430882/431608/693250/100858676	44
	CC	GO:0000932	P-body	4/220	11/2139	0.020083	0.717252	0.717252	415294/419629/419783/429172	4
	CC	GO:0016342	catenin complex	4/220	11/2139	0.020083	0.717252	0.717252	414842/414845/415797/415860	4
	CC	GO:0005911	cell-cell junction	9/220	43/2139	0.0272792	0.852474	0.852474	373887/395846/396026/414842/414845/415797/415860/419877/421292	9
	MF	GO:1990837	sequence-specific double-stranded DNA binding	30/204	115/1910	1.12612e-06	0.000142769	0.000135092	373931/373988/374116/374148/395213/395231/395307/395411/395502/395573/395862/396055/396205/396250/396339/396500/416092/419106/419173/422169/422917/425096/429484/430882/693248/693250/769355/777548/100858676/107051027	30
	MF	GO:0000977	RNA polymerase II regulatory region sequence-specific DNA binding	27/204	98/1910	1.28637e-06	0.000142769	0.000135092	373931/373988/374148/395213/395231/395307/395411/395502/395573/395862/396055/396205/396250/396339/396500/416092/419106/419173/422169/425096/429484/430882/693248/769355/777548/100858676/107051027	27
	MF	GO:0001012	RNA polymerase II regulatory region DNA binding	27/204	99/1910	1.6045e-06	0.000142769	0.000135092	373931/373988/374148/395213/395231/395307/395411/395502/395573/395862/396055/396205/396250/396339/396500/416092/419106/419173/422169/425096/429484/430882/693248/769355/777548/100858676/107051027	27
	MF	GO:0000976	transcription regulatory region sequence-specific DNA binding	29/204	112/1910	2.06164e-06	0.000142769	0.000135092	373931/373988/374116/374148/395213/395231/395307/395411/395502/395573/395862/396055/396205/396250/396339/396500/416092/419106/419173/422169/422917/425096/429484/430882/693248/769355/777548/100858676/107051027	29
	MF	GO:0140110	transcription regulator activity	43/204	207/1910	4.01249e-06	0.000205391	0.000194347	373931/373988/374148/374177/378900/395213/395231/395307/395411/395502/395573/395737/395862/395952/395956/396033/396055/396198/396250/396339/396463/396500/415846/416092/417159/419106/419115/419173/421168/422169/423661/424671/424702/424726/425096/426529/429484/430882/693248/769355/777548/100858676/107051027	43
	MF	GO:0000982	transcription factor activity, RNA polymerase II proximal promoter sequence-specific DNA binding	16/204	44/1910	4.4489e-06	0.000205391	0.000194347	374148/378900/395213/395411/395862/396250/396339/419106/419173/425096/429484/693248/769355/777548/100858676/107051027	16
	MF	GO:0003690	double-stranded DNA binding	32/204	136/1910	5.62545e-06	0.000222607	0.000210637	373931/373988/374116/374148/395213/395231/395307/395411/395502/395573/395862/396055/396205/396250/396339/396500/416092/416551/416687/419106/419173/422169/422917/425096/429484/430882/693248/693250/769355/777548/100858676/107051027	32
	MF	GO:0003700	DNA-binding transcription factor activity	36/204	171/1910	2.11161e-05	0.000652445	0.000617362	373931/373988/374148/374177/378900/395213/395231/395307/395411/395502/395573/395737/395862/395956/396033/396055/396198/396250/396339/396463/396500/415846/416092/419106/419115/419173/421168/422169/425096/429484/430882/693248/769355/777548/100858676/107051027	36
	MF	GO:0000978	RNA polymerase II proximal promoter sequence-specific DNA binding	19/204	65/1910	2.18523e-05	0.000652445	0.000617362	373988/374148/395213/395231/395411/395502/395573/395862/396055/396250/396339/416092/419106/419173/422169/429484/693248/769355/107051027	19
	MF	GO:0044212	transcription regulatory region DNA binding	30/204	132/1910	2.41325e-05	0.000652445	0.000617362	373931/373988/374116/374148/395213/395231/395307/395411/395502/395573/395862/396055/396205/396250/396339/396500/416092/419106/419173/422169/422917/423661/425096/429484/430882/693248/769355/777548/100858676/107051027	30
	MF	GO:0000987	proximal promoter sequence-specific DNA binding	19/204	66/1910	2.78118e-05	0.000652445	0.000617362	373988/374148/395213/395231/395411/395502/395573/395862/396055/396250/396339/416092/419106/419173/422169/429484/693248/769355/107051027	19
	MF	GO:0001067	regulatory region nucleic acid binding	30/204	133/1910	2.82648e-05	0.000652445	0.000617362	373931/373988/374116/374148/395213/395231/395307/395411/395502/395573/395862/396055/396205/396250/396339/396500/416092/419106/419173/422169/422917/423661/425096/429484/430882/693248/769355/777548/100858676/107051027	30
	MF	GO:0043565	sequence-specific DNA binding	37/204	193/1910	0.000140895	0.00300215	0.00284072	373931/373988/374116/374148/378900/395213/395231/395307/395411/395502/395573/395862/395956/396055/396198/396205/396250/396282/396339/396463/396500/416092/417801/419106/419173/422169/422917/425096/429484/430882/693248/693250/769355/771214/777548/100858676/107051027	37
	MF	GO:0000981	DNA-binding transcription factor activity, RNA polymerase II-specific	24/204	108/1910	0.000248393	0.00491463	0.00465036	373931/373988/374148/374177/378900/395213/395307/395411/395573/395862/396250/396339/416092/419106/419173/421168/425096/429484/430882/693248/769355/777548/100858676/107051027	24
	MF	GO:0001077	proximal promoter DNA-binding transcription activator activity, RNA polymerase II-specific	11/204	32/1910	0.000268943	0.00496649	0.00469943	374148/378900/395213/395862/419173/425096/429484/693248/769355/777548/107051027	11
	MF	GO:0001228	DNA-binding transcription activator activity, RNA polymerase II-specific	14/204	53/1910	0.000876115	0.0149287	0.014126	373988/374148/378900/395213/395307/395573/395862/419173/425096/429484/693248/769355/777548/107051027	14
	MF	GO:0003677	DNA binding	58/204	376/1910	0.000916202	0.0149287	0.014126	373931/373988/374116/374148/374177/378900/395213/395231/395307/395411/395502/395573/395737/395862/395956/395966/396011/396033/396055/396198/396205/396250/396274/396282/396339/396463/396500/396509/404292/416015/416092/416551/416687/417105/417801/418092/418703/418764/419106/419173/421168/421993/422169/422820/422917/423661/424671/424702/425096/429484/430882/693248/693250/769355/771214/777548/1008586…	58
	MF	GO:0001227	DNA-binding transcription repressor activity, RNA polymerase II-specific	7/204	18/1910	0.00162861	0.0250626	0.0237149	395411/396250/396339/419106/421168/430882/100858676	7
	MF	GO:0001078	proximal promoter DNA-binding transcription repressor activity, RNA polymerase II-specific	5/204	11/1910	0.00356941	0.0520383	0.0492401	395411/396250/396339/419106/100858676	5
	MF	GO:0001158	enhancer sequence-specific DNA binding	6/204	18/1910	0.00850614	0.11781	0.111475	374148/395573/396205/419106/425096/777548	6
	MF	GO:0035326	enhancer binding	6/204	19/1910	0.0113482	0.149688	0.141639	374148/395573/396205/419106/425096/777548	6
	MF	GO:0003682	chromatin binding	15/204	76/1910	0.0120207	0.151351	0.143213	373931/374148/395573/395956/396011/396198/396500/404292/415944/416092/421168/421993/422917/426493/693250	15
	MF	GO:0045296	cadherin binding	5/204	15/1910	0.016232	0.195489	0.184978	414842/414845/415797/415860/421292	5
	MF	GO:0000980	RNA polymerase II distal enhancer sequence-specific DNA binding	4/204	11/1910	0.0227937	0.263077	0.248931	395573/396205/425096/777548	4
	MF	GO:0008134	transcription factor binding	15/204	83/1910	0.0260683	0.288837	0.273306	373988/374116/374207/395213/395307/395411/395573/395862/395952/396033/396282/396463/419106/424702/424726	15
	MF	GO:0050839	cell adhesion molecule binding	7/204	30/1910	0.0342673	0.365079	0.345448	395097/396094/414842/414845/415797/415860/421292	7
	MF	GO:0019904	protein domain specific binding	11/204	58/1910	0.0389497	0.399595	0.378108	373887/373988/395952/396250/396282/419106/419190/419783/420420/426089/430882	11
	MF	GO:0003705	transcription factor activity, RNA polymerase II distal enhancer sequence-specific binding	5/204	19/1910	0.0441624	0.436892	0.4134	374148/395573/416092/425096/777548	5
yellow	BP	GO:0042177	negative regulation of protein catabolic process	5/122	11/2032	0.000248204	0.189068	0.179327	373977/374178/396188/396297/428266	5
	BP	GO:1903362	regulation of cellular protein catabolic process	6/122	17/2032	0.000296917	0.189068	0.179327	373977/395924/396188/396297/422237/428266	6
	BP	GO:0042176	regulation of protein catabolic process	8/122	33/2032	0.000522905	0.189068	0.179327	373977/374178/395924/396188/396297/422237/424926/428266	8
	BP	GO:0046907	intracellular transport	19/122	142/2032	0.000539193	0.189068	0.179327	373977/374224/395815/396297/415720/417410/417622/420018/421481/421994/423063/424317/424707/424993/425091/428266/428324/100529061/100858483	19
	BP	GO:0051641	cellular localization	26/122	233/2032	0.000901132	0.189068	0.179327	373954/373977/374224/395815/396188/396297/396526/415720/417410/417622/420018/421314/421481/421531/421608/421994/423063/424317/424707/424869/424993/425091/428266/428324/100529061/100858483	26
	BP	GO:0016482	cytosolic transport	5/122	14/2032	0.000928755	0.189068	0.179327	415720/417622/420018/425091/428324	5
	BP	GO:0061136	regulation of proteasomal protein catabolic process	5/122	14/2032	0.000928755	0.189068	0.179327	373977/395924/396188/422237/428266	5
	BP	GO:0016192	vesicle-mediated transport	16/122	116/2032	0.00110362	0.196583	0.186454	373977/395826/396154/396297/415720/417622/420018/421481/421531/421608/421994/423063/425091/428324/100529061/100858483	16
	BP	GO:0031330	negative regulation of cellular catabolic process	6/122	23/2032	0.00179616	0.231882	0.219934	373977/374178/396188/396297/428266/768866	6
	BP	GO:0030282	bone mineralization	5/122	16/2032	0.00183806	0.231882	0.219934	395561/395826/396297/396348/417477	5
	BP	GO:1903050	regulation of proteolysis involved in cellular protein catabolic process	5/122	16/2032	0.00183806	0.231882	0.219934	373977/395924/396188/422237/428266	5
	BP	GO:0001501	skeletal system development	13/122	89/2032	0.00195269	0.231882	0.219934	373977/374096/374224/395290/395469/395484/395561/395815/395826/396292/396297/396348/417477	13
	BP	GO:0006629	lipid metabolic process	14/122	101/2032	0.00218956	0.24001	0.227644	373947/395561/395602/395815/396061/396154/396451/416811/417987/418992/419838/421152/427243/429062	14
	BP	GO:0051649	establishment of localization in cell	20/122	173/2032	0.00251778	0.246313	0.233622	373977/374224/395815/396297/415720/417410/417622/420018/421481/421608/421994/423063/424317/424707/424993/425091/428266/428324/100529061/100858483	20
	BP	GO:0009895	negative regulation of catabolic process	6/122	25/2032	0.00285334	0.246313	0.233622	373977/374178/396188/396297/428266/768866	6
	BP	GO:0032434	regulation of proteasomal ubiquitin-dependent protein catabolic process	4/122	11/2032	0.00293636	0.246313	0.233622	373977/395924/396188/422237	4
	BP	GO:0008104	protein localization	24/122	226/2032	0.00295023	0.246313	0.233622	373954/373977/374224/395815/396126/396154/396188/396297/396526/404750/415720/417622/420018/421314/421531/421608/421994/423063/424317/424707/424993/425091/428266/100529061	24
	BP	GO:0043161	proteasome-mediated ubiquitin-dependent protein catabolic process	7/122	34/2032	0.00326819	0.246313	0.233622	373977/395924/396188/422237/424926/425091/428266	7
	BP	GO:0060348	bone development	8/122	43/2032	0.00328418	0.246313	0.233622	374224/395469/395815/395826/396292/396297/396348/417477	8
	BP	GO:0015031	protein transport	18/122	155/2032	0.00400247	0.25006	0.237176	373977/374224/395815/396126/396154/404750/415720/417622/421531/421608/421994/423063/424317/424707/424993/425091/428266/100529061	18
	BP	GO:0007266	Rho protein signal transduction	5/122	19/2032	0.00422906	0.25006	0.237176	396389/417410/418781/422247/100857323	5
	BP	GO:0034613	cellular protein localization	17/122	146/2032	0.00503359	0.25006	0.237176	373954/373977/395815/396188/396297/396526/420018/421314/421531/421608/421994/423063/424317/424707/424993/428266/100529061	17
	BP	GO:0007265	Ras protein signal transduction	8/122	46/2032	0.00507588	0.25006	0.237176	396389/417410/418781/419263/421994/422247/100529061/100857323	8
	BP	GO:0015833	peptide transport	18/122	159/2032	0.00528385	0.25006	0.237176	373977/374224/395815/396126/396154/404750/415720/417622/421531/421608/421994/423063/424317/424707/424993/425091/428266/100529061	18
	BP	GO:0045184	establishment of protein localization	18/122	159/2032	0.00528385	0.25006	0.237176	373977/374224/395815/396126/396154/404750/415720/417622/421531/421608/421994/423063/424317/424707/424993/425091/428266/100529061	18
	BP	GO:0007033	vacuole organization	5/122	20/2032	0.00537186	0.25006	0.237176	373977/396297/404750/415720/420018	5
	BP	GO:0010498	proteasomal protein catabolic process	7/122	37/2032	0.00538027	0.25006	0.237176	373977/395924/396188/422237/424926/425091/428266	7
	BP	GO:0070727	cellular macromolecule localization	17/122	147/2032	0.00540372	0.25006	0.237176	373954/373977/395815/396188/396297/396526/420018/421314/421531/421608/421994/423063/424317/424707/424993/428266/100529061	17
	BP	GO:0071702	organic substance transport	23/122	224/2032	0.00562332	0.25006	0.237176	373977/374224/395815/396126/396154/396238/396297/396526/404750/415720/417622/419472/421531/421608/421994/423063/423667/424317/424707/424993/425091/428266/100529061	23
	BP	GO:0042886	amide transport	18/122	160/2032	0.00565226	0.25006	0.237176	373977/374224/395815/396126/396154/404750/415720/417622/421531/421608/421994/423063/424317/424707/424993/425091/428266/100529061	18
	BP	GO:0006839	mitochondrial transport	4/122	13/2032	0.00579086	0.25006	0.237176	373954/373977/417410/423694	4
	BP	GO:0043112	receptor metabolic process	4/122	13/2032	0.00579086	0.25006	0.237176	373977/395826/396297/428324	4
	BP	GO:2000058	regulation of ubiquitin-dependent protein catabolic process	4/122	13/2032	0.00579086	0.25006	0.237176	373977/395924/396188/422237	4
	BP	GO:0051241	negative regulation of multicellular organismal process	13/122	101/2032	0.0060886	0.255184	0.242036	373977/374096/395290/395561/395815/395826/396126/396188/396297/396488/418992/423249/424243	13
	BP	GO:0030162	regulation of proteolysis	9/122	58/2032	0.00656031	0.267098	0.253337	373977/374178/395365/395924/396188/396297/396451/422237/428266	9
	BP	GO:0071705	nitrogen compound transport	20/122	189/2032	0.00711888	0.281789	0.26727	373977/374224/395815/396126/396154/396526/404750/415720/417622/419472/421531/421608/421994/423063/424317/424707/424993/425091/428266/100529061	20
	BP	GO:0050730	regulation of peptidyl-tyrosine phosphorylation	6/122	30/2032	0.00746998	0.287695	0.272872	373977/395469/395826/396238/396488/425053	6
	BP	GO:0006508	proteolysis	16/122	140/2032	0.00780598	0.292724	0.277642	373977/374178/395365/395924/396188/396297/396424/396451/404750/419838/422237/422542/422704/424926/425091/428266	16
	BP	GO:0051248	negative regulation of protein metabolic process	12/122	94/2032	0.00892152	0.318762	0.302338	373977/374178/374224/395826/396126/396188/396297/396451/417438/422237/425053/428266	12
	BP	GO:0071495	cellular response to endogenous stimulus	17/122	155/2032	0.00924252	0.318762	0.302338	373954/373977/374096/395107/395469/395561/395660/395815/395826/396126/396188/396238/396348/396515/396526/418300/421994	17
	BP	GO:0006511	ubiquitin-dependent protein catabolic process	8/122	51/2032	0.00961878	0.318762	0.302338	373977/395365/395924/396188/422237/424926/425091/428266	8
	BP	GO:0007264	small GTPase mediated signal transduction	8/122	51/2032	0.00961878	0.318762	0.302338	396389/417410/418781/419263/421994/422247/100529061/100857323	8
	BP	GO:0071417	cellular response to organonitrogen compound	8/122	51/2032	0.00961878	0.318762	0.302338	373954/373977/395469/395815/396126/396348/396526/421994	8
	BP	GO:0016236	macroautophagy	5/122	23/2032	0.0100844	0.319338	0.302885	373977/404750/416436/420018/428266	5
	BP	GO:0031214	biomineral tissue development	5/122	23/2032	0.0100844	0.319338	0.302885	395561/395826/396297/396348/417477	5
	BP	GO:0019941	modification-dependent protein catabolic process	8/122	52/2032	0.0108079	0.323515	0.306846	373977/395365/395924/396188/422237/424926/425091/428266	8
	BP	GO:0043632	modification-dependent macromolecule catabolic process	8/122	52/2032	0.0108079	0.323515	0.306846	373977/395365/395924/396188/422237/424926/425091/428266	8
	BP	GO:0032989	cellular component morphogenesis	16/122	145/2032	0.0108973	0.323515	0.306846	373954/373977/374224/395815/395826/396154/396292/396389/417438/418781/418992/419824/421481/421994/424869/100857323	16
	BP	GO:0044257	cellular protein catabolic process	9/122	63/2032	0.0113032	0.328715	0.311779	373977/395365/395924/396188/396297/422237/424926/425091/428266	9
	BP	GO:0009894	regulation of catabolic process	9/122	64/2032	0.0125007	0.35627	0.337913	373977/374178/395924/396188/396297/422237/424926/428266/768866	9
	BP	GO:2001234	negative regulation of apoptotic signaling pathway	4/122	16/2032	0.0128089	0.357897	0.339457	373954/373977/395561/396451	4
	BP	GO:0010563	negative regulation of phosphorus metabolic process	7/122	44/2032	0.0141112	0.379406	0.359858	373977/374096/374224/395826/417438/422237/425053	7
	BP	GO:0045936	negative regulation of phosphate metabolic process	7/122	44/2032	0.0141112	0.379406	0.359858	373977/374096/374224/395826/417438/422237/425053	7
	BP	GO:0031329	regulation of cellular catabolic process	8/122	55/2032	0.0150313	0.39666	0.376223	373977/374178/395924/396188/396297/422237/428266/768866	8
	BP	GO:0072657	protein localization to membrane	6/122	35/2032	0.0159648	0.399675	0.379083	373954/396297/396526/421608/421994/424993	6
	BP	GO:0032869	cellular response to insulin stimulus	4/122	17/2032	0.015987	0.399675	0.379083	395815/396126/396348/421994	4
	BP	GO:0051153	regulation of striated muscle cell differentiation	4/122	17/2032	0.015987	0.399675	0.379083	395561/395826/420599/768866	4
	BP	GO:0032269	negative regulation of cellular protein metabolic process	11/122	91/2032	0.0179684	0.409118	0.388038	373977/374178/374224/395826/396188/396297/396451/417438/422237/425053/428266	11
	BP	GO:0006898	receptor-mediated endocytosis	3/122	10/2032	0.0185684	0.409118	0.388038	395826/396154/396297	3
	BP	GO:0061097	regulation of protein tyrosine kinase activity	3/122	10/2032	0.0185684	0.409118	0.388038	373977/395826/425053	3
	BP	GO:0070167	regulation of biomineral tissue development	3/122	10/2032	0.0185684	0.409118	0.388038	395561/395826/396348	3
	BP	GO:0072384	organelle transport along microtubule	3/122	10/2032	0.0185684	0.409118	0.388038	374224/417410/421481	3
	BP	GO:1903052	positive regulation of proteolysis involved in cellular protein catabolic process	3/122	10/2032	0.0185684	0.409118	0.388038	373977/395924/422237	3
	BP	GO:1903364	positive regulation of cellular protein catabolic process	3/122	10/2032	0.0185684	0.409118	0.388038	373977/395924/422237	3
	BP	GO:0009719	response to endogenous stimulus	18/122	180/2032	0.0186615	0.409118	0.388038	373954/373977/374096/374178/395107/395469/395561/395660/395815/395826/396126/396188/396238/396348/396515/396526/418300/421994	18
	BP	GO:0033036	macromolecule localization	24/122	262/2032	0.0189889	0.409988	0.388864	373954/373977/374224/395815/396126/396154/396188/396297/396526/404750/415720/417622/420018/421314/421531/421608/421994/423063/424317/424707/424993/425091/428266/100529061	24
	BP	GO:0071559	response to transforming growth factor beta	5/122	27/2032	0.0199582	0.414208	0.392866	374096/395561/396188/396238/418300	5
	BP	GO:0071560	cellular response to transforming growth factor beta stimulus	5/122	27/2032	0.0199582	0.414208	0.392866	374096/395561/396188/396238/418300	5
	BP	GO:0006810	transport	35/122	422/2032	0.0200573	0.414208	0.392866	373954/373977/374224/395815/395826/396126/396154/396238/396297/396321/396526/404750/415720/417410/417622/418924/419472/419838/420018/421481/421531/421608/421994/423063/423183/423667/423694/424317/424707/424993/425091/428266/428324/100529061/100858483	35
	BP	GO:1901699	cellular response to nitrogen compound	8/122	58/2032	0.020347	0.414208	0.392866	373954/373977/395469/395815/396126/396348/396526/421994	8
	BP	GO:0045666	positive regulation of neuron differentiation	6/122	37/2032	0.0207294	0.416049	0.394612	373977/374096/374224/396154/396389/396488	6
	BP	GO:0046578	regulation of Ras protein signal transduction	4/122	19/2032	0.0237244	0.437008	0.414492	418781/419263/422247/100857323	4
	BP	GO:0050773	regulation of dendrite development	3/122	11/2032	0.0244303	0.437008	0.414492	373977/374224/396154	3
	BP	GO:0051224	negative regulation of protein transport	3/122	11/2032	0.0244303	0.437008	0.414492	395815/396126/428266	3
	BP	GO:1904950	negative regulation of establishment of protein localization	3/122	11/2032	0.0244303	0.437008	0.414492	395815/396126/428266	3
	BP	GO:0051603	proteolysis involved in cellular protein catabolic process	8/122	60/2032	0.0245632	0.437008	0.414492	373977/395365/395924/396188/422237/424926/425091/428266	8
	BP	GO:1901615	organic hydroxy compound metabolic process	8/122	60/2032	0.0245632	0.437008	0.414492	373947/395561/396061/396154/416537/416937/417987/418992	8
	BP	GO:0010648	negative regulation of cell communication	14/122	133/2032	0.0248803	0.437008	0.414492	373954/373977/374096/374224/395170/395561/395815/395826/395924/396126/396451/396515/419263/425053	14
	BP	GO:0023057	negative regulation of signaling	14/122	133/2032	0.0248803	0.437008	0.414492	373954/373977/374096/374224/395170/395561/395815/395826/395924/396126/396451/396515/419263/425053	14
	BP	GO:0009888	tissue development	20/122	213/2032	0.0251878	0.437008	0.414492	373977/374096/374224/395290/395484/395561/395602/395826/396126/396292/396297/396348/417438/417477/418725/420599/421608/421994/423183/427109	20
	BP	GO:0000902	cell morphogenesis	13/122	121/2032	0.0260367	0.437008	0.414492	373977/374224/395815/395826/396154/396292/396389/418781/419824/421481/421994/424869/100857323	13
	BP	GO:0030163	protein catabolic process	10/122	84/2032	0.026111	0.437008	0.414492	373977/374178/395365/395924/396188/396297/422237/424926/425091/428266	10
	BP	GO:0032990	cell part morphogenesis	10/122	84/2032	0.026111	0.437008	0.414492	373954/373977/374224/395815/396154/396389/418781/419824/421481/421994	10
	BP	GO:0010976	positive regulation of neuron projection development	5/122	29/2032	0.0266765	0.437008	0.414492	373977/374224/396154/396389/396488	5
	BP	GO:0048193	Golgi vesicle transport	5/122	29/2032	0.0266765	0.437008	0.414492	421481/421994/423063/425091/100858483	5
	BP	GO:1990778	protein localization to cell periphery	5/122	29/2032	0.0266765	0.437008	0.414492	373954/396297/396526/421608/421994	5
	BP	GO:0044255	cellular lipid metabolic process	9/122	73/2032	0.0279156	0.437008	0.414492	395602/395815/396061/396451/416811/418992/419838/421152/427243	9
	BP	GO:0051234	establishment of localization	35/122	432/2032	0.0281555	0.437008	0.414492	373954/373977/374224/395815/395826/396126/396154/396238/396297/396321/396526/404750/415720/417410/417622/418924/419472/419838/420018/421481/421531/421608/421994/423063/423183/423667/423694/424317/424707/424993/425091/428266/428324/100529061/100858483	35
	BP	GO:0002573	myeloid leukocyte differentiation	4/122	20/2032	0.0283125	0.437008	0.414492	373977/374224/395290/396297	4
	BP	GO:0019216	regulation of lipid metabolic process	4/122	20/2032	0.0283125	0.437008	0.414492	395561/395602/396451/418992	4
	BP	GO:0032868	response to insulin	4/122	20/2032	0.0283125	0.437008	0.414492	395815/396126/396348/421994	4
	BP	GO:0061035	regulation of cartilage development	4/122	20/2032	0.0283125	0.437008	0.414492	374096/395561/395826/396297	4
	BP	GO:0032879	regulation of localization	19/122	202/2032	0.0285205	0.437008	0.414492	373954/373977/395290/395469/395561/395815/395826/396126/396188/396238/396297/396389/396526/419838/421994/424707/424869/428266/100529061	19
	BP	GO:0060070	canonical Wnt signaling pathway	6/122	40/2032	0.0295556	0.448051	0.424966	373886/373977/374096/395561/395826/395924	6
	BP	GO:0031667	response to nutrient levels	5/122	30/2032	0.0305178	0.457766	0.434181	395561/396061/396126/396348/420018	5
	BP	GO:0010830	regulation of myotube differentiation	3/122	12/2032	0.0311731	0.462001	0.438197	395561/420599/768866	3
	BP	GO:0010243	response to organonitrogen compound	9/122	75/2032	0.0326408	0.462001	0.438197	373954/373977/395469/395815/396126/396348/396526/421994/428266	9
	BP	GO:0002009	morphogenesis of an epithelium	7/122	52/2032	0.0331039	0.462001	0.438197	373977/374224/395561/395826/418725/421608/421994	7
	BP	GO:0032504	multicellular organism reproduction	7/122	52/2032	0.0331039	0.462001	0.438197	373954/374224/395561/395815/396126/421314/425053	7
	BP	GO:0048609	multicellular organismal reproductive process	7/122	52/2032	0.0331039	0.462001	0.438197	373954/374224/395561/395815/396126/421314/425053	7
	BP	GO:0007018	microtubule-based movement	4/122	21/2032	0.0333938	0.462001	0.438197	374224/396335/417410/421481	4
	BP	GO:0007160	cell-matrix adhesion	4/122	21/2032	0.0333938	0.462001	0.438197	395290/395561/395826/418300	4
	BP	GO:0016358	dendrite development	4/122	21/2032	0.0333938	0.462001	0.438197	373977/374224/396154/418781	4
	BP	GO:0048585	negative regulation of response to stimulus	15/122	152/2032	0.0345482	0.462006	0.438202	373954/373977/374096/374224/395170/395561/395815/395826/395924/396297/396451/396515/419263/425053/428266	15
	BP	GO:0001933	negative regulation of protein phosphorylation	5/122	31/2032	0.034691	0.462006	0.438202	373977/374224/395826/417438/425053	5
	BP	GO:0035265	organ growth	5/122	31/2032	0.034691	0.462006	0.438202	395602/395815/396292/396297/417438	5
	BP	GO:0045861	negative regulation of proteolysis	5/122	31/2032	0.034691	0.462006	0.438202	373977/374178/396188/396451/428266	5
	BP	GO:0008283	cell proliferation	18/122	193/2032	0.0353866	0.466906	0.442849	373954/373977/374096/374224/395107/395469/395561/395826/396297/396451/396488/396515/417438/417477/418281/421994/424243/425053	18
	BP	GO:0007276	gamete generation	6/122	42/2032	0.0366398	0.46944	0.445252	373954/374224/395561/396126/421314/425053	6
	BP	GO:0048667	cell morphogenesis involved in neuron differentiation	9/122	77/2032	0.0378976	0.46944	0.445252	373977/374224/395815/396154/396389/418781/419824/421481/421994	9
	BP	GO:0001952	regulation of cell-matrix adhesion	3/122	13/2032	0.0387878	0.46944	0.445252	395290/395561/395826	3
	BP	GO:0010970	transport along microtubule	3/122	13/2032	0.0387878	0.46944	0.445252	374224/417410/421481	3
	BP	GO:0030100	regulation of endocytosis	3/122	13/2032	0.0387878	0.46944	0.445252	395826/396297/100529061	3
	BP	GO:0042180	cellular ketone metabolic process	3/122	13/2032	0.0387878	0.46944	0.445252	395561/396451/416537	3
	BP	GO:0099111	microtubule-based transport	3/122	13/2032	0.0387878	0.46944	0.445252	374224/417410/421481	3
	BP	GO:0030278	regulation of ossification	4/122	22/2032	0.038974	0.46944	0.445252	395561/395826/396348/423249	4
	BP	GO:0051147	regulation of muscle cell differentiation	4/122	22/2032	0.038974	0.46944	0.445252	395561/395826/420599/768866	4
	BP	GO:0009991	response to extracellular stimulus	5/122	32/2032	0.0392023	0.46944	0.445252	395561/396061/396126/396348/420018	5
	BP	GO:0031589	cell-substrate adhesion	5/122	32/2032	0.0392023	0.46944	0.445252	374096/395290/395561/395826/418300	5
	BP	GO:0061448	connective tissue development	7/122	54/2032	0.0396941	0.469494	0.445304	374096/395484/395561/395826/396292/396297/423183	7
	BP	GO:0051093	negative regulation of developmental process	10/122	90/2032	0.0398658	0.469494	0.445304	373977/374096/395290/395561/395826/396297/396488/418992/423249/424243	10
	BP	GO:1903827	regulation of cellular protein localization	6/122	43/2032	0.0405587	0.473739	0.44933	373954/373977/395815/396188/396526/428266	6
	BP	GO:0044248	cellular catabolic process	18/122	197/2032	0.0422908	0.47963	0.454917	373977/374178/395365/395492/395924/396188/396297/404750/416436/416537/419838/420018/422237/424926/425091/428266/429062/768866	18
	BP	GO:0071310	cellular response to organic substance	20/122	225/2032	0.042431	0.47963	0.454917	373954/373977/374096/374224/395107/395469/395561/395660/395815/395826/396126/396188/396238/396348/396488/396515/396526/418300/421994/428266	20
	BP	GO:0035556	intracellular signal transduction	22/122	254/2032	0.0435328	0.47963	0.454917	373954/373977/374224/395469/395815/395826/396126/396389/396451/396488/396515/396523/417410/417438/418281/418781/419263/421994/422247/425053/100529061/100857323	22
	BP	GO:0007167	enzyme linked receptor protein signaling pathway	13/122	130/2032	0.0436435	0.47963	0.454917	373977/374096/395107/395469/395561/395815/395826/396126/396188/396238/396315/396515/418300	13
	BP	GO:0006886	intracellular protein transport	9/122	79/2032	0.043709	0.47963	0.454917	373977/395815/421994/423063/424317/424707/424993/428266/100529061	9
	BP	GO:0070887	cellular response to chemical stimulus	24/122	283/2032	0.0439618	0.47963	0.454917	373954/373977/374096/374224/395107/395469/395561/395660/395815/395826/396126/396188/396238/396348/396451/396488/396515/396526/417477/417987/418300/421994/428266/429062	24
	BP	GO:0050808	synapse organization	5/122	33/2032	0.0440565	0.47963	0.454917	373977/374224/396526/418781/419824	5
	BP	GO:1901653	cellular response to peptide	5/122	33/2032	0.0440565	0.47963	0.454917	373977/395815/396126/396348/421994	5
	BP	GO:0050769	positive regulation of neurogenesis	6/122	44/2032	0.0447346	0.47963	0.454917	373977/374096/374224/396154/396389/396488	6
	BP	GO:0000045	autophagosome assembly	3/122	14/2032	0.0472566	0.47963	0.454917	373977/404750/420018	3
	BP	GO:0009799	specification of symmetry	3/122	14/2032	0.0472566	0.47963	0.454917	373977/395826/396126	3
	BP	GO:0009855	determination of bilateral symmetry	3/122	14/2032	0.0472566	0.47963	0.454917	373977/395826/396126	3
	BP	GO:0009953	dorsal/ventral pattern formation	3/122	14/2032	0.0472566	0.47963	0.454917	373977/374096/395826	3
	BP	GO:0048813	dendrite morphogenesis	3/122	14/2032	0.0472566	0.47963	0.454917	374224/396154/418781	3
	BP	GO:1905037	autophagosome organization	3/122	14/2032	0.0472566	0.47963	0.454917	373977/404750/420018	3
	BP	GO:0031400	negative regulation of protein modification process	6/122	45/2032	0.049171	0.47963	0.454917	373977/374224/395826/417438/422237/425053	6
	BP	GO:0042326	negative regulation of phosphorylation	5/122	34/2032	0.0492569	0.47963	0.454917	373977/374224/395826/417438/425053	5
	BP	GO:0048608	reproductive structure development	5/122	34/2032	0.0492569	0.47963	0.454917	373954/395561/395602/395815/424243	5
	BP	GO:0061458	reproductive system development	5/122	34/2032	0.0492569	0.47963	0.454917	373954/395561/395602/395815/424243	5
	CC	GO:0005802	trans-Golgi network	5/131	16/2139	0.00201579	0.214309	0.201487	396018/417622/421994/425091/428324	5
	CC	GO:0031410	cytoplasmic vesicle	20/131	174/2139	0.00352111	0.214309	0.201487	373954/373977/374096/396188/396297/416436/417555/417622/418300/418992/420018/421481/421994/423063/424317/424707/424758/428324/100529061/100858483	20
	CC	GO:0097708	intracellular vesicle	20/131	174/2139	0.00352111	0.214309	0.201487	373954/373977/374096/396188/396297/416436/417555/417622/418300/418992/420018/421481/421994/423063/424317/424707/424758/428324/100529061/100858483	20
	CC	GO:0098588	bounding membrane of organelle	20/131	178/2139	0.0046026	0.214309	0.201487	373954/373977/395727/396018/396297/416436/417410/417622/418992/419472/420018/421994/423063/423183/423200/424317/424707/424758/772196/100529061	20
	CC	GO:0098805	whole membrane	16/131	132/2139	0.0054084	0.214309	0.201487	373954/373977/395727/396297/416436/417410/417438/417622/418992/419472/420018/421994/423063/424317/424758/100529061	16
	CC	GO:0005768	endosome	12/131	89/2139	0.00680495	0.214309	0.201487	374096/396297/417622/418992/420018/421481/421994/424317/424758/428324/100529061/100858483	12
	CC	GO:0012505	endomembrane system	34/131	372/2139	0.00717309	0.214309	0.201487	373954/373977/374096/374224/395290/396018/396154/396238/396297/396335/396451/417622/417987/418992/420018/421152/421481/421804/421994/422542/423063/423183/423200/424317/424707/424758/424993/425091/427109/427243/428324/772196/100529061/100858483	34
	CC	GO:0031982	vesicle	20/131	187/2139	0.0080712	0.214309	0.201487	373954/373977/374096/396188/396297/416436/417555/417622/418300/418992/420018/421481/421994/423063/424317/424707/424758/428324/100529061/100858483	20
	CC	GO:0044431	Golgi apparatus part	11/131	82/2139	0.00985133	0.214309	0.201487	373977/396018/417622/421994/423063/423183/423200/424707/425091/428324/100858483	11
	CC	GO:0044440	endosomal part	9/131	61/2139	0.0104675	0.214309	0.201487	396297/417622/418992/420018/421994/424317/424758/100529061/100858483	9
	CC	GO:0031090	organelle membrane	25/131	259/2139	0.0115036	0.214309	0.201487	373954/373977/395290/395727/396018/396297/396451/416436/417410/417622/418992/419472/420018/421152/421481/421994/423063/423183/423200/424317/424482/424707/424758/772196/100529061	25
	CC	GO:0099568	cytoplasmic region	7/131	42/2139	0.0122346	0.214309	0.201487	373977/374224/396056/417438/421481/421531/421994	7
	CC	GO:0044433	cytoplasmic vesicle part	12/131	96/2139	0.0123658	0.214309	0.201487	373954/396297/417622/418992/420018/421994/423063/424317/424707/424758/100529061/100858483	12
	CC	GO:0031984	organelle subcompartment	17/131	157/2139	0.0128983	0.214309	0.201487	373977/396018/396335/396451/417622/417987/420018/421152/421994/423063/423183/423200/424707/424993/425091/428324/772196	17
	CC	GO:0030139	endocytic vesicle	4/131	16/2139	0.0137377	0.214309	0.201487	418300/421994/424317/100529061	4
	CC	GO:0098791	Golgi subcompartment	10/131	76/2139	0.0155867	0.227955	0.214317	373977/396018/417622/421994/423063/423183/423200/424707/425091/428324	10
	CC	GO:0010008	endosome membrane	8/131	56/2139	0.0187097	0.257534	0.242126	396297/417622/418992/420018/421994/424317/424758/100529061	8
	CC	GO:0005794	Golgi apparatus	14/131	127/2139	0.0203749	0.264874	0.249027	373977/396018/396238/417622/420018/421152/421994/423063/423183/423200/424707/425091/428324/100858483	14
	CC	GO:0019867	outer membrane	4/131	20/2139	0.0302426	0.336989	0.316828	373954/373977/395727/417410	4
	CC	GO:0031968	organelle outer membrane	4/131	20/2139	0.0302426	0.336989	0.316828	373954/373977/395727/417410	4
	CC	GO:0055037	recycling endosome	4/131	20/2139	0.0302426	0.336989	0.316828	417622/421994/424758/428324	4
	CC	GO:0031965	nuclear membrane	5/131	30/2139	0.0329674	0.337896	0.31768	373954/373977/395290/421152/421481	5
	CC	GO:0005773	vacuole	7/131	51/2139	0.033212	0.337896	0.31768	395602/396297/416436/418992/419472/420018/429062	7
	CC	GO:0045111	intermediate filament cytoskeleton	4/131	22/2139	0.0415482	0.405095	0.380859	395924/396056/418281/420519	4
	CC	GO:0048471	perinuclear region of cytoplasm	7/131	55/2139	0.0475536	0.445101	0.418471	374224/396126/417622/421481/421531/423183/425091	7
	MF	GO:0017016	Ras GTPase binding	5/112	18/1910	0.00293644	0.490356	0.484154	396297/418781/422247/100857323/100858483	5
	MF	GO:0031267	small GTPase binding	5/112	19/1910	0.00380121	0.490356	0.484154	396297/418781/422247/100857323/100858483	5
	MF	GO:0051020	GTPase binding	5/112	24/1910	0.0109801	0.560536	0.553446	396297/418781/422247/100857323/100858483	5
	MF	GO:0019899	enzyme binding	15/112	139/1910	0.0132597	0.560536	0.553446	373954/374178/395815/396188/396238/396297/396451/396526/417438/418781/421314/422247/428266/100857323/100858483	15
	MF	GO:0005085	guanyl-nucleotide exchange factor activity	3/112	10/1910	0.017401	0.560536	0.553446	418781/422247/100858483	3
	MF	GO:0035064	methylated histone binding	3/112	10/1910	0.017401	0.560536	0.553446	418281/418823/426988	3
	MF	GO:0051219	phosphoprotein binding	3/112	10/1910	0.017401	0.560536	0.553446	374224/395815/396238	3
	MF	GO:0140034	methylation-dependent protein binding	3/112	10/1910	0.017401	0.560536	0.553446	418281/418823/426988	3
	MF	GO:0008233	peptidase activity	8/112	59/1910	0.0195536	0.560536	0.553446	373977/396424/404750/419838/422542/422704/424926/428266	8
	MF	GO:0016829	lyase activity	6/112	39/1910	0.0236848	0.611069	0.60334	395492/396061/396540/416937/419838/424482	6
	MF	GO:0140096	catalytic activity, acting on a protein	22/112	249/1910	0.0274355	0.627278	0.619344	373977/395107/395815/395924/396238/396424/396515/404750/418992/419838/420599/421481/421804/422542/422688/422704/423249/424226/424926/425091/428266/432370	22
	MF	GO:0070011	peptidase activity, acting on L-amino acid peptides	7/112	53/1910	0.0323162	0.627278	0.619344	373977/396424/404750/422542/422704/424926/428266	7
	MF	GO:0016787	hydrolase activity	26/112	313/1910	0.033955	0.627278	0.619344	373942/373977/395815/395830/396061/396424/404750/416537/417410/417438/417555/418763/418992/419838/420599/421314/421481/421994/422542/422704/424226/424926/428266/429062/100529061/100857247	26
	MF	GO:0019955	cytokine binding	3/112	13/1910	0.0364696	0.627278	0.619344	395660/395826/425091	3
	MF	GO:0140030	modification-dependent protein binding	3/112	13/1910	0.0364696	0.627278	0.619344	418281/418823/426988	3
	MF	GO:0019904	protein domain specific binding	7/112	58/1910	0.0495698	0.799313	0.789203	373954/373977/417438/419263/421608/424317/427820	7

## Sheet: KEGG in modules of GSE42980
	ID	Description	GeneRatio	BgRatio	pvalue	p.adjust	qvalue	geneID	Count
blue	gga03010	Ribosome	71/628	121/5039	1.43535e-34	2.0382e-32	1.97928e-32	373937/374053/374133/374255/395181/395269/395849/396001/396148/396280/396400/396448/414782/415372/415498/415551/416122/416544/417158/417264/417538/417574/417871/418016/418401/418568/418699/418710/419049/419069/419228/419682/419895/420001/420003/420182/420356/421121/421445/421698/421919/422066/422105/422122/422477/422526/423000/424436/424924/425416/425468/426492/426666/426845/427186/427323/427675/…	71
	gga00190	Oxidative phosphorylation	42/628	116/5039	2.61714e-11	1.85817e-09	1.80445e-09	374122/404751/415752/415826/416336/416391/417112/417249/417753/418162/418477/418541/419039/419108/419992/420236/420337/420976/421392/422115/423280/423763/424032/424078/424142/426415/426488/427854/427897/431629/768860/769424/770135/770190/770638/771939/771947/772135/772150/772260/100859720/101749042	42
	gga03040	Spliceosome	41/628	114/5039	5.82626e-11	2.75776e-09	2.67804e-09	374226/395370/395403/396180/415523/416040/416270/416492/416704/416947/417986/417991/418248/418996/419036/419299/419507/419556/419593/419608/419689/419815/419901/420055/420128/420747/420751/420811/421976/422214/422248/422466/422813/423889/424889/426265/426402/427602/771344/776411/100859609	41
	gga03013	RNA transport	38/628	146/5039	4.7112e-06	0.000167248	0.000162413	373963/374025/374206/374226/395232/395295/396193/416077/416119/416704/418093/418175/418597/418606/418631/418734/419653/420272/420288/420530/422214/422639/422703/423279/423336/423359/423748/423795/424587/424889/424941/426773/427403/768362/770225/770553/771356/100858240	38
	gga03050	Proteasome	14/628	36/5039	5.14463e-05	0.00146107	0.00141883	395318/395804/416853/417716/418925/419630/419997/420772/422990/423182/423326/423542/423586/424189	14
	gga03060	Protein export	10/628	24/5039	0.000320428	0.00758347	0.00736423	396234/415334/415899/419056/420997/423284/770061/770243/771365/776639	10
	gga04130	SNARE interactions in vesicular transport	11/628	29/5039	0.000427687	0.00867594	0.00842512	416207/419973/420134/420563/422848/423273/426930/428597/430371/770513/770885	11
	gga05132	Salmonella infection	42/628	235/5039	0.00883526	0.156826	0.152292	374141/374197/395197/395312/395442/395917/396044/396284/396437/396506/415549/416016/416051/416319/416574/416837/418014/418580/419069/419143/419307/419715/420189/420398/420624/420649/420735/420762/421169/421183/422207/423146/423543/423549/425499/427404/427708/429041/429075/769014/770269/100859826	42
	gga04144	Endocytosis	41/628	231/5039	0.0108111	0.170576	0.165645	374197/395197/395442/395917/396265/396418/396521/415526/415544/416016/416051/416718/416837/416867/417771/418461/418883/419990/420021/420398/420649/420695/421674/421772/422143/422918/423696/424522/425389/426519/426797/427284/427480/428704/429041/429075/770246/770269/771038/100858913/100859555	41
	gga03008	Ribosome biogenesis in eukaryotes	16/628	72/5039	0.013929	0.197792	0.192073	396193/417388/417405/417986/419140/419761/420458/420530/421326/423355/423795/424087/427278/427403/768362/100857200	16
	gga00280	Valine, leucine and isoleucine degradation	11/628	44/5039	0.0165433	0.213558	0.207384	395929/396316/415385/418193/418774/420290/420632/421587/426847/427269/768706	11
brown	gga04142	Lysosome	22/398	119/5039	0.000122138	0.0178322	0.0167137	395472/395473/395602/395817/396090/396220/415320/415908/416462/416577/418096/421076/422727/423418/427646/427823/428163/429037/768530/101750092/107050229/107057619	22
	gga04140	Autophagy - animal	22/398	128/5039	0.00036359	0.0257852	0.0241678	373953/396021/396090/396220/396349/416519/416588/417472/417614/419605/419885/421273/423192/424746/424826/427171/428352/431670/769066/770805/771782/101749060	22
	gga00604	Glycosphingolipid biosynthesis - ganglio series	6/398	15/5039	0.000632351	0.0257852	0.0241678	395139/395182/415320/425029/425243/429037	6
	gga05132	Salmonella infection	33/398	235/5039	0.000706445	0.0257852	0.0241678	373953/374182/395337/396147/396297/396349/415355/415793/416109/416496/416626/417361/418271/418870/419083/419702/420489/420883/420889/422085/422323/423070/423230/423461/423463/423862/424826/426792/428927/769134/771782/771904/100859599	33
	gga04070	Phosphatidylinositol signaling system	16/398	89/5039	0.00139111	0.0406205	0.0380726	396523/415951/417472/418938/419517/421032/423070/423932/424214/424826/425291/427171/427243/428279/770911/100859723	16
	gga00600	Sphingolipid metabolism	10/398	49/5039	0.0042276	0.102872	0.0964189	395602/415619/416942/420902/422727/423714/427803/429037/100859407/107050229	10
	gga00562	Inositol phosphate metabolism	12/398	70/5039	0.00792474	0.165287	0.15492	415951/417472/418938/421032/423070/423932/424214/424826/425291/427243/428279/100859723	12
	gga04141	Protein processing in endoplasmic reticulum	21/398	155/5039	0.00969296	0.176896	0.165801	395853/395963/396487/416314/417456/419421/420783/421688/422496/423463/423504/423707/424115/424293/424993/426369/426849/427022/427365/428266/107049075	21
	gga00520	Amino sugar and nucleotide sugar metabolism	9/398	48/5039	0.0115057	0.186647	0.17494	373900/408182/415320/417989/420890/421841/422772/427283/100533998	9
	gga00531	Glycosaminoglycan degradation	5/398	19/5039	0.0137856	0.20127	0.188645	415320/415908/423834/427823/429037	5
	gga04114	Oocyte meiosis	14/398	99/5039	0.0225651	0.299501	0.280715	373953/378890/395340/396021/396523/416181/417554/420783/421642/422688/422805/422832/427820/771857	14
	gga04910	Insulin signaling pathway	16/398	122/5039	0.0294366	0.358145	0.33568	373953/396061/396349/396523/416588/417173/417361/417438/418612/419885/423572/424826/425328/426792/427171/101749060	16
	gga00534	Glycosaminoglycan biosynthesis - heparan sulfate / heparin	5/398	24/5039	0.0364105	0.408918	0.383268	395140/395141/428769/769421/100858205	5
	gga04625	C-type lectin receptor signaling pathway	12/398	88/5039	0.0425285	0.44091	0.413254	373953/378890/395337/395815/396523/419083/419885/424826/426792/426852/427171/427756	12
	gga04137	Mitophagy - animal	9/398	61/5039	0.0482716	0.44091	0.413254	395490/395644/415626/416896/419885/419922/432370/770805/771782	9
	gga00511	Other glycan degradation	4/398	18/5039	0.0483189	0.44091	0.413254	415320/429037/100859407/107050229	4
cyan	gga00140	Steroid hormone biosynthesis	4/57	36/5039	0.000662135	0.0476737	0.0466979	414838/416477/421466/772291	4
	gga00220	Arginine biosynthesis	2/57	17/5039	0.0153343	0.368023	0.360491	423612/428994	2
	gga00910	Nitrogen metabolism	2/57	17/5039	0.0153343	0.368023	0.360491	423612/428994	2
	gga00512	Mucin type O-glycan biosynthesis	2/57	28/5039	0.0393791	0.554299	0.542954	420642/422362	2
	gga00591	Linoleic acid metabolism	2/57	29/5039	0.0419945	0.554299	0.542954	416477/428871	2
darkorange	gga00240	Pyrimidine metabolism	4/34	59/5039	0.000605021	0.027831	0.0261114	416399/421954/770258/100858145	4
	gga03450	Non-homologous end-joining	2/34	12/5039	0.00279598	0.0643074	0.0603342	418764/424222	2
	gga00230	Purine metabolism	4/34	128/5039	0.0102136	0.156608	0.146932	416399/420752/421954/100858145	4
	gga00480	Glutathione metabolism	2/34	48/5039	0.041083	0.37673	0.353453	416945/426170	2
	gga00590	Arachidonic acid metabolism	2/34	49/5039	0.0426532	0.37673	0.353453	416945/426170	2
darkred	gga00140	Steroid hormone biosynthesis	3/36	36/5039	0.00203406	0.0976351	0.0920682	417981/422750/769787	3
	gga00062	Fatty acid elongation	2/36	25/5039	0.0134291	0.322299	0.303922	419681/769787	2
	gga00630	Glyoxylate and dicarboxylate metabolism	2/36	31/5039	0.0202654	0.324247	0.305759	424567/427577	2
	gga00260	Glycine, serine and threonine metabolism	2/36	37/5039	0.0282607	0.339129	0.319793	417146/427577	2
	gga00510	N-Glycan biosynthesis	2/36	48/5039	0.0455876	0.373544	0.352245	396121/422750	2
green	gga03015	mRNA surveillance pathway	13/268	75/5039	0.000132104	0.0166451	0.0155743	395878/396019/416182/416494/416872/421929/423416/423460/423970/427266/427379/768522/769169	13
	gga04141	Protein processing in endoplasmic reticulum	18/268	155/5039	0.00132046	0.0609276	0.0570083	374091/378424/378918/415522/416023/416137/416185/416288/416918/417296/418917/420508/420927/421774/425542/425656/427454/428329	18
	gga04142	Lysosome	15/268	119/5039	0.00145066	0.0609276	0.0570083	374125/395380/395811/396329/416226/416753/418621/420149/421863/423789/424575/426199/426739/427466/428864	15
	gga04217	Necroptosis	15/268	129/5039	0.00324734	0.102291	0.0957111	374012/374072/395284/395664/395665/396199/417241/418502/418581/419150/420901/420968/428725/100857391/101749275	15
	gga03008	Ribosome biogenesis in eukaryotes	10/268	72/5039	0.00439777	0.110824	0.103695	415384/415467/415609/415897/420870/425567/426152/427222/107053172/107055627	10
	gga04145	Phagosome	15/268	138/5039	0.00615176	0.126952	0.118786	395497/396181/416023/416288/416753/417241/418052/418581/420259/420668/424445/424575/426199/427466/693256	15
	gga03040	Spliceosome	13/268	114/5039	0.00705291	0.126952	0.118786	415680/417270/420054/421062/421261/422052/422401/423381/426667/427379/427458/769169/772264	13
	gga04110	Cell cycle	12/268	116/5039	0.0195801	0.281802	0.263674	374106/386582/395247/396142/420824/421932/422461/424077/424563/426117/427437/771294	12
	gga04218	Cellular senescence	14/268	144/5039	0.0201287	0.281802	0.263674	374072/378804/386582/395247/396019/396142/416329/416872/418212/420824/423062/426117/428725/428942	14
	gga04216	Ferroptosis	5/268	34/5039	0.0321653	0.405283	0.379212	396287/418581/422345/423984/424492	5
	gga04621	NOD-like receptor signaling pathway	12/268	128/5039	0.0385454	0.44152	0.413118	374012/395284/395664/395665/396329/415905/417241/418212/418581/423669/424973/428942	12
	gga03013	RNA transport	13/268	146/5039	0.0457616	0.444427	0.415838	415977/417313/417824/418240/419869/421062/422899/423479/425567/427379/769169/769783/101751988	13
	gga03022	Basal transcription factors	5/268	38/5039	0.0489201	0.444427	0.415838	395995/424518/769754/771227/771294	5
	gga04120	Ubiquitin mediated proteolysis	12/268	133/5039	0.0493807	0.444427	0.415838	374012/416137/416769/416775/417898/418686/419991/420467/422461/422655/424563/427437	12
greenyellow	gga00563	Glycosylphosphatidylinositol (GPI)-anchor biosynthesis	3/122	22/5039	0.0152394	0.617241	0.613962	417571/419179/771632	3
	gga04540	Gap junction	6/122	84/5039	0.015565	0.617241	0.613962	374196/417255/419910/420328/427687/100859737	6
	gga04020	Calcium signaling pathway	11/122	225/5039	0.0196325	0.617241	0.613962	374196/396466/396515/417033/417509/419910/420328/420416/423141/427687/428149	11
	gga04010	MAPK signaling pathway	12/122	260/5039	0.022651	0.617241	0.613962	374196/374259/374272/396028/396466/396515/421404/421460/421622/421808/423778/772239	12
	gga00790	Folate biosynthesis	3/122	28/5039	0.0291952	0.636454	0.633074	395729/396317/772271	3
	gga00450	Selenocompound metabolism	2/122	15/5039	0.0497027	0.786045	0.78187	423678/424517	2
lightcyan	gga00250	Alanine, aspartate and glutamate metabolism	3/47	34/5039	0.00371672	0.260171	0.242565	417545/770953/776127	3
	gga04625	C-type lectin receptor signaling pathway	4/47	88/5039	0.0087441	0.306044	0.285334	415805/419346/419444/427839	4
	gga04370	VEGF signaling pathway	3/47	58/5039	0.0164008	0.382685	0.356789	415805/419346/419444	3
	gga03410	Base excision repair	2/47	29/5039	0.0294639	0.386572	0.360413	419053/770068	2
	gga04012	ErbB signaling pathway	3/47	78/5039	0.0355485	0.386572	0.360413	415805/419444/426482	3
	gga04146	Peroxisome	3/47	79/5039	0.0367153	0.386572	0.360413	423028/424135/770953	3
	gga00980	Metabolism of xenobiotics by cytochrome P450	2/47	36/5039	0.0438817	0.386572	0.360413	395976/421447	2
	gga04218	Cellular senescence	4/47	144/5039	0.0441796	0.386572	0.360413	419346/419444/420206/424261	4
lightyellow	gga03440	Homologous recombination	3/42	38/5039	0.00370914	0.211421	0.210835	421071/424611/101748102	3
	gga03420	Nucleotide excision repair	2/42	38/5039	0.0394607	0.677298	0.675421	422364/423081	2
	gga04114	Oocyte meiosis	3/42	99/5039	0.0486287	0.677298	0.675421	419190/422273/423512	3
midnightblue	gga04020	Calcium signaling pathway	8/55	225/5039	0.00276094	0.168417	0.168417	395412/395707/415958/416526/428070/428209/474379/100857635	8
	gga00534	Glycosaminoglycan biosynthesis - heparan sulfate / heparin	2/55	24/5039	0.0276907	0.569044	0.569044	423738/425859	2
paleturquoise	gga00534	Glycosaminoglycan biosynthesis - heparan sulfate / heparin	2/17	24/5039	0.00283079	0.0622775	0.0622775	395150/428025	2
red	gga03050	Proteasome	8/237	36/5039	0.000204688	0.0219012	0.0198862	395365/395874/415357/415869/421551/424926/425294/428274	8
	gga00620	Pyruvate metabolism	7/237	32/5039	0.000570964	0.0219012	0.0198862	373997/374189/417517/418610/419796/420969/424405	7
	gga00640	Propanoate metabolism	7/237	32/5039	0.000570964	0.0219012	0.0198862	373997/395374/416642/418857/422932/423979/770828	7
	gga03020	RNA polymerase	6/237	24/5039	0.00066874	0.0219012	0.0198862	415635/416620/420103/420603/421452/424954	6
	gga01200	Carbon metabolism	13/237	102/5039	0.000882291	0.023116	0.0209892	374189/416559/417030/417517/418610/418857/419450/419796/420969/422185/422932/423979/770828	13
	gga00020	Citrate cycle (TCA cycle)	6/237	28/5039	0.00159803	0.0348904	0.0316803	417517/418610/418857/419796/420969/422932	6
	gga00190	Oxidative phosphorylation	13/237	116/5039	0.00289111	0.0541051	0.0491272	416013/416571/417329/418118/418508/423415/769492/769735/769954/770724/771478/771510/100857596	13
	gga00410	beta-Alanine metabolism	5/237	26/5039	0.00644383	0.105175	0.0954983	416642/423979/424405/770828/100857134	5
	gga04137	Mitophagy - animal	8/237	61/5039	0.00722576	0.105175	0.0954983	374079/395958/396229/416789/417410/419484/420018/422592	8
	gga04130	SNARE interactions in vesicular transport	5/237	29/5039	0.0103733	0.130003	0.118042	417321/419315/422297/422985/424377	5
	gga03010	Ribosome	12/237	121/5039	0.0109163	0.130003	0.118042	395835/395958/396262/416253/424584/428840/768930/769031/770472/100857770/100858402/107050719	12
	gga00280	Valine, leucine and isoleucine degradation	6/237	44/5039	0.0159978	0.174642	0.158574	395374/416642/423979/424405/427395/770828	6
	gga00603	Glycosphingolipid biosynthesis - globo and isoglobo series	3/237	13/5039	0.0206966	0.208558	0.18937	396547/425011/100858260	3
	gga00860	Porphyrin and chlorophyll metabolism	4/237	25/5039	0.0277009	0.259201	0.235354	417329/419701/424482/552895	4
	gga04146	Peroxisome	8/237	79/5039	0.0311447	0.271997	0.246972	395938/417195/418165/419153/421548/423201/100857693/100858408	8
	gga01240	Biosynthesis of cofactors	11/237	129/5039	0.039338	0.32208	0.292447	415876/417329/419480/419701/420656/421130/421797/423508/424599/426126/552895	11
	gga00670	One carbon pool by folate	3/237	17/5039	0.0428671	0.330329	0.299937	415532/423508/426126	3
	gga00270	Cysteine and methionine metabolism	5/237	43/5039	0.0495429	0.360562	0.327389	373997/416371/417030/417517/771447	5
salmon	gga00450	Selenocompound metabolism	2/81	15/5039	0.0234015	0.795063	0.78881	418082/422808	2
	gga00532	Glycosaminoglycan biosynthesis - chondroitin sulfate / dermatan sulfate	2/81	19/5039	0.0365686	0.795063	0.78881	423952/428185	2
	gga04146	Peroxisome	4/81	79/5039	0.0375144	0.795063	0.78881	418302/420638/424810/424877	4
	gga04141	Protein processing in endoplasmic reticulum	6/81	155/5039	0.0375754	0.795063	0.78881	416110/416882/419177/419494/420867/423335	6
	gga03460	Fanconi anemia pathway	3/81	50/5039	0.0456933	0.795063	0.78881	395102/415949/424777	3
sienna3	gga03440	Homologous recombination	2/11	38/5039	0.00291817	0.0525271	0.0491482	418097/420438	2
	gga01210	2-Oxocarboxylic acid metabolism	1/11	13/5039	0.0280429	0.231568	0.216671	428728	1
turquoise	gga04510	Focal adhesion	52/723	191/5039	1.60333e-06	0.000176999	0.000170167	373918/373938/373946/374128/395142/395194/395255/395280/395509/395832/395889/395941/395983/396020/396076/396106/396133/396225/396282/396294/396341/396420/396478/396548/408043/415374/415560/416734/417374/418090/420120/420757/421497/421749/423030/423960/424191/424442/424971/427850/428148/428448/428524/428837/429983/769665/770341/770488/771142/100857227/101748153/101749783	52
	gga04512	ECM-receptor interaction	29/723	84/5039	2.35999e-06	0.000176999	0.000170167	373946/395142/396076/396106/396133/396225/396420/396478/396538/396548/408043/415560/417374/420120/420757/421749/422535/424191/424442/427355/427850/428148/428448/428524/429806/769665/100857227/101748153/101749783	29
	gga00310	Lysine degradation	19/723	56/5039	0.000170945	0.00854726	0.00821736	414897/416214/416851/417250/417615/417712/419478/419485/420023/420404/420437/422296/424447/425064/425119/425846/426778/426800/112529925	19
	gga04810	Regulation of actin cytoskeleton	46/723	195/5039	0.000301014	0.011288	0.0108524	373918/373938/373946/374040/374128/378917/395142/395306/395432/395453/395509/395701/395832/396020/396094/396133/396225/396259/396413/396420/396465/396516/415439/415560/415591/416734/417374/418761/418940/419752/420757/423960/424114/424191/424971/427212/427339/428837/429363/429983/770488/771142/772372/100857227/101749783/101750781	46
	gga04514	Cell adhesion molecules	32/723	127/5039	0.000753706	0.0226112	0.0217385	374029/395398/395662/395822/396026/396092/396225/396343/396420/396492/414845/415315/415860/417067/418346/419736/419856/420757/422292/424568/424980/424990/427746/428006/428309/429135/693260/768858/772097/100857875/100858236/100859134	32
	gga04530	Tight junction	37/723	157/5039	0.00117512	0.0293781	0.0282442	373918/374029/395701/395983/396026/396341/396455/396465/415405/415457/416083/416694/416695/419352/419399/419736/420070/420132/422292/422336/422858/423281/424542/424890/424990/424991/425665/427144/427393/428091/428511/428706/429135/770421/100049619/100858027/107050551	37
	gga04340	Hedgehog signaling pathway	14/723	42/5039	0.00147633	0.0316357	0.0304146	374187/395806/395956/396045/396282/396341/416904/418375/419710/420769/422460/424542/770095/770168	14
	gga04310	Wnt signaling pathway	33/723	142/5039	0.00271385	0.0508847	0.0489207	373885/374174/395132/395152/395179/395230/395562/395571/395572/395703/395786/395983/396341/415711/416667/416730/416919/417769/418000/418337/419097/419416/420922/424542/426045/426284/427867/428413/428605/429363/100857874/107051757/107052763	33
	gga04330	Notch signaling pathway	15/723	50/5039	0.00329057	0.0548429	0.0527262	374031/395639/395655/395789/395820/416286/416667/418000/419416/420843/422802/426905/427566/428088/769039	15
	gga00340	Histidine metabolism	8/723	20/5039	0.00440264	0.0660396	0.0634907	378924/415454/416035/417615/417917/418561/418563/428812	8
	gga04010	MAPK signaling pathway	50/723	260/5039	0.015769	0.215032	0.206732	374128/378917/395097/395129/395255/395432/395453/395509/395889/395941/395983/396033/396094/396157/396259/396394/396399/396413/396481/396516/414743/415439/415711/417739/418090/419832/420419/421352/421497/421579/423163/424225/424542/425805/425965/427144/427900/428099/429269/431336/693245/693255/769007/769763/770488/771763/100858386/107050029/107050551/107050884	50
	gga02010	ABC transporters	11/723	40/5039	0.0217538	0.271922	0.261427	395416/416834/417440/417444/418200/420606/423072/424947/426955/428242/100049619	11
	gga04540	Gap junction	18/723	84/5039	0.04901	0.5655	0.543673	374128/395509/416694/416695/416730/420935/421037/422013/422408/424225/424542/427339/428753/429128/770488/100858386/101750705/107050028	18
yellowgreen	gga00601	Glycosphingolipid biosynthesis - lacto and neolacto series	1/6	24/5039	0.0282528	0.111675	0.0881642	429027	1
	gga00513	Various types of N-glycan biosynthesis	1/6	41/5039	0.0478601	0.111675	0.0881642	416285	1

## Sheet: GO in modules of GSE42980
	ONTOLOGY	ID	Description	GeneRatio	BgRatio	pvalue	p.adjust	qvalue	geneID	Count
blue	BP	GO:0006412	translation	36/240	93/2032	6.28749e-12	6.60427e-09	6.50475e-09	373937/373963/374053/374133/395181/395232/395269/395723/395849/396001/396148/396194/396280/396400/396448/414782/416168/416187/416704/417158/418597/420272/420288/420669/421121/421602/421698/422122/422214/422363/423279/425042/425416/428442/771794/772313	36
	BP	GO:0043043	peptide biosynthetic process	36/240	94/2032	9.15388e-12	6.60427e-09	6.50475e-09	373937/373963/374053/374133/395181/395232/395269/395723/395849/396001/396148/396194/396280/396400/396448/414782/416168/416187/416704/417158/418597/420272/420288/420669/421121/421602/421698/422122/422214/422363/423279/425042/425416/428442/771794/772313	36
	BP	GO:0043604	amide biosynthetic process	39/240	109/2032	1.37018e-11	6.60427e-09	6.50475e-09	373937/373963/374053/374133/395181/395232/395269/395723/395849/396001/396148/396194/396280/396400/396448/414782/416168/416187/416704/417158/418597/420272/420288/420574/420669/421121/421327/421602/421698/422122/422214/422363/423279/423983/425042/425416/428442/771794/772313	39
	BP	GO:0006518	peptide metabolic process	38/240	110/2032	8.909e-11	3.22061e-08	3.17207e-08	373937/373963/374053/374133/395181/395232/395269/395723/395849/396001/396148/396194/396234/396280/396400/396448/414782/416168/416187/416704/417158/418597/420272/420288/420669/421121/421221/421602/421698/422122/422214/422363/423279/425042/425416/428442/771794/772313	38
	BP	GO:1901566	organonitrogen compound biosynthetic process	61/240	238/2032	1.78739e-10	5.16912e-08	5.09123e-08	373937/373963/374030/374053/374133/395078/395181/395232/395269/395315/395517/395653/395723/395849/395916/396001/396017/396091/396148/396194/396280/396400/396448/414782/416168/416187/416481/416521/416704/417157/417158/418597/418620/420272/420288/420574/420669/421121/421327/421602/421698/421937/422122/422214/422332/422363/422964/422983/423279/423343/423983/424065/425042/425416/426787/428442/428579/…	61
	BP	GO:0022613	ribonucleoprotein complex biogenesis	27/240	63/2032	2.27607e-10	5.48532e-08	5.40267e-08	374133/395181/395269/396180/396193/396203/396280/396400/396448/415620/416270/417158/417423/418175/418597/419901/420182/420272/420288/420850/421267/421602/422122/422363/423279/425042/771794	27
	BP	GO:0043603	cellular amide metabolic process	41/240	130/2032	3.86503e-10	7.98405e-08	7.86374e-08	373937/373963/374053/374133/395181/395232/395269/395723/395849/396001/396148/396194/396234/396280/396400/396448/414782/416168/416187/416704/417158/418597/420272/420288/420574/420669/421121/421221/421327/421602/421698/422122/422214/422363/423279/423983/425042/425416/428442/771794/772313	41
	BP	GO:0022618	ribonucleoprotein complex assembly	17/240	40/2032	7.08813e-07	0.000128118	0.000126187	395181/395269/396180/396448/415620/416270/418175/418597/419901/420272/420288/421602/422122/422363/423279/425042/771794	17
	BP	GO:0042254	ribosome biogenesis	15/240	33/2032	1.1626e-06	0.000186791	0.000183976	374133/395181/395269/396193/396203/396280/396400/396448/417158/417423/420182/420850/421267/422122/425042	15
	BP	GO:0071826	ribonucleoprotein complex subunit organization	17/240	42/2032	1.63084e-06	0.000235819	0.000232265	395181/395269/396180/396448/415620/416270/418175/418597/419901/420272/420288/421602/422122/422363/423279/425042/771794	17
	BP	GO:0046907	intracellular transport	34/240	142/2032	1.97905e-05	0.00260156	0.00256235	378905/395181/395197/395917/396193/396203/396234/396265/396437/396550/415544/416597/416867/417119/417939/418461/418634/419518/419625/420117/420442/420483/420840/420866/422143/422441/423736/425003/425619/426787/427034/427272/770225/770246	34
	BP	GO:0034622	cellular protein-containing complex assembly	35/240	149/2032	2.30769e-05	0.00278077	0.00273887	374197/395181/395241/395269/395517/396180/396418/396448/396521/415620/416270/416367/416597/417157/417771/418175/418597/419901/420188/420272/420288/420442/421602/421933/422122/422363/422385/423279/425042/425543/427886/723780/771417/771794/101751277	35
	BP	GO:0006413	translational initiation	10/240	20/2032	2.77839e-05	0.00309042	0.00304385	395232/416187/418597/420272/420288/421602/422363/423279/425042/771794	10
	BP	GO:0042273	ribosomal large subunit biogenesis	7/240	11/2032	6.40811e-05	0.00661866	0.00651892	374133/395269/396203/396400/417158/420182/420850	7
	BP	GO:0016192	vesicle-mediated transport	28/240	116/2032	9.90482e-05	0.00954825	0.00940437	395197/395917/396265/396385/396506/414830/415544/416433/416867/417119/417939/418461/418634/418675/419397/419518/419625/420117/420442/420840/420866/422143/422441/423736/426787/427272/427293/770246	28
	BP	GO:0051649	establishment of localization in cell	37/240	173/2032	0.000119505	0.0108002	0.0106375	374197/378905/395181/395197/395855/395917/396193/396203/396234/396265/396437/396550/415544/416597/416867/417119/417939/418461/418634/419518/419625/420117/420442/420483/420840/420866/422143/422441/423736/425003/425041/425619/426787/427034/427272/770225/770246	37
	BP	GO:0006886	intracellular protein transport	21/240	79/2032	0.000183908	0.015643	0.0154073	378905/395181/395197/396193/396203/396234/396265/396437/415544/416867/417119/420442/420483/422441/423736/425003/425619/426787/427034/770225/770246	21
	BP	GO:0002181	cytoplasmic translation	9/240	21/2032	0.000314817	0.0252903	0.0249092	396400/418597/420272/420288/421602/422363/425416/428442/771794	9
	BP	GO:0051641	cellular localization	44/240	233/2032	0.000546331	0.0415787	0.0409521	374197/378905/395181/395197/395855/395917/396193/396203/396234/396265/396437/396506/396550/415544/416319/416481/416597/416867/417119/417563/417939/418461/418634/419397/419518/419625/420117/420442/420483/420840/420866/422143/422441/423736/425003/425041/425210/425619/426495/426787/427034/427272/770225/770246	44
	BP	GO:0071705	nitrogen compound transport	37/240	189/2032	0.000789782	0.0571012	0.0562408	374141/374226/378905/395181/395197/395312/395724/396193/396203/396234/396265/396437/415544/416704/416867/417119/418049/418461/420117/420442/420483/420840/422143/422214/422441/423736/425003/425041/425619/426787/427034/427272/769014/770225/770246/772074/100859762	37
	BP	GO:0065003	protein-containing complex assembly	40/240	212/2032	0.00103476	0.0712505	0.0701769	374197/395181/395241/395269/395517/395653/395917/396180/396418/396421/396448/396506/396521/415620/416270/416367/416597/417157/417547/417771/418175/418597/419901/420188/420272/420288/420442/421602/421933/422122/422363/422385/423279/425042/425543/427886/723780/771417/771794/101751277	40
	BP	GO:0048193	Golgi vesicle transport	10/240	29/2032	0.00113834	0.0748197	0.0736922	396265/417119/418634/418675/419397/419625/420117/420442/422441/426787	10
	BP	GO:0016072	rRNA metabolic process	8/240	20/2032	0.00119351	0.0750354	0.0739047	374133/395181/396280/417158/417423/420182/421267/421933	8
	BP	GO:0044085	cellular component biogenesis	59/240	352/2032	0.00149958	0.0842801	0.0830101	374133/374197/395181/395241/395269/395517/395653/395917/396180/396193/396203/396280/396400/396418/396421/396448/396506/396521/415544/415620/416270/416367/416481/416597/417119/417157/417158/417423/417547/417771/418175/418597/419901/420182/420188/420272/420288/420442/420850/421267/421602/421933/422122/422363/422385/422441/423279/425003/425042/425543/425619/427293/427463/427886/723780/771417/771794/…	59
	BP	GO:0034470	ncRNA processing	12/240	40/2032	0.00149988	0.0842801	0.0830101	374133/395181/395249/396280/417158/417423/418351/419418/419948/420182/421267/424065	12
	BP	GO:0015031	protein transport	31/240	155/2032	0.00151541	0.0842801	0.0830101	374141/378905/395181/395197/395312/395724/396193/396203/396234/396265/396437/415544/416867/417119/418461/420117/420442/420483/422143/422441/423736/425003/425041/425619/426787/427034/769014/770225/770246/772074/100859762	31
	BP	GO:0051656	establishment of organelle localization	13/240	46/2032	0.0017653	0.0945414	0.0931168	374197/395917/396193/396203/415544/416597/419518/420840/420866/423736/425003/425619/427272	13
	BP	GO:0006364	rRNA processing	7/240	17/2032	0.0020107	0.100258	0.0987469	374133/395181/396280/417158/417423/420182/421267	7
	BP	GO:1901657	glycosyl compound metabolic process	7/240	17/2032	0.0020107	0.100258	0.0987469	395653/395916/396193/416521/418620/424065/428860	7
	BP	GO:0045185	maintenance of protein location	6/240	13/2032	0.00213368	0.102844	0.101294	395917/396437/416319/419397/420442/426495	6
	BP	GO:0015833	peptide transport	31/240	159/2032	0.00233794	0.105646	0.104054	374141/378905/395181/395197/395312/395724/396193/396203/396234/396265/396437/415544/416867/417119/418461/420117/420442/420483/422143/422441/423736/425003/425041/425619/426787/427034/769014/770225/770246/772074/100859762	31
	BP	GO:0045184	establishment of protein localization	31/240	159/2032	0.00233794	0.105646	0.104054	374141/378905/395181/395197/395312/395724/396193/396203/396234/396265/396437/415544/416867/417119/418461/420117/420442/420483/422143/422441/423736/425003/425041/425619/426787/427034/769014/770225/770246/772074/100859762	31
	BP	GO:0034613	cellular protein localization	29/240	146/2032	0.00242064	0.106068	0.10447	378905/395181/395197/395917/396193/396203/396234/396265/396437/396506/415544/416319/416481/416867/417119/417563/419397/420442/420483/422441/423736/425003/425210/425619/426495/426787/427034/770225/770246	29
	BP	GO:0042886	amide transport	31/240	160/2032	0.00259554	0.110387	0.108723	374141/378905/395181/395197/395312/395724/396193/396203/396234/396265/396437/415544/416867/417119/418461/420117/420442/420483/422143/422441/423736/425003/425041/425619/426787/427034/769014/770225/770246/772074/100859762	31
	BP	GO:0070727	cellular macromolecule localization	29/240	147/2032	0.00269911	0.111512	0.109831	378905/395181/395197/395917/396193/396203/396234/396265/396437/396506/415544/416319/416481/416867/417119/417563/419397/420442/420483/422441/423736/425003/425210/425619/426495/426787/427034/770225/770246	29
	BP	GO:0009165	nucleotide biosynthetic process	13/240	49/2032	0.00328502	0.131633	0.129649	395315/395517/395653/395916/396017/396091/416521/417157/418620/422983/423343/428579/429100	13
	BP	GO:0042255	ribosome assembly	5/240	10/2032	0.00336819	0.131633	0.129649	395181/395269/396448/422122/425042	5
	BP	GO:0034660	ncRNA metabolic process	14/240	55/2032	0.00350082	0.133215	0.131208	374133/395181/395249/396280/416168/417158/417423/418351/419418/419948/420182/421267/421933/424065	14
	BP	GO:0033036	macromolecule localization	45/240	262/2032	0.00376551	0.139614	0.13751	374141/374226/378905/395181/395197/395312/395724/395917/396193/396203/396234/396265/396437/396506/396550/415544/416319/416481/416704/416867/417119/417563/418049/418461/419397/420117/420442/420483/422143/422214/422441/423736/425003/425041/425210/425619/426495/426787/427034/427272/769014/770225/770246/772074/100859762	45
	BP	GO:0055086	nucleobase-containing small molecule metabolic process	19/240	86/2032	0.004126	0.149155	0.146907	395080/395315/395517/395653/395916/396017/396091/396193/415752/416521/417157/418620/420624/421281/422983/423343/428579/428860/429100	19
	BP	GO:0043933	protein-containing complex subunit organization	42/240	243/2032	0.00460857	0.162536	0.160087	374197/395181/395241/395269/395517/395653/395917/396180/396418/396421/396448/396506/396521/396539/415620/416270/416367/416597/417157/417547/417771/417891/418175/418597/419901/420188/420272/420288/420442/421602/421933/422122/422363/422385/423279/425042/425543/427886/723780/771417/771794/101751277	42
	BP	GO:1901293	nucleoside phosphate biosynthetic process	13/240	51/2032	0.00479291	0.163996	0.161525	395315/395517/395653/395916/396017/396091/416521/417157/418620/422983/423343/428579/429100	13
	BP	GO:0009117	nucleotide metabolic process	18/240	81/2032	0.00487679	0.163996	0.161525	395080/395315/395517/395653/395916/396017/396091/396193/415752/416521/417157/418620/420624/421281/422983/423343/428579/429100	18
	BP	GO:0009116	nucleoside metabolic process	6/240	15/2032	0.00506903	0.166587	0.164076	395653/395916/396193/416521/418620/428860	6
	BP	GO:0006396	RNA processing	21/240	101/2032	0.00558441	0.172204	0.169609	374133/374226/395181/395249/396180/396280/414782/415620/416270/416704/417158/417423/418175/418351/419418/419901/419948/420182/421267/422214/424065	21
	BP	GO:0009119	ribonucleoside metabolic process	5/240	11/2032	0.00558675	0.172204	0.169609	395653/395916/396193/418620/428860	5
	BP	GO:0006753	nucleoside phosphate metabolic process	18/240	82/2032	0.00559721	0.172204	0.169609	395080/395315/395517/395653/395916/396017/396091/396193/415752/416521/417157/418620/420624/421281/422983/423343/428579/429100	18
	BP	GO:0008104	protein localization	39/240	226/2032	0.0065659	0.197798	0.194817	374141/378905/395181/395197/395312/395724/395917/396193/396203/396234/396265/396437/396506/415544/416319/416481/416867/417119/417563/418461/419397/420117/420442/420483/422143/422441/423736/425003/425041/425210/425619/426495/426787/427034/769014/770225/770246/772074/100859762	39
	BP	GO:0044281	small molecule metabolic process	36/240	205/2032	0.00677289	0.199869	0.196858	374030/395080/395315/395517/395653/395916/396017/396091/396193/396316/396437/415752/415803/416168/416521/416975/417157/418620/420090/420442/420574/420624/421281/421327/421937/422983/423343/423983/424276/424779/426024/428579/428860/429100/768853/100859720	36
	BP	GO:0006909	phagocytosis	5/240	12/2032	0.00866766	0.245754	0.24205	395917/396385/417119/427272/427293	5
	BP	GO:0032482	Rab protein signal transduction	5/240	12/2032	0.00866766	0.245754	0.24205	395197/415544/417119/420483/422441	5
	BP	GO:0071702	organic substance transport	38/240	224/2032	0.00975962	0.259678	0.255765	374141/374226/378905/395181/395197/395312/395724/396193/396203/396234/396265/396437/396550/415544/416704/416867/417119/418049/418461/420117/420442/420483/420840/422143/422214/422441/423736/425003/425041/425619/426787/427034/427272/769014/770225/770246/772074/100859762	38
	BP	GO:0006403	RNA localization	8/240	27/2032	0.0100567	0.259678	0.255765	374226/395181/396193/396203/416704/418049/422214/770225	8
	BP	GO:0050657	nucleic acid transport	8/240	27/2032	0.0100567	0.259678	0.255765	374226/395181/396193/396203/416704/418049/422214/770225	8
	BP	GO:0050658	RNA transport	8/240	27/2032	0.0100567	0.259678	0.255765	374226/395181/396193/396203/416704/418049/422214/770225	8
	BP	GO:0051236	establishment of RNA localization	8/240	27/2032	0.0100567	0.259678	0.255765	374226/395181/396193/396203/416704/418049/422214/770225	8
	BP	GO:0051170	import into nucleus	6/240	18/2032	0.0138478	0.343605	0.338428	378905/396193/396437/420483/427034/770225	6
	BP	GO:0051650	establishment of vesicle localization	6/240	18/2032	0.0138478	0.343605	0.338428	415544/416597/419518/420840/420866/423736	6
	BP	GO:0019637	organophosphate metabolic process	22/240	116/2032	0.0140199	0.343605	0.338428	395080/395315/395517/395653/395916/395917/396017/396091/396193/415752/416521/417157/417319/417939/418620/420624/421281/422983/423343/424779/428579/429100	22
	BP	GO:0046390	ribose phosphate biosynthetic process	10/240	40/2032	0.0148347	0.352368	0.347058	395315/395653/395916/396017/396091/416521/417157/418620/423343/428579	10
	BP	GO:0051640	organelle localization	13/240	58/2032	0.0148648	0.352368	0.347058	374197/395917/396193/396203/415544/416597/419518/420840/420866/423736/425003/425619/427272	13
	BP	GO:0015931	nucleobase-containing compound transport	8/240	29/2032	0.0157715	0.367832	0.36229	374226/395181/396193/396203/416704/418049/422214/770225	8
	BP	GO:0000086	G2/M transition of mitotic cell cycle	6/240	19/2032	0.0182875	0.413183	0.406956	395855/396172/415544/425073/768853/101752182	6
	BP	GO:0051648	vesicle localization	6/240	19/2032	0.0182875	0.413183	0.406956	415544/416597/419518/420840/420866/423736	6
	BP	GO:0006261	DNA-dependent DNA replication	7/240	25/2032	0.021682	0.468929	0.461863	373984/415548/417563/419329/423933/771417/101751277	7
	BP	GO:0044839	cell cycle G2/M phase transition	7/240	25/2032	0.021682	0.468929	0.461863	395855/396172/415544/422608/425073/768853/101752182	7
	BP	GO:0006476	protein deacetylation	4/240	10/2032	0.0223763	0.468929	0.461863	395241/395506/395635/419980	4
	BP	GO:0006892	post-Golgi vesicle-mediated transport	4/240	10/2032	0.0223763	0.468929	0.461863	396265/417119/418675/426787	4
	BP	GO:0072384	organelle transport along microtubule	4/240	10/2032	0.0223763	0.468929	0.461863	416597/420840/420866/423736	4
	BP	GO:0051651	maintenance of location in cell	5/240	15/2032	0.0244108	0.504257	0.496659	396437/416319/419397/420442/426495	5
	BP	GO:0019693	ribose phosphate metabolic process	13/240	62/2032	0.0254118	0.517541	0.509743	395315/395653/395916/396017/396091/396193/415752/416521/417157/418620/420624/423343/428579	13
	BP	GO:0009142	nucleoside triphosphate biosynthetic process	7/240	26/2032	0.0267744	0.530245	0.522255	395517/395916/396017/417157/418620/423343/429100	7
	BP	GO:0034504	protein localization to nucleus	7/240	26/2032	0.0267744	0.530245	0.522255	378905/396193/396437/416319/426495/427034/770225	7
	BP	GO:0090407	organophosphate biosynthetic process	14/240	69/2032	0.0271356	0.530245	0.522255	395315/395517/395653/395916/396017/396091/416521/417157/418620/422983/423343/424779/428579/429100	14
	BP	GO:0009260	ribonucleotide biosynthetic process	9/240	38/2032	0.0286945	0.55323	0.544893	395315/395653/395916/396017/396091/417157/418620/423343/428579	9
	BP	GO:0050707	regulation of cytokine secretion	4/240	11/2032	0.0319703	0.604281	0.595175	374141/395312/395724/769014	4
	BP	GO:0006888	ER to Golgi vesicle-mediated transport	5/240	16/2032	0.0321782	0.604281	0.595175	418634/419625/420117/420442/422441	5
	BP	GO:0016050	vesicle organization	7/240	27/2032	0.0326255	0.604827	0.595713	395517/396506/415544/417119/420442/420840/427293	7
	BP	GO:0051098	regulation of binding	9/240	39/2032	0.0335901	0.614826	0.605562	395241/395855/395917/396193/396437/396506/414830/419493/420840	9
	BP	GO:0022607	cellular component assembly	49/240	328/2032	0.0366836	0.658068	0.648152	374197/395181/395241/395269/395517/395653/395917/396180/396418/396421/396448/396506/396521/415544/415620/416270/416367/416481/416597/417119/417157/417547/417771/418175/418597/419901/420188/420272/420288/420442/421602/421933/422122/422363/422385/422441/423279/425003/425042/425543/425619/427293/427463/427886/723780/771417/771794/772074/101751277	49
	BP	GO:0006281	DNA repair	17/240	92/2032	0.0368627	0.658068	0.648152	373984/395249/395724/396203/416628/417563/419493/421109/422608/423185/427331/723780/770846/771417/100538349/101751277/101752182	17
	BP	GO:0006810	transport	61/240	422/2032	0.0374933	0.661162	0.651199	374141/374226/378905/395181/395197/395312/395606/395724/395855/395917/396193/396203/396234/396265/396385/396437/396506/396550/414830/415544/416433/416597/416704/416867/417119/417157/417541/417547/417939/418049/418461/418634/418675/419397/419518/419625/420117/420442/420483/420840/420866/422143/422214/422441/423736/424464/425003/425017/425041/425619/426787/427034/427272/427293/427913/430628/769014/…	61
	BP	GO:0033365	protein localization to organelle	13/240	66/2032	0.0406752	0.703053	0.692459	378905/396193/396234/396437/415544/416319/417563/419397/420442/422441/426495/427034/770225	13
	BP	GO:0051234	establishment of localization	62/240	432/2032	0.0411903	0.703053	0.692459	374141/374197/374226/378905/395181/395197/395312/395606/395724/395855/395917/396193/396203/396234/396265/396385/396437/396506/396550/414830/415544/416433/416597/416704/416867/417119/417157/417541/417547/417939/418049/418461/418634/418675/419397/419518/419625/420117/420442/420483/420840/420866/422143/422214/422441/423736/424464/425003/425017/425041/425619/426787/427034/427272/427293/427913/430628/…	62
	BP	GO:0006606	protein import into nucleus	5/240	17/2032	0.0413275	0.703053	0.692459	378905/396193/396437/427034/770225	5
	BP	GO:0009141	nucleoside triphosphate metabolic process	10/240	47/2032	0.0431844	0.708729	0.698049	395517/395916/396017/396193/415752/417157/418620/420624/423343/429100	10
	BP	GO:0009259	ribonucleotide metabolic process	12/240	60/2032	0.0434925	0.708729	0.698049	395315/395653/395916/396017/396091/396193/415752/417157/418620/420624/423343/428579	12
	BP	GO:0048489	synaptic vesicle transport	4/240	12/2032	0.0436216	0.708729	0.698049	419518/420840/420866/423736	4
	BP	GO:0097480	establishment of synaptic vesicle localization	4/240	12/2032	0.0436216	0.708729	0.698049	419518/420840/420866/423736	4
	BP	GO:0006457	protein folding	7/240	29/2032	0.0467524	0.742901	0.731706	414830/416367/417541/418486/419578/423343/428806	7
	BP	GO:0072594	establishment of protein localization to organelle	7/240	29/2032	0.0467524	0.742901	0.731706	378905/396193/396234/396437/415544/427034/770225	7
	BP	GO:0070925	organelle assembly	16/240	88/2032	0.048113	0.752256	0.74092	374197/395181/395269/395517/396448/415544/416481/417119/422122/422441/423279/425042/427293/771417/772074/101751277	16
	BP	GO:0051301	cell division	17/240	95/2032	0.0483816	0.752256	0.74092	374197/395855/395917/396172/415544/415548/416597/418461/419493/419578/422143/423933/425073/426024/768853/771417/101751277	17
	CC	GO:0005840	ribosome	25/260	39/2139	1.42073e-14	3.7081e-12	3.54434e-12	373937/374053/374133/395181/395269/395849/396001/396148/396280/396400/396448/414782/417158/420182/420288/421121/421698/422122/422363/425042/425416/427307/428442/771794/772313	25
	CC	GO:0044391	ribosomal subunit	22/260	32/2139	6.75971e-14	8.82142e-12	8.43185e-12	373937/374133/395181/395269/395849/396001/396148/396280/396400/396448/414782/417158/420182/421121/421698/422122/422363/425042/425416/427307/428442/772313	22
	CC	GO:0044445	cytosolic part	25/260	48/2139	1.04881e-11	8.05613e-10	7.70036e-10	373937/374133/395181/395269/395849/396001/396017/396148/396280/396400/396448/414782/417158/417541/418486/420182/420624/420840/420866/421698/422363/425042/425416/428442/428806	25
	CC	GO:0022626	cytosolic ribosome	18/260	26/2139	1.23466e-11	8.05613e-10	7.70036e-10	373937/374133/395181/395269/395849/396001/396148/396280/396400/396448/414782/417158/420182/421698/422363/425042/425416/428442	18
	CC	GO:0015934	large ribosomal subunit	13/260	20/2139	3.37245e-08	1.76042e-06	1.68268e-06	373937/374133/395269/395849/396280/396400/417158/420182/421121/425416/427307/428442/772313	13
	CC	GO:0005829	cytosol	67/260	304/2139	9.0105e-08	3.75704e-06	3.59112e-06	373937/373963/374006/374133/395181/395249/395269/395315/395653/395746/395849/395917/396001/396017/396091/396115/396148/396180/396193/396280/396400/396418/396437/396448/396521/414782/414830/415620/416168/416481/416628/416867/417119/417158/417541/417547/417771/417939/417961/418175/418461/418486/418597/419418/419493/419625/420182/420288/420574/420624/420840/420866/421221/421281/421361/421698/422143/…	67
	CC	GO:1990904	ribonucleoprotein complex	34/260	112/2139	1.00764e-07	3.75704e-06	3.59112e-06	373937/374053/374133/374226/395181/395269/395849/396001/396148/396180/396203/396280/396400/396448/414782/416270/416704/417158/419901/420182/420272/420288/421121/421602/421698/422122/422363/423279/425042/425416/427307/428442/771794/772313	34
	CC	GO:0015935	small ribosomal subunit	9/260	12/2139	8.05114e-07	2.62668e-05	2.51068e-05	395181/396001/396148/396448/414782/421698/422122/422363/425042	9
	CC	GO:0022627	cytosolic small ribosomal subunit	8/260	10/2139	1.56087e-06	4.52652e-05	4.32662e-05	395181/396001/396148/396448/414782/421698/422363/425042	8
	CC	GO:0022625	cytosolic large ribosomal subunit	10/260	16/2139	2.45754e-06	6.41417e-05	6.1309e-05	373937/374133/395269/395849/396280/396400/417158/420182/425416/428442	10
	CC	GO:0005739	mitochondrion	29/260	140/2139	0.00197349	0.04259	0.0407092	395236/395249/395916/396316/396550/415610/415703/415752/415803/416965/416975/417157/418049/418351/419980/420188/420624/421121/421327/422122/424522/424779/426495/427307/427463/771124/772313/100859720/100859762	29
	CC	GO:0043228	non-membrane-bounded organelle	80/260	500/2139	0.00212134	0.04259	0.0407092	373937/373963/373984/374053/374133/374197/395181/395269/395348/395534/395635/395653/395724/395849/395855/395917/395999/396001/396148/396193/396194/396203/396223/396280/396284/396400/396418/396448/396521/396539/414782/415544/415548/416367/416597/417158/417423/417563/417771/418011/418140/418486/418675/419493/419578/420182/420288/420840/420850/421121/421169/421267/421412/421698/421933/422122/422278/…	80
	CC	GO:0043232	intracellular non-membrane-bounded organelle	80/260	500/2139	0.00212134	0.04259	0.0407092	373937/373963/373984/374053/374133/374197/395181/395269/395348/395534/395635/395653/395724/395849/395855/395917/395999/396001/396148/396193/396194/396203/396223/396280/396284/396400/396418/396448/396521/396539/414782/415544/415548/416367/416597/417158/417423/417563/417771/418011/418140/418486/418675/419493/419578/420182/420288/420840/420850/421121/421169/421267/421412/421698/421933/422122/422278/…	80
	CC	GO:0044429	mitochondrial part	21/260	94/2139	0.00324756	0.0605438	0.0578701	395236/396316/415610/415752/416965/416975/417157/418049/418351/419980/420188/420624/421121/422122/424522/426495/427307/771124/772313/100859720/100859762	21
	CC	GO:0005740	mitochondrial envelope	15/260	69/2139	0.01577	0.258364	0.246954	395236/415610/415752/416965/416975/417157/418351/419980/420188/420624/424522/426495/771124/100859720/100859762	15
	CC	GO:0005770	late endosome	7/260	23/2139	0.0158384	0.258364	0.246954	415544/416433/417939/418461/419518/422143/425210	7
	CC	GO:0005730	nucleolus	15/260	71/2139	0.0203204	0.311978	0.298201	373963/395269/395849/396193/396194/396203/414782/417423/418011/419493/420850/421267/421412/421933/769547	15
	CC	GO:1902494	catalytic complex	28/260	159/2139	0.023345	0.338503	0.323554	374226/395318/395506/395517/395635/395804/395855/396017/396172/396180/396234/415752/415803/416270/416319/416521/417319/418140/419493/419929/422332/422525/422964/423185/424963/426024/426787/100859720	28
	CC	GO:0000785	chromatin	17/260	86/2139	0.0261089	0.358654	0.342815	373984/395635/395724/395999/396193/415548/418140/422278/423445/423933/425543/426314/426361/426617/427886/723780/770846	17
	CC	GO:0043209	myelin sheath	6/260	21/2139	0.0339625	0.408371	0.390337	373963/395855/395917/415752/419980/424598	6
	CC	GO:0045335	phagocytic vesicle	4/260	11/2139	0.0351743	0.408371	0.390337	395917/415544/417119/427272	4
	CC	GO:0031966	mitochondrial membrane	13/260	63/2139	0.0355795	0.408371	0.390337	395236/415610/415752/416965/416975/417157/418351/419980/420188/424522/771124/100859720/100859762	13
	CC	GO:0030139	endocytic vesicle	5/260	16/2139	0.0359867	0.408371	0.390337	395197/395917/415544/417119/427272	5
	CC	GO:0005741	mitochondrial outer membrane	5/260	17/2139	0.046081	0.501131	0.479	395236/415610/416965/418351/424522	5
	MF	GO:0003735	structural constituent of ribosome	19/220	29/1910	4.97598e-12	1.29375e-09	1.2309e-09	373937/374053/374133/395181/395269/395849/396001/396148/396280/396400/396448/414782/420182/421121/421698/422122/425416/428442/772313	19
	MF	GO:0003723	RNA binding	38/220	147/1910	3.53787e-07	4.59923e-05	4.37579e-05	373963/374133/374226/395232/395249/395269/395723/396001/396180/396193/396203/396400/396448/414782/416187/416270/416704/416820/417158/418049/418597/419901/420182/420272/420288/421267/421602/422122/422214/422363/423279/424065/425042/425416/428442/769547/770225/771794	38
	MF	GO:0008135	translation factor activity, RNA binding	10/220	19/1910	1.22049e-05	0.00105776	0.00100637	373963/395232/395723/418597/420272/420288/421602/423279/425042/771794	10
	MF	GO:0003743	translation initiation factor activity	8/220	13/1910	2.11368e-05	0.00137389	0.00130715	395232/418597/420272/420288/421602/423279/425042/771794	8
	MF	GO:0016879	ligase activity, forming carbon-nitrogen bonds	6/220	11/1910	0.000612916	0.0318717	0.0303232	395315/418620/420574/422983/423983/428579	6
	MF	GO:0005198	structural molecule activity	25/220	116/1910	0.000997864	0.0432408	0.04114	373937/374053/374133/374197/395181/395269/395849/396001/396148/396223/396280/396400/396448/414782/420117/420182/421121/421169/421698/422122/425210/425416/427463/428442/772313	25
	MF	GO:0016874	ligase activity	8/220	23/1910	0.00286774	0.0975702	0.09283	395315/416168/418620/420090/420574/422983/423983/428579	8
	MF	GO:0019843	rRNA binding	5/220	10/1910	0.00300216	0.0975702	0.09283	395269/396001/414782/418049/422122	5
	MF	GO:0008170	N-methyltransferase activity	5/220	11/1910	0.0049932	0.129823	0.123516	415620/418951/421361/423445/426314	5
	MF	GO:0008276	protein methyltransferase activity	5/220	11/1910	0.0049932	0.129823	0.123516	415620/418951/421361/423445/426314	5
	MF	GO:0019787	ubiquitin-like protein transferase activity	9/220	32/1910	0.00785671	0.185704	0.176682	416319/416965/421109/422900/423039/423185/424015/426024/100538349	9
	MF	GO:0008757	S-adenosylmethionine-dependent methyltransferase activity	7/220	23/1910	0.0118581	0.219285	0.208631	415620/416975/418951/419948/421361/423445/426314	7
	MF	GO:0016741	transferase activity, transferring one-carbon groups	9/220	34/1910	0.0119606	0.219285	0.208631	395315/396091/415620/416975/418951/419948/421361/423445/426314	9
	MF	GO:0004842	ubiquitin-protein transferase activity	8/220	29/1910	0.0136042	0.219285	0.208631	416319/416965/421109/422900/423039/423185/426024/100538349	8
	MF	GO:0005525	GTP binding	13/220	59/1910	0.0139424	0.219285	0.208631	373963/395197/395917/396193/396265/415544/417119/418597/418675/420483/421169/422441/428579	13
	MF	GO:0001882	nucleoside binding	13/220	60/1910	0.0160247	0.219285	0.208631	373963/395197/395917/396193/396265/415544/417119/418597/418675/420483/421169/422441/428579	13
	MF	GO:0001883	purine nucleoside binding	13/220	60/1910	0.0160247	0.219285	0.208631	373963/395197/395917/396193/396265/415544/417119/418597/418675/420483/421169/422441/428579	13
	MF	GO:0032549	ribonucleoside binding	13/220	60/1910	0.0160247	0.219285	0.208631	373963/395197/395917/396193/396265/415544/417119/418597/418675/420483/421169/422441/428579	13
	MF	GO:0032550	purine ribonucleoside binding	13/220	60/1910	0.0160247	0.219285	0.208631	373963/395197/395917/396193/396265/415544/417119/418597/418675/420483/421169/422441/428579	13
	MF	GO:0003924	GTPase activity	10/220	43/1910	0.0206905	0.268976	0.255909	373963/395197/395917/396193/415544/417119/418597/420483/421169/422441	10
	MF	GO:0019001	guanyl nucleotide binding	13/220	64/1910	0.0267922	0.316635	0.301252	373963/395197/395917/396193/396265/415544/417119/418597/418675/420483/421169/422441/428579	13
	MF	GO:0032561	guanyl ribonucleotide binding	13/220	64/1910	0.0267922	0.316635	0.301252	373963/395197/395917/396193/396265/415544/417119/418597/418675/420483/421169/422441/428579	13
	MF	GO:0019003	GDP binding	4/220	11/1910	0.029386	0.33219	0.316051	395197/396193/417119/420483	4
	MF	GO:0140101	catalytic activity, acting on a tRNA	4/220	12/1910	0.0401952	0.431329	0.410374	416168/418351/419948/424065	4
	MF	GO:0008168	methyltransferase activity	7/220	29/1910	0.0414739	0.431329	0.410374	415620/416975/418951/419948/421361/423445/426314	7
brown	BP	GO:1902903	regulation of supramolecular fiber organization	10/164	40/2032	0.000899818	0.453875	0.445393	373977/386747/395561/395702/395869/396147/415940/420883/421481/428927	10
	BP	GO:0006986	response to unfolded protein	5/164	11/2032	0.00099825	0.453875	0.445393	395853/396487/423504/424059/428266	5
	BP	GO:0042177	negative regulation of protein catabolic process	5/164	11/2032	0.00099825	0.453875	0.445393	373977/396297/396483/415626/428266	5
	BP	GO:1903362	regulation of cellular protein catabolic process	6/164	17/2032	0.00147424	0.453875	0.445393	373977/396297/415626/420017/426942/428266	6
	BP	GO:0006457	protein folding	8/164	29/2032	0.00149704	0.453875	0.445393	395853/396487/418003/419470/423463/423504/424059/100859133	8
	BP	GO:0051493	regulation of cytoskeleton organization	12/164	58/2032	0.00170844	0.453875	0.445393	374224/386747/395561/395702/395869/395963/396147/415940/419009/420883/421481/428927	12
	BP	GO:0035966	response to topologically incorrect protein	5/164	13/2032	0.00243286	0.540278	0.530181	395853/396487/423504/424059/428266	5
	BP	GO:0009266	response to temperature stimulus	7/164	25/2032	0.00271156	0.540278	0.530181	395337/395853/396487/417554/423463/423504/424059	7
	BP	GO:1902905	positive regulation of supramolecular fiber organization	7/164	26/2032	0.00346279	0.613299	0.601837	373977/386747/395561/395869/396147/421481/428927	7
	BP	GO:0033554	cellular response to stress	28/164	212/2032	0.00446887	0.625537	0.613847	373977/373991/374224/395193/395337/395561/395717/395727/395815/395853/396021/396147/396349/396487/396488/417226/417554/417653/417776/417987/421314/423463/423504/424226/426074/428266/429062/431669	28
	BP	GO:0061077	chaperone-mediated protein folding	4/164	10/2032	0.00583949	0.625537	0.613847	395853/396487/418003/423504	4
	BP	GO:0030163	protein catabolic process	14/164	84/2032	0.00604449	0.625537	0.613847	373977/395853/396021/396090/396297/396483/396487/415626/420017/421788/423099/426942/428266/428445	14
	BP	GO:0001655	urogenital system development	7/164	29/2032	0.006681	0.625537	0.613847	395140/395561/395602/395826/395844/420575/424243	7
	BP	GO:0030282	bone mineralization	5/164	16/2032	0.00676313	0.625537	0.613847	395561/395826/396297/396348/417477	5
	BP	GO:0034605	cellular response to heat	5/164	16/2032	0.00676313	0.625537	0.613847	395853/396487/417554/423463/423504	5
	BP	GO:1903050	regulation of proteolysis involved in cellular protein catabolic process	5/164	16/2032	0.00676313	0.625537	0.613847	373977/415626/420017/426942/428266	5
	BP	GO:0031214	biomineral tissue development	6/164	23/2032	0.00799598	0.625537	0.613847	395209/395561/395826/396297/396348/417477	6
	BP	GO:0097435	supramolecular fiber organization	15/164	96/2032	0.0083777	0.625537	0.613847	373977/374224/386747/395561/395702/395826/395869/396147/396297/415940/417438/418300/420883/421481/428927	15
	BP	GO:0016331	morphogenesis of embryonic epithelium	4/164	11/2032	0.00860591	0.625537	0.613847	395140/395561/395826/395844	4
	BP	GO:0035967	cellular response to topologically incorrect protein	4/164	11/2032	0.00860591	0.625537	0.613847	395853/396487/423504/428266	4
	BP	GO:0015849	organic acid transport	5/164	17/2032	0.00896683	0.625537	0.613847	373977/419472/422108/423667/426074	5
	BP	GO:0046942	carboxylic acid transport	5/164	17/2032	0.00896683	0.625537	0.613847	373977/419472/422108/423667/426074	5
	BP	GO:0060429	epithelium development	16/164	106/2032	0.00913481	0.625537	0.613847	373977/374224/395140/395519/395561/395602/395826/395844/395869/396297/396490/420575/421608/423099/428445/428552	16
	BP	GO:0044257	cellular protein catabolic process	11/164	63/2032	0.0102871	0.625537	0.613847	373977/396021/396297/396487/415626/420017/421788/423099/426942/428266/428445	11
	BP	GO:0051130	positive regulation of cellular component organization	17/164	117/2032	0.0106297	0.625537	0.613847	373977/374224/386747/395561/395826/395869/396147/396297/396389/396488/396545/415940/417226/421481/428552/428927/497270	17
	BP	GO:0110053	regulation of actin filament organization	7/164	32/2032	0.0117242	0.625537	0.613847	386747/395561/395702/395869/396147/415940/428927	7
	BP	GO:0015711	organic anion transport	6/164	25/2032	0.0122541	0.625537	0.613847	373977/395185/419472/422108/423667/426074	6
	BP	GO:0032271	regulation of protein polymerization	6/164	25/2032	0.0122541	0.625537	0.613847	386747/395702/396147/415940/420883/428927	6
	BP	GO:0071705	nitrogen compound transport	24/164	189/2032	0.0138348	0.625537	0.613847	373977/374204/374224/395185/395337/395815/395853/396545/415929/417032/417554/418271/419472/421608/422108/424059/424707/424993/426074/426887/428266/428352/428927/770561	24
	BP	GO:0042176	regulation of protein catabolic process	7/164	33/2032	0.013895	0.625537	0.613847	373977/396297/396483/415626/420017/426942/428266	7
	BP	GO:0051258	protein polymerization	7/164	33/2032	0.013895	0.625537	0.613847	386747/395702/396147/415940/420883/424900/428927	7
	BP	GO:0006508	proteolysis	19/164	140/2032	0.014431	0.625537	0.613847	373977/395238/395963/396021/396090/396297/396483/396487/415626/419838/420017/421788/422542/423099/424059/426074/426942/428266/428445	19
	BP	GO:0006928	movement of cell or subcellular component	22/164	170/2032	0.0148501	0.625537	0.613847	373977/374224/395469/395561/395815/395826/395853/395869/396147/396335/396389/417032/417477/419492/419824/420883/421481/421788/422108/428552/428927/770363	22
	BP	GO:0010243	response to organonitrogen compound	12/164	75/2032	0.0148753	0.625537	0.613847	373977/395469/395815/395963/396130/396348/396487/420027/423463/423504/428266/428352	12
	BP	GO:0030162	regulation of proteolysis	10/164	58/2032	0.0154964	0.625537	0.613847	373977/395238/396297/396483/415626/420017/424059/426074/426942/428266	10
	BP	GO:0043112	receptor metabolic process	4/164	13/2032	0.0164089	0.625537	0.613847	373977/395826/396297/428324	4
	BP	GO:0071702	organic substance transport	27/164	224/2032	0.0177611	0.625537	0.613847	373977/374204/374224/395185/395337/395815/395853/396130/396297/396545/415929/417032/417554/418271/419472/421608/422108/423667/424059/424707/424993/426074/426887/428266/428352/428927/770561	27
	BP	GO:0051495	positive regulation of cytoskeleton organization	6/164	27/2032	0.0178997	0.625537	0.613847	386747/395561/395869/396147/421481/428927	6
	BP	GO:0006511	ubiquitin-dependent protein catabolic process	9/164	51/2032	0.0184246	0.625537	0.613847	373977/396021/396487/415626/421788/423099/426942/428266/428445	9
	BP	GO:0060348	bone development	8/164	43/2032	0.0190861	0.625537	0.613847	374224/395469/395815/395826/396030/396297/396348/417477	8
	BP	GO:0051603	proteolysis involved in cellular protein catabolic process	10/164	60/2032	0.019453	0.625537	0.613847	373977/396021/396487/415626/420017/421788/423099/426942/428266/428445	10
	BP	GO:0002009	morphogenesis of an epithelium	9/164	52/2032	0.0207797	0.625537	0.613847	373977/374224/395140/395561/395826/395844/395869/421608/428552	9
	BP	GO:0019941	modification-dependent protein catabolic process	9/164	52/2032	0.0207797	0.625537	0.613847	373977/396021/396487/415626/421788/423099/426942/428266/428445	9
	BP	GO:0043632	modification-dependent macromolecule catabolic process	9/164	52/2032	0.0207797	0.625537	0.613847	373977/396021/396487/415626/421788/423099/426942/428266/428445	9
	BP	GO:0051128	regulation of cellular component organization	29/164	248/2032	0.0208786	0.625537	0.613847	373977/374074/374224/386747/395238/395561/395702/395815/395826/395869/395963/395975/396119/396147/396297/396315/396389/396488/396545/415940/417226/419009/419492/420883/421481/424243/428552/428927/497270	29
	BP	GO:0061136	regulation of proteasomal protein catabolic process	4/164	14/2032	0.0215563	0.625537	0.613847	373977/420017/426942/428266	4
	BP	GO:1901565	organonitrogen compound catabolic process	15/164	107/2032	0.0219228	0.625537	0.613847	373977/395333/395853/396021/396090/396297/396483/396487/415626/420017/421788/423099/426942/428266/428445	15
	BP	GO:0044248	cellular catabolic process	24/164	197/2032	0.0223582	0.625537	0.613847	373977/395333/395492/395853/396021/396297/396483/396487/415626/416537/419628/419838/420017/420488/421788/423047/423099/426942/428266/428445/429062/430689/769021/769780	24
	BP	GO:0007018	microtubule-based movement	5/164	21/2032	0.0226532	0.625537	0.613847	374224/395853/396147/396335/421481	5
	BP	GO:0030041	actin filament polymerization	5/164	21/2032	0.0226532	0.625537	0.613847	386747/395702/396147/415940/428927	5
	BP	GO:0030833	regulation of actin filament polymerization	5/164	21/2032	0.0226532	0.625537	0.613847	386747/395702/396147/415940/428927	5
	BP	GO:0043406	positive regulation of MAP kinase activity	5/164	21/2032	0.0226532	0.625537	0.613847	373977/395469/395815/396349/497270	5
	BP	GO:0009057	macromolecule catabolic process	16/164	118/2032	0.024336	0.625537	0.613847	373977/395853/396021/396090/396297/396483/396487/415626/419628/420017/421788/423099/426942/428266/428445/430689	16
	BP	GO:0032147	activation of protein kinase activity	6/164	29/2032	0.0251144	0.625537	0.613847	373977/395469/395815/395826/396349/497270	6
	BP	GO:0010498	proteasomal protein catabolic process	7/164	37/2032	0.0254805	0.625537	0.613847	373977/396021/396487/420017/426942/428266/428445	7
	BP	GO:0032956	regulation of actin cytoskeleton organization	7/164	37/2032	0.0254805	0.625537	0.613847	386747/395561/395702/395869/396147/415940/428927	7
	BP	GO:0007049	cell cycle	25/164	211/2032	0.0272754	0.625537	0.613847	374074/374224/395561/395815/395869/396147/396493/396523/415626/417226/417477/417653/419009/420017/420883/421481/421788/423463/424204/424226/427496/428445/430689/431669/497270	25
	BP	GO:0009408	response to heat	5/164	22/2032	0.0274558	0.625537	0.613847	395853/396487/417554/423463/423504	5
	BP	GO:0043254	regulation of protein complex assembly	8/164	46/2032	0.0279212	0.625537	0.613847	386747/395702/395815/395869/396147/415940/420883/428927	8
	BP	GO:0034660	ncRNA metabolic process	9/164	55/2032	0.0291427	0.625537	0.613847	417477/417776/419666/419943/420938/422489/427672/428445/430689	9
	BP	GO:0050730	regulation of peptidyl-tyrosine phosphorylation	6/164	30/2032	0.0293593	0.625537	0.613847	373977/395337/395469/395826/396488/497270	6
	BP	GO:0032879	regulation of localization	24/164	202/2032	0.0294907	0.625537	0.613847	373977/395337/395469/395561/395815/395826/395869/395975/396119/396297/396328/396389/396493/416845/417032/417554/419838/421788/422108/424707/426074/428266/428352/428927	24
	BP	GO:0048585	negative regulation of response to stimulus	19/164	152/2032	0.0321689	0.625537	0.613847	373977/374224/395170/395238/395561/395717/395815/395826/396119/396297/396483/396487/417776/419492/420017/422108/426074/428266/769780	19
	BP	GO:0046907	intracellular transport	18/164	142/2032	0.0323852	0.625537	0.613847	373977/374224/395815/395853/396147/396297/417554/418271/421481/424059/424707/424993/428266/428324/428352/428927/770561/100858483	18
	BP	GO:0031330	negative regulation of cellular catabolic process	5/164	23/2032	0.0328613	0.625537	0.613847	373977/396297/396483/415626/428266	5
	BP	GO:0072001	renal system development	5/164	23/2032	0.0328613	0.625537	0.613847	395140/395561/395826/395844/420575	5
	BP	GO:0051246	regulation of protein metabolic process	31/164	279/2032	0.0331033	0.625537	0.613847	373977/374204/374224/395238/395337/395469/395702/395815/395826/396297/396349/396483/396488/396545/415626/417226/417438/417554/417653/419628/419698/420017/422108/424059/424204/424574/426074/426942/428266/428445/497270	31
	BP	GO:0043068	positive regulation of programmed cell death	7/164	39/2032	0.0332246	0.625537	0.613847	373977/395337/395844/396119/396483/424059/426074	7
	BP	GO:1901698	response to nitrogen compound	12/164	84/2032	0.0339745	0.625537	0.613847	373977/395469/395815/395963/396130/396348/396487/420027/423463/423504/428266/428352	12
	BP	GO:0051924	regulation of calcium ion transport	4/164	16/2032	0.0345298	0.625537	0.613847	396297/416845/417032/417554	4
	BP	GO:0061025	membrane fusion	4/164	16/2032	0.0345298	0.625537	0.613847	396297/421788/424900/428352	4
	BP	GO:0098656	anion transmembrane transport	4/164	16/2032	0.0345298	0.625537	0.613847	373977/395185/419472/426074	4
	BP	GO:1903034	regulation of response to wounding	4/164	16/2032	0.0345298	0.625537	0.613847	395238/395561/396297/396488	4
	BP	GO:2001234	negative regulation of apoptotic signaling pathway	4/164	16/2032	0.0345298	0.625537	0.613847	373977/395561/395717/420017	4
	BP	GO:0051674	localization of cell	16/164	123/2032	0.034547	0.625537	0.613847	373977/374224/395469/395561/395815/395826/395869/396119/396389/417032/417477/420883/421788/422108/428552/428927	16
	BP	GO:0061564	axon development	11/164	75/2032	0.0350439	0.625537	0.613847	373977/374224/395815/396389/396488/419492/419824/421481/428352/428552/770363	11
	BP	GO:0043269	regulation of ion transport	8/164	48/2032	0.0351865	0.625537	0.613847	373977/396297/396328/416845/417032/417554/419838/426074	8
	BP	GO:0051248	negative regulation of protein metabolic process	13/164	94/2032	0.0353086	0.625537	0.613847	373977/374224/395238/395826/396297/396483/415626/417438/417554/417653/419628/428266/428445	13
	BP	GO:0009056	catabolic process	25/164	216/2032	0.0353274	0.625537	0.613847	373977/395333/395492/395853/396021/396090/396297/396483/396487/415626/416537/419628/419838/420017/420488/421788/423047/423099/426942/428266/428445/429062/430689/769021/769780	25
	BP	GO:0031175	neuron projection development	15/164	114/2032	0.0367054	0.625537	0.613847	373977/374224/395337/395815/396119/396389/396488/415940/419492/419824/421481/428352/428552/428927/770363	15
	BP	GO:0022402	cell cycle process	17/164	134/2032	0.0368903	0.625537	0.613847	374074/374224/395561/395869/396147/396523/415626/417226/417477/419009/420017/421481/423463/424226/428445/431669/497270	17
	BP	GO:0033043	regulation of organelle organization	16/164	124/2032	0.03692	0.625537	0.613847	374074/374224/386747/395561/395702/395869/395963/396147/396297/415940/417226/419009/420883/421481/428927/497270	16
	BP	GO:0032970	regulation of actin filament-based process	7/164	40/2032	0.0376294	0.625537	0.613847	386747/395561/395702/395869/396147/415940/428927	7
	BP	GO:0071902	positive regulation of protein serine/threonine kinase activity	5/164	24/2032	0.0388869	0.625537	0.613847	373977/395469/395815/396349/497270	5
	BP	GO:0030038	contractile actin filament bundle assembly	3/164	10/2032	0.040583	0.625537	0.613847	395561/395869/418300	3
	BP	GO:0032675	regulation of interleukin-6 production	3/164	10/2032	0.040583	0.625537	0.613847	395337/395815/424059	3
	BP	GO:0043149	stress fiber assembly	3/164	10/2032	0.040583	0.625537	0.613847	395561/395869/418300	3
	BP	GO:0061041	regulation of wound healing	3/164	10/2032	0.040583	0.625537	0.613847	395238/395561/396297	3
	BP	GO:0061097	regulation of protein tyrosine kinase activity	3/164	10/2032	0.040583	0.625537	0.613847	373977/395826/497270	3
	BP	GO:0061640	cytoskeleton-dependent cytokinesis	3/164	10/2032	0.040583	0.625537	0.613847	395869/396147/421481	3
	BP	GO:0070167	regulation of biomineral tissue development	3/164	10/2032	0.040583	0.625537	0.613847	395561/395826/396348	3
	BP	GO:1903391	regulation of adherens junction organization	3/164	10/2032	0.040583	0.625537	0.613847	395561/395826/428927	3
	BP	GO:2001023	regulation of response to drug	3/164	10/2032	0.040583	0.625537	0.613847	373977/395815/426074	3
	BP	GO:0044265	cellular macromolecule catabolic process	13/164	96/2032	0.041048	0.625537	0.613847	373977/396021/396297/396487/415626/419628/420017/421788/423099/426942/428266/428445/430689	13
	BP	GO:1901575	organic substance catabolic process	21/164	177/2032	0.0413918	0.625537	0.613847	373977/395333/395492/395853/396021/396090/396297/396483/396487/415626/416537/419628/420017/421788/423099/426942/428266/428445/429062/430689/769021	21
	BP	GO:0071900	regulation of protein serine/threonine kinase activity	7/164	41/2032	0.0424031	0.625537	0.613847	373977/395469/395815/396349/417438/424204/497270	7
	BP	GO:0007409	axonogenesis	10/164	68/2032	0.0428343	0.625537	0.613847	373977/374224/395815/396389/419492/419824/421481/428352/428552/770363	10
	BP	GO:0008064	regulation of actin polymerization or depolymerization	5/164	25/2032	0.0455451	0.625537	0.613847	386747/395702/396147/415940/428927	5
	BP	GO:0008154	actin polymerization or depolymerization	5/164	25/2032	0.0455451	0.625537	0.613847	386747/395702/396147/415940/428927	5
	BP	GO:0009895	negative regulation of catabolic process	5/164	25/2032	0.0455451	0.625537	0.613847	373977/396297/396483/415626/428266	5
	BP	GO:0030832	regulation of actin filament length	5/164	25/2032	0.0455451	0.625537	0.613847	386747/395702/396147/415940/428927	5
	BP	GO:2001233	regulation of apoptotic signaling pathway	5/164	25/2032	0.0455451	0.625537	0.613847	373977/395561/395717/396483/420017	5
	BP	GO:0010942	positive regulation of cell death	7/164	42/2032	0.0475542	0.625537	0.613847	373977/395337/395844/396119/396483/424059/426074	7
	BP	GO:0010638	positive regulation of organelle organization	9/164	60/2032	0.0479006	0.625537	0.613847	386747/395561/395869/396147/396297/417226/421481/428927/497270	9
	BP	GO:0030855	epithelial cell differentiation	9/164	60/2032	0.0479006	0.625537	0.613847	374224/395519/395561/395602/395826/396297/396490/420575/423099	9
	BP	GO:0006468	protein phosphorylation	23/164	201/2032	0.0480773	0.625537	0.613847	373977/374224/395337/395469/395815/395826/396030/396297/396349/396483/396488/415626/417226/417438/417554/422108/422688/424204/424226/426074/432370/497270/769780	23
	BP	GO:0015833	peptide transport	19/164	159/2032	0.0482113	0.625537	0.613847	373977/374224/395337/395815/395853/396545/415929/417032/417554/418271/421608/422108/424059/424707/424993/428266/428352/428927/770561	19
	BP	GO:0006886	intracellular protein transport	11/164	79/2032	0.0488078	0.625537	0.613847	373977/395815/395853/417554/418271/424059/424707/424993/428266/428352/428927	11
	CC	GO:0001726	ruffle	6/179	20/2139	0.00453014	0.510823	0.498364	395784/395975/396075/417555/422108/428927	6
	CC	GO:0099568	cytoplasmic region	9/179	42/2139	0.00648287	0.510823	0.498364	373977/374224/395869/396130/396147/396493/417438/421481/428927	9
	CC	GO:0000323	lytic vacuole	8/179	38/2139	0.0112987	0.510823	0.498364	395602/395853/396090/396220/396297/419472/426887/429062	8
	CC	GO:0005764	lysosome	8/179	38/2139	0.0112987	0.510823	0.498364	395602/395853/396090/396220/396297/419472/426887/429062	8
	CC	GO:0005938	cell cortex	7/179	35/2139	0.0229432	0.510823	0.498364	373977/374224/395869/396130/396147/396493/428927	7
	CC	GO:0005773	vacuole	9/179	51/2139	0.0229577	0.510823	0.498364	395602/395853/396090/396220/396297/415678/419472/426887/429062	9
	CC	GO:0005789	endoplasmic reticulum membrane	14/179	96/2139	0.0258648	0.510823	0.498364	373977/395185/395333/396335/396545/414798/417987/419470/422103/423047/424993/426074/428552/772196	14
	CC	GO:0042175	nuclear outer membrane-endoplasmic reticulum membrane network	14/179	97/2139	0.0280587	0.510823	0.498364	373977/395185/395333/396335/396545/414798/417987/419470/422103/423047/424993/426074/428552/772196	14
	CC	GO:0031410	cytoplasmic vesicle	22/179	174/2139	0.0284786	0.510823	0.498364	373977/395333/395784/395975/396220/396297/415678/417555/418300/421481/423463/424059/424707/424758/426887/427173/428324/428352/428927/770363/770561/100858483	22
	CC	GO:0097708	intracellular vesicle	22/179	174/2139	0.0284786	0.510823	0.498364	373977/395333/395784/395975/396220/396297/415678/417555/418300/421481/423463/424059/424707/424758/426887/427173/428324/428352/428927/770363/770561/100858483	22
	CC	GO:0098827	endoplasmic reticulum subcompartment	14/179	98/2139	0.0303875	0.510823	0.498364	373977/395185/395333/396335/396545/414798/417987/419470/422103/423047/424993/426074/428552/772196	14
	CC	GO:0031984	organelle subcompartment	20/179	157/2139	0.033617	0.510823	0.498364	373977/395140/395185/395333/396335/396545/414798/417987/419470/419885/421788/422103/423047/424707/424993/426074/428324/428552/770561/772196	20
	CC	GO:0031982	vesicle	23/179	187/2139	0.0338383	0.510823	0.498364	373977/395333/395784/395975/396220/396297/415678/417555/418300/421481/423099/423463/424059/424707/424758/426887/427173/428324/428352/428927/770363/770561/100858483	23
	CC	GO:0044432	endoplasmic reticulum part	15/179	111/2139	0.039682	0.510823	0.498364	373977/395185/395333/396335/396487/396545/414798/417987/419470/422103/423047/424993/426074/428552/772196	15
	CC	GO:0030424	axon	10/179	66/2139	0.0444553	0.510823	0.498364	373977/374224/395702/395853/396488/419824/421481/423463/428552/770363	10
	CC	GO:0098858	actin-based cell projection	5/179	24/2139	0.0445444	0.510823	0.498364	374224/395869/417555/422108/428927	5
	CC	GO:0098862	cluster of actin-based cell projections	3/179	10/2139	0.0445622	0.510823	0.498364	374224/395869/417555	3
	CC	GO:0012505	endomembrane system	40/179	372/2139	0.0452986	0.510823	0.498364	373977/374224/395140/395185/395333/395975/396220/396297/396335/396487/396545/414798/415678/417987/418271/419470/419885/421481/421788/422103/422108/422542/423047/424059/424707/424758/424993/426074/426887/427109/427173/427243/428324/428352/428552/428927/770363/770561/772196/100858483	40
	MF	GO:0051219	phosphoprotein binding	5/156	10/1910	0.000613937	0.160852	0.158977	374224/395815/395853/417554/423463	5
	MF	GO:0070851	growth factor receptor binding	6/156	17/1910	0.00156398	0.204881	0.202494	395337/395469/395826/396488/428552/497270	6
	MF	GO:0051082	unfolded protein binding	6/156	20/1910	0.00398372	0.341929	0.337945	395853/396487/423463/423504/424059/100859133	6
	MF	GO:0031072	heat shock protein binding	5/156	15/1910	0.00522029	0.341929	0.337945	395853/396487/423463/423504/100859133	5
	MF	GO:0019899	enzyme binding	20/156	139/1910	0.00712853	0.373535	0.369183	395815/395869/395963/396297/396483/414798/415929/417226/417438/417554/420027/421314/421788/423099/424059/424204/428266/428352/428927/100858483	20
	MF	GO:0016787	hydrolase activity	36/156	313/1910	0.0149524	0.617424	0.61023	373942/373977/395480/395717/395815/395830/395853/395869/395963/396021/396061/396090/396487/416537/417438/417555/418763/419628/419838/419885/420599/420883/421314/421481/422542/423361/423463/423504/424059/424226/424900/427548/428266/428352/429062/430689	36
	MF	GO:0004674	protein serine/threonine kinase activity	8/156	42/1910	0.0177272	0.617424	0.61023	396030/396349/415626/417226/422688/424226/432370/769780	8
	MF	GO:0008017	microtubule binding	6/156	27/1910	0.0188526	0.617424	0.61023	374224/386747/395784/417477/421481/424900	6
	MF	GO:0140098	catalytic activity, acting on RNA	7/156	37/1910	0.0269383	0.737639	0.729045	417776/419628/419666/419943/420938/423727/427672	7
	MF	GO:0031625	ubiquitin protein ligase binding	4/156	15/1910	0.028658	0.737639	0.729045	417438/417554/424059/428266	4
	MF	GO:0043021	ribonucleoprotein complex binding	4/156	16/1910	0.035844	0.737639	0.729045	396545/417477/420037/430689	4
	MF	GO:0044389	ubiquitin-like protein ligase binding	4/156	16/1910	0.035844	0.737639	0.729045	417438/417554/424059/428266	4
	MF	GO:0051020	GTPase binding	5/156	24/1910	0.0405936	0.737639	0.729045	396297/415929/421788/428352/100858483	5
	MF	GO:0051427	hormone receptor binding	4/156	17/1910	0.0439784	0.737639	0.729045	395815/423463/423504/100859133	4
	MF	GO:0016788	hydrolase activity, acting on ester bonds	12/156	87/1910	0.0463981	0.737639	0.729045	395480/395717/395815/395830/396021/396061/416537/417438/419628/422542/429062/430689	12
	MF	GO:0003723	RNA binding	18/156	147/1910	0.0480562	0.737639	0.729045	374204/395984/396201/396545/415573/417226/417355/417477/418823/419628/419666/420037/420938/424059/427109/427672/427978/428445	18
cyan	BP	GO:0048513	animal organ development	11/26	348/2032	0.00212775	0.516533	0.494604	378897/395231/395485/395532/395573/395862/395875/395912/396332/421775/101749776	11
	BP	GO:0030154	cell differentiation	12/26	445/2032	0.00490528	0.516533	0.494604	378897/395153/395485/395546/395573/395584/395862/395875/395912/396332/423196/101749776	12
	BP	GO:0048869	cellular developmental process	12/26	461/2032	0.00664983	0.516533	0.494604	378897/395153/395485/395546/395573/395584/395862/395875/395912/396332/423196/101749776	12
	BP	GO:0007272	ensheathment of neurons	2/26	10/2032	0.00665366	0.516533	0.494604	395573/420611	2
	BP	GO:0008366	axon ensheathment	2/26	10/2032	0.00665366	0.516533	0.494604	395573/420611	2
	BP	GO:0042552	myelination	2/26	10/2032	0.00665366	0.516533	0.494604	395573/420611	2
	BP	GO:0010771	negative regulation of cell morphogenesis involved in differentiation	2/26	12/2032	0.0096063	0.516533	0.494604	378897/396332	2
	BP	GO:0050771	negative regulation of axonogenesis	2/26	12/2032	0.0096063	0.516533	0.494604	378897/396332	2
	BP	GO:0001755	neural crest cell migration	2/26	13/2032	0.011264	0.516533	0.494604	395573/396332	2
	BP	GO:0007155	cell adhesion	6/26	157/2032	0.0121388	0.516533	0.494604	378897/395153/395485/395875/396204/414837	6
	BP	GO:0022610	biological adhesion	6/26	157/2032	0.0121388	0.516533	0.494604	378897/395153/395485/395875/396204/414837	6
	BP	GO:0048762	mesenchymal cell differentiation	3/26	39/2032	0.0125278	0.516533	0.494604	395573/396332/101749776	3
	BP	GO:0060070	canonical Wnt signaling pathway	3/26	40/2032	0.0134293	0.516533	0.494604	374061/395546/395573	3
	BP	GO:0072359	circulatory system development	5/26	115/2032	0.0134355	0.516533	0.494604	378897/395532/395573/395862/414837	5
	BP	GO:0035567	non-canonical Wnt signaling pathway	2/26	15/2032	0.0149267	0.516533	0.494604	374061/395546	2
	BP	GO:0035239	tube morphogenesis	4/26	79/2032	0.0164881	0.516533	0.494604	378897/395573/395862/414837	4
	BP	GO:0014032	neural crest cell development	2/26	16/2032	0.0169258	0.516533	0.494604	395573/396332	2
	BP	GO:0014033	neural crest cell differentiation	2/26	16/2032	0.0169258	0.516533	0.494604	395573/396332	2
	BP	GO:0010977	negative regulation of neuron projection development	2/26	17/2032	0.0190327	0.516533	0.494604	378897/396332	2
	BP	GO:0014031	mesenchymal cell development	2/26	17/2032	0.0190327	0.516533	0.494604	395573/396332	2
	BP	GO:0048864	stem cell development	2/26	17/2032	0.0190327	0.516533	0.494604	395573/396332	2
	BP	GO:0090090	negative regulation of canonical Wnt signaling pathway	2/26	17/2032	0.0190327	0.516533	0.494604	395546/395573	2
	BP	GO:0048598	embryonic morphogenesis	4/26	83/2032	0.0194747	0.516533	0.494604	395231/395862/395875/421775	4
	BP	GO:0050870	positive regulation of T cell activation	2/26	18/2032	0.0212447	0.516533	0.494604	378897/395485	2
	BP	GO:1903039	positive regulation of leukocyte cell-cell adhesion	2/26	18/2032	0.0212447	0.516533	0.494604	378897/395485	2
	BP	GO:0060485	mesenchyme development	3/26	48/2032	0.0219705	0.516533	0.494604	395573/396332/101749776	3
	BP	GO:0022409	positive regulation of cell-cell adhesion	2/26	19/2032	0.0235589	0.516533	0.494604	378897/395485	2
	BP	GO:0031345	negative regulation of cell projection organization	2/26	19/2032	0.0235589	0.516533	0.494604	378897/396332	2
	BP	GO:0048562	embryonic organ morphogenesis	3/26	50/2032	0.0244799	0.516533	0.494604	395231/395862/421775	3
	BP	GO:0001501	skeletal system development	4/26	89/2032	0.0245578	0.516533	0.494604	395231/395532/395875/395912	4
	BP	GO:0009887	animal organ morphogenesis	5/26	137/2032	0.0269432	0.537407	0.514591	378897/395231/395862/395875/421775	5
	BP	GO:0045595	regulation of cell differentiation	6/26	188/2032	0.0276809	0.537407	0.514591	378897/395573/395584/395862/396332/101749776	6
	BP	GO:0006469	negative regulation of protein kinase activity	2/26	21/2032	0.0284828	0.537407	0.514591	378897/395584	2
	BP	GO:0033673	negative regulation of kinase activity	2/26	22/2032	0.0310872	0.537407	0.514591	378897/395584	2
	BP	GO:0040013	negative regulation of locomotion	2/26	22/2032	0.0310872	0.537407	0.514591	378897/396332	2
	BP	GO:0051271	negative regulation of cellular component movement	2/26	22/2032	0.0310872	0.537407	0.514591	378897/396332	2
	BP	GO:0030178	negative regulation of Wnt signaling pathway	2/26	23/2032	0.0337831	0.537407	0.514591	395546/395573	2
	BP	GO:0050793	regulation of developmental process	7/26	252/2032	0.0340457	0.537407	0.514591	378897/395573/395584/395862/396332/414837/101749776	7
	BP	GO:2000026	regulation of multicellular organismal development	6/26	199/2032	0.03549	0.537407	0.514591	378897/395573/395862/396332/414837/101749776	6
	BP	GO:0009653	anatomical structure morphogenesis	8/26	313/2032	0.0359586	0.537407	0.514591	378897/395231/395573/395862/395875/396332/414837/421775	8
	BP	GO:0051302	regulation of cell division	2/26	24/2032	0.0365678	0.537407	0.514591	396270/423196	2
	BP	GO:0051251	positive regulation of lymphocyte activation	2/26	25/2032	0.0394388	0.537407	0.514591	378897/395485	2
	BP	GO:1903037	regulation of leukocyte cell-cell adhesion	2/26	25/2032	0.0394388	0.537407	0.514591	378897/395485	2
	BP	GO:0048585	negative regulation of response to stimulus	5/26	152/2032	0.0399789	0.537407	0.514591	378897/395546/395573/395584/396332	5
	BP	GO:0035295	tube development	4/26	105/2032	0.0418273	0.537407	0.514591	378897/395573/395862/414837	4
	BP	GO:0007159	leukocyte cell-cell adhesion	2/26	26/2032	0.0423937	0.537407	0.514591	378897/395485	2
	BP	GO:0051348	negative regulation of transferase activity	2/26	26/2032	0.0423937	0.537407	0.514591	378897/395584	2
	BP	GO:0048568	embryonic organ development	3/26	62/2032	0.0426891	0.537407	0.514591	395231/395862/421775	3
	BP	GO:0030198	extracellular matrix organization	2/26	27/2032	0.0454301	0.537407	0.514591	395532/395875	2
	BP	GO:0043405	regulation of MAP kinase activity	2/26	27/2032	0.0454301	0.537407	0.514591	395485/395584	2
	BP	GO:0050863	regulation of T cell activation	2/26	27/2032	0.0454301	0.537407	0.514591	378897/395485	2
	BP	GO:0001568	blood vessel development	3/26	64/2032	0.0462429	0.537407	0.514591	378897/395532/414837	3
	BP	GO:0051239	regulation of multicellular organismal process	7/26	270/2032	0.0473483	0.537407	0.514591	378897/395485/395573/395862/396332/414837/101749776	7
	BP	GO:0009888	tissue development	6/26	213/2032	0.0473866	0.537407	0.514591	395573/395862/395875/395912/396332/101749776	6
	BP	GO:0002696	positive regulation of leukocyte activation	2/26	28/2032	0.0485455	0.537407	0.514591	378897/395485	2
	BP	GO:0045665	negative regulation of neuron differentiation	2/26	28/2032	0.0485455	0.537407	0.514591	378897/396332	2
	BP	GO:0050770	regulation of axonogenesis	2/26	28/2032	0.0485455	0.537407	0.514591	378897/396332	2
	CC	GO:0062023	collagen-containing extracellular matrix	6/29	32/2139	2.55812e-06	0.000289067	0.000280046	386571/395532/395875/395912/396441/423196	6
	CC	GO:0031012	extracellular matrix	7/29	65/2139	1.58882e-05	0.000897682	0.000869669	386571/395532/395875/395912/396204/396441/423196	7
	CC	GO:0044421	extracellular region part	11/29	245/2139	0.000187255	0.00705327	0.00683316	386571/395485/395532/395546/395875/395912/396204/396332/396441/414837/423196	11
	CC	GO:0005576	extracellular region	11/29	322/2139	0.00205634	0.0580917	0.0562789	386571/395485/395532/395546/395875/395912/396204/396332/396441/414837/423196	11
	CC	GO:0005604	basement membrane	2/29	14/2139	0.014604	0.330051	0.319751	386571/423196	2
	CC	GO:0005615	extracellular space	7/29	217/2139	0.022381	0.421509	0.408355	386571/395485/395532/395546/395875/396332/414837	7
	CC	GO:0005581	collagen trimer	2/29	20/2139	0.0289987	0.468122	0.453514	395532/395875	2
	CC	GO:0009897	external side of plasma membrane	2/29	23/2139	0.0376601	0.531949	0.515348	378897/395485	2
	CC	GO:0009986	cell surface	3/29	62/2139	0.0496085	0.622862	0.603425	378897/395485/423196	3
	MF	GO:0008201	heparin binding	3/24	24/1910	0.00296914	0.161757	0.150555	396204/414837/423196	3
	MF	GO:0005539	glycosaminoglycan binding	3/24	30/1910	0.00566782	0.161757	0.150555	396204/414837/423196	3
	MF	GO:0005178	integrin binding	2/24	10/1910	0.00640556	0.161757	0.150555	378897/396204	2
	MF	GO:1901681	sulfur compound binding	3/24	32/1910	0.00681083	0.161757	0.150555	396204/414837/423196	3
	MF	GO:0017147	Wnt-protein binding	2/24	14/1910	0.0125619	0.227745	0.211973	374061/395546	2
	MF	GO:0005201	extracellular matrix structural constituent	2/24	15/1910	0.0143839	0.227745	0.211973	395532/396441	2
	MF	GO:0048018	receptor ligand activity	4/24	95/1910	0.028367	0.372653	0.346846	395485/396204/396332/423196	4
	MF	GO:0030545	receptor regulator activity	4/24	98/1910	0.0313813	0.372653	0.346846	395485/396204/396332/423196	4
	MF	GO:0005102	signaling receptor binding	5/24	161/1910	0.0456343	0.410289	0.381876	378897/395485/396204/396332/423196	5
	MF	GO:0000978	RNA polymerase II proximal promoter sequence-specific DNA binding	3/24	65/1910	0.0457208	0.410289	0.381876	395231/395573/395862	3
	MF	GO:0000987	proximal promoter sequence-specific DNA binding	3/24	66/1910	0.0475072	0.410289	0.381876	395231/395573/395862	3
darkorange	BP	GO:0042157	lipoprotein metabolic process	2/14	10/2032	0.00192281	0.334906	0.331381	396536/427252	2
	BP	GO:0006302	double-strand break repair	3/14	47/2032	0.00353176	0.334906	0.331381	416098/418764/421799	3
	BP	GO:0035601	protein deacylation	2/14	14/2032	0.0038275	0.334906	0.331381	373961/427252	2
	BP	GO:0098732	macromolecule deacylation	2/14	14/2032	0.0038275	0.334906	0.331381	373961/427252	2
	BP	GO:0030323	respiratory tube development	2/14	18/2032	0.00633458	0.353341	0.349622	395302/396536	2
	BP	GO:0030324	lung development	2/14	18/2032	0.00633458	0.353341	0.349622	395302/396536	2
	BP	GO:0006310	DNA recombination	3/14	60/2032	0.00706682	0.353341	0.349622	416098/418764/421799	3
	BP	GO:0060541	respiratory system development	2/14	21/2032	0.00859237	0.375916	0.371959	395302/396536	2
	BP	GO:0000724	double-strand break repair via homologous recombination	2/14	26/2032	0.0130385	0.456347	0.451543	416098/421799	2
	BP	GO:0000725	recombinational repair	2/14	26/2032	0.0130385	0.456347	0.451543	416098/421799	2
	BP	GO:0006357	regulation of transcription by RNA polymerase II	5/14	252/2032	0.0218985	0.457156	0.452344	373961/395302/396160/419410/423661	5
	BP	GO:0006281	DNA repair	3/14	92/2032	0.0227413	0.457156	0.452344	416098/418764/421799	3
	BP	GO:0006366	transcription by RNA polymerase II	5/14	258/2032	0.0240707	0.457156	0.452344	373961/395302/396160/419410/423661	5
	BP	GO:0043009	chordate embryonic development	2/14	40/2032	0.0296164	0.457156	0.452344	395302/418125	2
	BP	GO:0035295	tube development	3/14	105/2032	0.03218	0.457156	0.452344	395302/396536/418125	3
	BP	GO:0006470	protein dephosphorylation	2/14	42/2032	0.0324363	0.457156	0.452344	416098/419410	2
	BP	GO:0006260	DNA replication	2/14	43/2032	0.0338852	0.457156	0.452344	418764/421799	2
	BP	GO:0001503	ossification	2/14	46/2032	0.038384	0.457156	0.452344	395302/418125	2
	BP	GO:0009792	embryo development ending in birth or egg hatching	2/14	49/2032	0.0431029	0.457156	0.452344	395302/418125	2
	BP	GO:0006974	cellular response to DNA damage stimulus	3/14	122/2032	0.0472566	0.457156	0.452344	416098/418764/421799	3
	BP	GO:0003002	regionalization	2/14	52/2032	0.0480325	0.457156	0.452344	396160/418125	2
	CC	GO:0005654	nucleoplasm	6/14	240/2139	0.00258517	0.193888	0.182323	373961/395302/416098/418764/419410/421799	6
	CC	GO:0044451	nucleoplasm part	4/14	116/2139	0.00538309	0.201866	0.189825	373961/395302/419410/421799	4
	CC	GO:0031981	nuclear lumen	6/14	318/2139	0.0107812	0.26953	0.253453	373961/395302/416098/418764/419410/421799	6
	CC	GO:0031974	membrane-enclosed lumen	6/14	378/2139	0.0246561	0.308201	0.289817	373961/395302/416098/418764/419410/421799	6
	CC	GO:0043233	organelle lumen	6/14	378/2139	0.0246561	0.308201	0.289817	373961/395302/416098/418764/419410/421799	6
	CC	GO:0070013	intracellular organelle lumen	6/14	378/2139	0.0246561	0.308201	0.289817	373961/395302/416098/418764/419410/421799	6
	CC	GO:0044428	nuclear part	6/14	400/2139	0.0320024	0.319049	0.300018	373961/395302/416098/418764/419410/421799	6
	CC	GO:0005615	extracellular space	4/14	217/2139	0.0456188	0.319049	0.300018	374132/396160/396536/418125	4
darkred	BP	GO:0070925	organelle assembly	3/12	88/2032	0.0129998	0.62726	0.62726	374084/396427/421284	3
	BP	GO:0010648	negative regulation of cell communication	3/12	133/2032	0.0389881	0.62726	0.62726	395336/396189/419263	3
	BP	GO:0023057	negative regulation of signaling	3/12	133/2032	0.0389881	0.62726	0.62726	395336/396189/419263	3
	BP	GO:0000226	microtubule cytoskeleton organization	2/12	59/2032	0.0453825	0.62726	0.62726	396427/419263	2
	CC	GO:0015630	microtubule cytoskeleton	3/16	114/2139	0.04969	0.661018	0.661018	395711/396238/396427	3
	MF	GO:0035639	purine ribonucleoside triphosphate binding	5/12	270/1910	0.0184532	0.219106	0.203504	374084/395336/395797/396238/396427	5
	MF	GO:0017076	purine nucleotide binding	5/12	280/1910	0.021426	0.219106	0.203504	374084/395336/395797/396238/396427	5
	MF	GO:0032555	purine ribonucleotide binding	5/12	280/1910	0.021426	0.219106	0.203504	374084/395336/395797/396238/396427	5
	MF	GO:0032553	ribonucleotide binding	5/12	281/1910	0.0217404	0.219106	0.203504	374084/395336/395797/396238/396427	5
	MF	GO:0004713	protein tyrosine kinase activity	2/12	38/1910	0.0224398	0.219106	0.203504	395336/396238	2
	MF	GO:0000166	nucleotide binding	5/12	306/1910	0.0306669	0.219106	0.203504	374084/395336/395797/396238/396427	5
	MF	GO:1901265	nucleoside phosphate binding	5/12	306/1910	0.0306669	0.219106	0.203504	374084/395336/395797/396238/396427	5
	MF	GO:0097367	carbohydrate derivative binding	5/12	316/1910	0.0348402	0.219106	0.203504	374084/395336/395797/396238/396427	5
green	BP	GO:0044265	cellular macromolecule catabolic process	15/110	96/2032	0.000126468	0.133676	0.133676	378424/395924/396303/396329/415739/415817/416504/419150/419688/422684/422733/423697/427379/427466/431184	15
	BP	GO:0009057	macromolecule catabolic process	16/110	118/2032	0.000411511	0.217484	0.217484	378424/395924/396303/396329/415739/415817/416504/419150/419688/421384/422684/422733/423697/427379/427466/431184	16
	BP	GO:1901575	organic substance catabolic process	20/110	177/2032	0.000888551	0.249166	0.249166	378424/395924/395996/396287/396303/396329/415739/415817/416504/419125/419150/419688/421384/422684/422733/423697/424390/427379/427466/431184	20
	BP	GO:1903313	positive regulation of mRNA metabolic process	4/110	10/2032	0.00132599	0.249166	0.249166	422684/422733/427379/431184	4
	BP	GO:0006402	mRNA catabolic process	6/110	24/2032	0.00132696	0.249166	0.249166	419688/422684/422733/423697/427379/431184	6
	BP	GO:0044248	cellular catabolic process	21/110	197/2032	0.00141438	0.249166	0.249166	373914/378424/395924/395996/396287/396303/396329/415739/415817/416504/417339/419125/419150/419688/422684/422733/423697/424390/427379/427466/431184	21
	BP	GO:0009056	catabolic process	22/110	216/2032	0.00197638	0.273618	0.273618	373914/378424/395924/395996/396287/396303/396329/415739/415817/416504/417339/419125/419150/419688/421384/422684/422733/423697/424390/427379/427466/431184	22
	BP	GO:0031329	regulation of cellular catabolic process	9/110	55/2032	0.00223824	0.273618	0.273618	373914/395924/415739/415817/419150/422684/422733/423697/431184	9
	BP	GO:0006401	RNA catabolic process	6/110	28/2032	0.00310942	0.273618	0.273618	419688/422684/422733/423697/427379/431184	6
	BP	GO:0046700	heterocycle catabolic process	9/110	58/2032	0.00326861	0.273618	0.273618	396287/419125/419688/422684/422733/423697/424390/427379/431184	9
	BP	GO:0019439	aromatic compound catabolic process	9/110	59/2032	0.00368489	0.273618	0.273618	396287/419125/419688/422684/422733/423697/424390/427379/431184	9
	BP	GO:0044270	cellular nitrogen compound catabolic process	9/110	59/2032	0.00368489	0.273618	0.273618	396287/419125/419688/422684/422733/423697/424390/427379/431184	9
	BP	GO:0007249	I-kappaB kinase/NF-kappaB signaling	4/110	13/2032	0.00397706	0.273618	0.273618	395122/415817/423669/426356	4
	BP	GO:1901565	organonitrogen compound catabolic process	13/110	107/2032	0.00409322	0.273618	0.273618	378424/395924/395996/396287/396303/396329/415739/415817/416504/419125/419150/421384/427466	13
	BP	GO:0051603	proteolysis involved in cellular protein catabolic process	9/110	60/2032	0.00414181	0.273618	0.273618	378424/395924/396303/396329/415739/415817/416504/419150/427466	9
	BP	GO:1901361	organic cyclic compound catabolic process	9/110	60/2032	0.00414181	0.273618	0.273618	396287/419125/419688/422684/422733/423697/424390/427379/431184	9
	BP	GO:0044257	cellular protein catabolic process	9/110	63/2032	0.00578322	0.35958	0.35958	378424/395924/396303/396329/415739/415817/416504/419150/427466	9
	BP	GO:0009894	regulation of catabolic process	9/110	64/2032	0.00642979	0.377572	0.377572	373914/395924/415739/415817/419150/422684/422733/423697/431184	9
	BP	GO:0034655	nucleobase-containing compound catabolic process	8/110	55/2032	0.00823747	0.458263	0.458263	419125/419688/422684/422733/423697/424390/427379/431184	8
	BP	GO:0006364	rRNA processing	4/110	17/2032	0.0111901	0.562248	0.562248	421384/426152/431184/769754	4
	BP	GO:0031331	positive regulation of cellular catabolic process	5/110	26/2032	0.011196	0.562248	0.562248	395924/422684/422733/423697/431184	5
	BP	GO:0006302	double-strand break repair	7/110	47/2032	0.0117024	0.562248	0.562248	395122/395767/396086/396199/419125/421007/428269	7
	BP	GO:0030163	protein catabolic process	10/110	84/2032	0.0133598	0.583367	0.583367	378424/395924/396303/396329/415739/415817/416504/419150/421384/427466	10
	BP	GO:0000723	telomere maintenance	4/110	18/2032	0.0137977	0.583367	0.583367	395122/395767/396086/428269	4
	BP	GO:0032200	telomere organization	4/110	18/2032	0.0137977	0.583367	0.583367	395122/395767/396086/428269	4
	BP	GO:0016072	rRNA metabolic process	4/110	20/2032	0.020097	0.770692	0.770692	421384/426152/431184/769754	4
	BP	GO:0043484	regulation of RNA splicing	4/110	20/2032	0.020097	0.770692	0.770692	424512/427379/431184/772264	4
	BP	GO:1903311	regulation of mRNA metabolic process	5/110	30/2032	0.0204157	0.770692	0.770692	422684/422733/427379/431184/772264	5
	BP	GO:0016071	mRNA metabolic process	9/110	78/2032	0.0225352	0.821369	0.821369	419688/422684/422733/423697/424512/426667/427379/431184/772264	9
	BP	GO:0009896	positive regulation of catabolic process	5/110	32/2032	0.0264767	0.932862	0.932862	395924/422684/422733/423697/431184	5
	BP	GO:0006352	DNA-templated transcription, initiation	3/110	13/2032	0.0296606	0.979727	0.979727	395995/419000/427425	3
	BP	GO:0061013	regulation of mRNA catabolic process	3/110	13/2032	0.0296606	0.979727	0.979727	422684/422733/431184	3
	BP	GO:0045930	negative regulation of mitotic cell cycle	4/110	23/2032	0.0324266	0.999721	0.999721	386582/396295/420668/428269	4
	BP	GO:0000377	RNA splicing, via transesterification reactions with bulged adenosine as nucleophile	5/110	34/2032	0.0335835	0.999721	0.999721	422684/426667/427379/431184/772264	5
	BP	GO:0000398	mRNA splicing, via spliceosome	5/110	34/2032	0.0335835	0.999721	0.999721	422684/426667/427379/431184/772264	5
	BP	GO:0006508	proteolysis	13/110	140/2032	0.0353867	0.999721	0.999721	374012/378424/395715/395924/395996/396303/396329/415739/415817/416504/419150/422704/427466	13
	BP	GO:0048024	regulation of mRNA splicing, via spliceosome	3/110	14/2032	0.036294	0.999721	0.999721	427379/431184/772264	3
	BP	GO:0000375	RNA splicing, via transesterification reactions	5/110	35/2032	0.0375426	0.999721	0.999721	422684/426667/427379/431184/772264	5
	BP	GO:0006887	exocytosis	4/110	25/2032	0.0426472	0.999721	0.999721	417489/417840/419184/419423	4
	BP	GO:0006396	RNA processing	10/110	101/2032	0.0428472	0.999721	0.999721	421384/422684/423697/424512/426152/426667/427379/431184/769754/772264	10
	BP	GO:0045055	regulated exocytosis	3/110	15/2032	0.0436226	0.999721	0.999721	417489/417840/419423	3
	BP	GO:0090305	nucleic acid phosphodiester bond hydrolysis	5/110	37/2032	0.0462911	0.999721	0.999721	419125/421007/422733/427379/428269	5
	BP	GO:0007346	regulation of mitotic cell cycle	6/110	50/2032	0.0498931	0.999721	0.999721	386582/396295/419150/420668/426117/428269	6
	BP	GO:0045087	innate immune response	6/110	50/2032	0.0498931	0.999721	0.999721	374075/419125/422733/423669/426356/100857237	6
	CC	GO:0044428	nuclear part	38/114	400/2139	9.13033e-05	0.00729256	0.0067598	378424/386582/395122/395290/395715/395767/395811/395924/395995/396086/396142/396199/396303/415739/416237/416504/417286/418281/419000/419125/419150/421007/421152/421384/421791/422684/422733/423168/423328/424512/426109/426152/426667/427379/428269/769754/771027/772264	38
	CC	GO:0031974	membrane-enclosed lumen	36/114	378/2139	0.000145126	0.00729256	0.0067598	374091/378424/395122/395290/395715/395767/395924/395995/396086/396199/396303/415739/416237/417286/418281/419000/419125/419423/421007/421384/421791/422684/422733/423168/423328/423697/424512/426109/426152/426667/426961/427379/428269/769754/771027/772264	36
	CC	GO:0043233	organelle lumen	36/114	378/2139	0.000145126	0.00729256	0.0067598	374091/378424/395122/395290/395715/395767/395924/395995/396086/396199/396303/415739/416237/417286/418281/419000/419125/419423/421007/421384/421791/422684/422733/423168/423328/423697/424512/426109/426152/426667/426961/427379/428269/769754/771027/772264	36
	CC	GO:0070013	intracellular organelle lumen	36/114	378/2139	0.000145126	0.00729256	0.0067598	374091/378424/395122/395290/395715/395767/395924/395995/396086/396199/396303/415739/416237/417286/418281/419000/419125/419423/421007/421384/421791/422684/422733/423168/423328/423697/424512/426109/426152/426667/426961/427379/428269/769754/771027/772264	36
	CC	GO:0031981	nuclear lumen	31/114	318/2139	0.000327544	0.0131673	0.0122053	395122/395290/395715/395767/395924/395995/396086/396199/396303/415739/416237/417286/418281/419000/419125/421007/421384/421791/422684/422733/423168/423328/424512/426109/426152/426667/427379/428269/769754/771027/772264	31
	CC	GO:0005654	nucleoplasm	23/114	240/2139	0.00291882	0.092038	0.0853141	395122/395290/395715/395767/395924/395995/396086/396303/415739/418281/419000/419125/421007/421791/422684/422733/423168/423328/424512/426667/427379/769754/772264	23
	CC	GO:0090575	RNA polymerase II transcription factor complex	5/114	20/2139	0.0032053	0.092038	0.0853141	386582/395995/396142/419000/769754	5
	CC	GO:0005768	endosome	11/114	89/2139	0.00648176	0.14641	0.135714	374125/386572/396303/415817/416006/419150/419423/420234/422807/424277/424317	11
	CC	GO:0000784	nuclear chromosome, telomeric region	4/114	15/2139	0.00661387	0.14641	0.135714	395122/395767/396086/428269	4
	CC	GO:0044451	nucleoplasm part	13/114	116/2139	0.00728407	0.14641	0.135714	395924/395995/415739/418281/419000/421007/421791/422733/423168/423328/426667/769754/772264	13
	CC	GO:0000781	chromosome, telomeric region	4/114	18/2139	0.0130985	0.239346	0.221861	395122/395767/396086/428269	4
	CC	GO:0044798	nuclear transcription factor complex	5/114	28/2139	0.0144417	0.241899	0.224227	386582/395995/396142/419000/769754	5
	CC	GO:0005770	late endosome	4/114	23/2139	0.0308756	0.396224	0.367278	374125/396303/419150/419423	4
	CC	GO:0005730	nucleolus	8/114	71/2139	0.0324239	0.396224	0.367278	396199/415739/416237/417286/421384/426152/769754/771027	8
	CC	GO:0005667	transcription factor complex	7/114	59/2139	0.0346885	0.396224	0.367278	386582/395995/396142/419000/427425/768680/769754	7
	CC	GO:0009898	cytoplasmic side of plasma membrane	3/114	14/2139	0.0348904	0.396224	0.367278	374125/418781/419150	3
	CC	GO:0005769	early endosome	5/114	35/2139	0.0354828	0.396224	0.367278	374125/415817/420234/424277/424317	5
	CC	GO:0016607	nuclear speck	5/114	35/2139	0.0354828	0.396224	0.367278	395924/422733/423168/426667/772264	5
	CC	GO:1902494	catalytic complex	14/114	159/2139	0.0392886	0.415632	0.385268	395995/396019/418281/420668/422684/423328/423669/423697/423970/425542/426109/426117/769754/100859604	14
	CC	GO:0016604	nuclear body	7/114	63/2139	0.0472552	0.416154	0.385751	395924/415739/421007/422733/423168/426667/772264	7
	CC	GO:0000323	lytic vacuole	5/114	38/2139	0.0483694	0.416154	0.385751	374125/396303/396329/417489/427466	5
	CC	GO:0005764	lysosome	5/114	38/2139	0.0483694	0.416154	0.385751	374125/396303/396329/417489/427466	5
	CC	GO:0012505	endomembrane system	27/114	372/2139	0.0488404	0.416154	0.385751	373914/374091/374125/386572/395290/395811/396153/396287/396303/415817/416006/419150/419423/420234/421152/421464/421480/421804/422467/422807/423063/423815/424277/424317/425542/426152/426961	27
	CC	GO:0031902	late endosome membrane	3/114	16/2139	0.04969	0.416154	0.385751	374125/396303/419150	3
	MF	GO:0140096	catalytic activity, acting on a protein	24/104	249/1910	0.00268905	0.65075	0.65075	373914/374012/374075/374091/378424/395924/395996/396019/396199/396303/396329/415419/415817/416237/419957/421804/422704/423328/423669/423815/423970/426117/426961/427466	24
	MF	GO:0008234	cysteine-type peptidase activity	5/104	27/1910	0.0134348	0.746048	0.746048	378424/395996/396329/415817/427466	5
	MF	GO:0016787	hydrolase activity	26/104	313/1910	0.0135523	0.746048	0.746048	378424/395497/395767/395996/396019/396086/396146/396153/396329/415817/416237/416777/417840/418802/419125/420668/421007/422704/422733/423328/423697/423970/424390/427116/427466/428269	26
	MF	GO:0004197	cysteine-type endopeptidase activity	4/104	19/1910	0.0170624	0.746048	0.746048	395996/396329/415817/427466	4
	MF	GO:0019003	GDP binding	3/104	11/1910	0.0187898	0.746048	0.746048	396153/417840/420668	3
	MF	GO:0036094	small molecule binding	28/104	356/1910	0.0209717	0.746048	0.746048	374075/395497/395767/395924/395988/396086/396146/396153/396199/396260/396517/415419/416402/416777/417840/418802/419125/419957/420504/420668/420689/422792/422807/423669/423697/424390/426356/100859604	28
	MF	GO:0015291	secondary active transmembrane transporter activity	3/104	12/1910	0.0240774	0.746048	0.746048	395811/422467/422898	3
	MF	GO:0000166	nucleotide binding	24/104	306/1910	0.0342007	0.746048	0.746048	374075/395497/395767/395924/396086/396146/396153/396199/415419/416402/416777/417840/418802/419125/419957/420504/420668/420689/422792/422807/423669/423697/424390/100859604	24
	MF	GO:1901265	nucleoside phosphate binding	24/104	306/1910	0.0342007	0.746048	0.746048	374075/395497/395767/395924/396086/396146/396153/396199/415419/416402/416777/417840/418802/419125/419957/420504/420668/420689/422792/422807/423669/423697/424390/100859604	24
	MF	GO:0003697	single-stranded DNA binding	3/104	14/1910	0.0368066	0.746048	0.746048	396086/419125/421007	3
	MF	GO:0140097	catalytic activity, acting on DNA	5/104	36/1910	0.0425865	0.746048	0.746048	395767/396086/421007/423697/428269	5
	MF	GO:0140098	catalytic activity, acting on RNA	5/104	37/1910	0.0471796	0.746048	0.746048	422684/422733/423697/431184/100859604	5
greenyellow	BP	GO:0008203	cholesterol metabolic process	3/40	16/2032	0.00331493	0.733216	0.733216	373947/395421/396154	3
	BP	GO:1902652	secondary alcohol metabolic process	3/40	16/2032	0.00331493	0.733216	0.733216	373947/395421/396154	3
	BP	GO:0016125	sterol metabolic process	3/40	20/2032	0.00638947	0.733216	0.733216	373947/395421/396154	3
	BP	GO:0006066	alcohol metabolic process	4/40	40/2032	0.00706082	0.733216	0.733216	373947/395421/395729/396154	4
	BP	GO:0008202	steroid metabolic process	3/40	27/2032	0.0149041	0.733216	0.733216	373947/395421/396154	3
	BP	GO:0006898	receptor-mediated endocytosis	2/40	10/2032	0.0153908	0.733216	0.733216	396154/419533	2
	BP	GO:0045639	positive regulation of myeloid cell differentiation	2/40	10/2032	0.0153908	0.733216	0.733216	396028/100858404	2
	BP	GO:0007098	centrosome cycle	2/40	12/2032	0.0220191	0.733216	0.733216	374260/424873	2
	BP	GO:0042770	signal transduction in response to DNA damage	2/40	12/2032	0.0220191	0.733216	0.733216	374260/424873	2
	BP	GO:0000226	microtubule cytoskeleton organization	4/40	59/2032	0.0268806	0.733216	0.733216	374260/396416/417255/424873	4
	BP	GO:1901615	organic hydroxy compound metabolic process	4/40	60/2032	0.0283977	0.733216	0.733216	373947/395421/395729/396154	4
	BP	GO:0006694	steroid biosynthetic process	2/40	15/2032	0.0337527	0.733216	0.733216	373947/395421	2
	BP	GO:0043542	endothelial cell migration	2/40	15/2032	0.0337527	0.733216	0.733216	396416/419533	2
	BP	GO:0051651	maintenance of location in cell	2/40	15/2032	0.0337527	0.733216	0.733216	374163/424869	2
	BP	GO:0031023	microtubule organizing center organization	2/40	16/2032	0.038101	0.733216	0.733216	374260/424873	2
	BP	GO:1903708	positive regulation of hemopoiesis	2/40	16/2032	0.038101	0.733216	0.733216	396028/100858404	2
	BP	GO:0000077	DNA damage checkpoint	2/40	18/2032	0.0473957	0.733216	0.733216	374260/424873	2
	BP	GO:0008360	regulation of cell shape	2/40	18/2032	0.0473957	0.733216	0.733216	396416/424869	2
	BP	GO:0007017	microtubule-based process	4/40	71/2032	0.048478	0.733216	0.733216	374260/396416/417255/424873	4
	CC	GO:0030027	lamellipodium	3/42	26/2139	0.0133722	0.687024	0.687024	396028/396416/422247	3
	CC	GO:0005783	endoplasmic reticulum	8/42	167/2139	0.0138365	0.687024	0.687024	374163/414142/415539/418112/419533/424897/426048/429380	8
	CC	GO:0000922	spindle pole	2/42	15/2139	0.0336237	0.687024	0.687024	424869/424873	2
	CC	GO:0012505	endomembrane system	12/42	372/2139	0.0483325	0.687024	0.687024	374163/396154/396466/414142/415539/418112/419533/424897/425091/426048/428748/429380	12
	MF	GO:0016836	hydro-lyase activity	2/34	13/1910	0.0212233	0.682569	0.681883	395729/415539	2
	MF	GO:0019955	cytokine binding	2/34	13/1910	0.0212233	0.682569	0.681883	395885/425091	2
	MF	GO:0019902	phosphatase binding	2/34	14/1910	0.0244869	0.682569	0.681883	395093/396416	2
	MF	GO:0019903	protein phosphatase binding	2/34	14/1910	0.0244869	0.682569	0.681883	395093/396416	2
	MF	GO:0016835	carbon-oxygen lyase activity	2/34	15/1910	0.0279422	0.682569	0.681883	395729/415539	2
	MF	GO:0004713	protein tyrosine kinase activity	3/34	38/1910	0.028433	0.682569	0.681883	395107/396416/396515	3
	MF	GO:0005126	cytokine receptor binding	3/34	39/1910	0.030433	0.682569	0.681883	395885/396028/396466	3
	MF	GO:0016491	oxidoreductase activity	5/34	107/1910	0.0380999	0.742804	0.742057	373947/395729/408034/414142/419533	5
lightcyan	BP	GO:0048511	rhythmic process	3/18	33/2032	0.00269855	0.56212	0.558115	374093/374115/395433	3
	BP	GO:0043487	regulation of RNA stability	2/18	12/2032	0.00464282	0.56212	0.558115	395953/426544	2
	BP	GO:0043488	regulation of mRNA stability	2/18	12/2032	0.00464282	0.56212	0.558115	395953/426544	2
	BP	GO:0061013	regulation of mRNA catabolic process	2/18	13/2032	0.00545823	0.56212	0.558115	395953/426544	2
	BP	GO:0007623	circadian rhythm	2/18	17/2032	0.00931919	0.56212	0.558115	374115/395433	2
	BP	GO:0010608	posttranscriptional regulation of gene expression	3/18	52/2032	0.00983471	0.56212	0.558115	395953/420617/426544	3
	BP	GO:0051028	mRNA transport	2/18	18/2032	0.0104293	0.56212	0.558115	395953/420617	2
	BP	GO:0031330	negative regulation of cellular catabolic process	2/18	23/2032	0.0167998	0.56212	0.558115	395953/426544	2
	BP	GO:0009894	regulation of catabolic process	3/18	64/2032	0.0173444	0.56212	0.558115	374115/395953/426544	3
	BP	GO:0006402	mRNA catabolic process	2/18	24/2032	0.0182314	0.56212	0.558115	395953/426544	2
	BP	GO:0009895	negative regulation of catabolic process	2/18	25/2032	0.0197133	0.56212	0.558115	395953/426544	2
	BP	GO:0006403	RNA localization	2/18	27/2032	0.0228246	0.56212	0.558115	395953/420617	2
	BP	GO:0050657	nucleic acid transport	2/18	27/2032	0.0228246	0.56212	0.558115	395953/420617	2
	BP	GO:0050658	RNA transport	2/18	27/2032	0.0228246	0.56212	0.558115	395953/420617	2
	BP	GO:0051236	establishment of RNA localization	2/18	27/2032	0.0228246	0.56212	0.558115	395953/420617	2
	BP	GO:0043603	cellular amide metabolic process	4/18	130/2032	0.024254	0.56212	0.558115	373936/395953/420617/423028	4
	BP	GO:0006401	RNA catabolic process	2/18	28/2032	0.0244522	0.56212	0.558115	395953/426544	2
	BP	GO:0015931	nucleobase-containing compound transport	2/18	29/2032	0.0261266	0.56212	0.558115	395953/420617	2
	BP	GO:0060828	regulation of canonical Wnt signaling pathway	2/18	30/2032	0.0278469	0.56212	0.558115	374115/396023	2
	BP	GO:1903311	regulation of mRNA metabolic process	2/18	30/2032	0.0278469	0.56212	0.558115	395953/426544	2
	BP	GO:0051253	negative regulation of RNA metabolic process	4/18	151/2032	0.0394683	0.56212	0.558115	374115/395953/426381/426544	4
	BP	GO:0006412	translation	3/18	93/2032	0.0459834	0.56212	0.558115	373936/395953/420617	3
	BP	GO:0043043	peptide biosynthetic process	3/18	94/2032	0.0472364	0.56212	0.558115	373936/395953/420617	3
	BP	GO:0030111	regulation of Wnt signaling pathway	2/18	40/2032	0.0473957	0.56212	0.558115	374115/396023	2
	BP	GO:0060070	canonical Wnt signaling pathway	2/18	40/2032	0.0473957	0.56212	0.558115	374115/396023	2
	BP	GO:0044265	cellular macromolecule catabolic process	3/18	96/2032	0.0497945	0.56212	0.558115	374115/395953/426544	3
	CC	GO:0036464	cytoplasmic ribonucleoprotein granule	2/19	22/2139	0.0155373	0.37325	0.362411	374115/395953	2
	CC	GO:0044463	cell projection part	4/19	120/2139	0.0189401	0.37325	0.362411	374093/395643/395953/415627	4
	CC	GO:0120038	plasma membrane bounded cell projection part	4/19	120/2139	0.0189401	0.37325	0.362411	374093/395643/395953/415627	4
	CC	GO:0035770	ribonucleoprotein granule	2/19	25/2139	0.0198612	0.37325	0.362411	374115/395953	2
	CC	GO:0030027	lamellipodium	2/19	26/2139	0.0214031	0.37325	0.362411	395643/395953	2
	CC	GO:0044441	ciliary part	2/19	30/2139	0.0280494	0.37325	0.362411	374093/415627	2
	CC	GO:0031974	membrane-enclosed lumen	7/19	378/2139	0.0368697	0.37325	0.362411	373936/374115/395643/395953/417159/419053/426381	7
	CC	GO:0043233	organelle lumen	7/19	378/2139	0.0368697	0.37325	0.362411	373936/374115/395643/395953/417159/419053/426381	7
	CC	GO:0070013	intracellular organelle lumen	7/19	378/2139	0.0368697	0.37325	0.362411	373936/374115/395643/395953/417159/419053/426381	7
	MF	GO:0000980	RNA polymerase II distal enhancer sequence-specific DNA binding	2/18	11/1910	0.00438894	0.300138	0.29762	374115/395433	2
	MF	GO:0001158	enhancer sequence-specific DNA binding	2/18	18/1910	0.0117412	0.300138	0.29762	374115/395433	2
	MF	GO:0035326	enhancer binding	2/18	19/1910	0.0130495	0.300138	0.29762	374115/395433	2
	MF	GO:0003729	mRNA binding	2/18	36/1910	0.0437415	0.32741	0.324663	395953/420617	2
lightyellow	BP	GO:0006405	RNA export from nucleus	2/18	10/2032	0.00319901	0.387783	0.381143	374071/424921	2
	BP	GO:0050778	positive regulation of immune response	3/18	48/2032	0.00786999	0.387783	0.381143	374268/396239/424316	3
	BP	GO:0050878	regulation of body fluid levels	2/18	17/2032	0.00931919	0.387783	0.381143	395594/395876	2
	BP	GO:0019827	stem cell population maintenance	2/18	18/2032	0.0104293	0.387783	0.381143	396239/424316	2
	BP	GO:0010810	regulation of cell-substrate adhesion	2/18	19/2032	0.0115953	0.387783	0.381143	396100/396239	2
	BP	GO:0098727	maintenance of cell number	2/18	19/2032	0.0115953	0.387783	0.381143	396239/424316	2
	BP	GO:0007010	cytoskeleton organization	5/18	167/2032	0.0125266	0.387783	0.381143	395688/396100/396239/421626/424471	5
	BP	GO:0051168	nuclear export	2/18	20/2032	0.0128163	0.387783	0.381143	374071/424921	2
	BP	GO:0050776	regulation of immune response	3/18	58/2032	0.0132807	0.387783	0.381143	374268/396239/424316	3
	BP	GO:0000226	microtubule cytoskeleton organization	3/18	59/2032	0.0139146	0.387783	0.381143	396100/421626/424471	3
	BP	GO:0006397	mRNA processing	3/18	62/2032	0.0159201	0.387783	0.381143	374071/416157/421236	3
	BP	GO:0060322	head development	3/18	70/2032	0.0220404	0.387783	0.381143	395250/396100/396239	3
	BP	GO:0002757	immune response-activating signal transduction	2/18	27/2032	0.0228246	0.387783	0.381143	374268/396239	2
	BP	GO:0006403	RNA localization	2/18	27/2032	0.0228246	0.387783	0.381143	374071/424921	2
	BP	GO:0050657	nucleic acid transport	2/18	27/2032	0.0228246	0.387783	0.381143	374071/424921	2
	BP	GO:0050658	RNA transport	2/18	27/2032	0.0228246	0.387783	0.381143	374071/424921	2
	BP	GO:0051236	establishment of RNA localization	2/18	27/2032	0.0228246	0.387783	0.381143	374071/424921	2
	BP	GO:0007017	microtubule-based process	3/18	71/2032	0.0228853	0.387783	0.381143	396100/421626/424471	3
	BP	GO:0044262	cellular carbohydrate metabolic process	2/18	28/2032	0.0244522	0.387783	0.381143	395594/396239	2
	BP	GO:0002764	immune response-regulating signaling pathway	2/18	29/2032	0.0261266	0.387783	0.381143	374268/396239	2
	BP	GO:0015931	nucleobase-containing compound transport	2/18	29/2032	0.0261266	0.387783	0.381143	374071/424921	2
	BP	GO:0048584	positive regulation of response to stimulus	5/18	201/2032	0.0264264	0.387783	0.381143	374071/374268/395876/396239/424316	5
	BP	GO:0002684	positive regulation of immune system process	3/18	75/2032	0.0264432	0.387783	0.381143	374268/396239/424316	3
	BP	GO:0016071	mRNA metabolic process	3/18	78/2032	0.0292995	0.387783	0.381143	374071/416157/421236	3
	BP	GO:0060627	regulation of vesicle-mediated transport	2/18	31/2032	0.0296124	0.387783	0.381143	395688/396239	2
	BP	GO:0031589	cell-substrate adhesion	2/18	32/2032	0.0314221	0.387783	0.381143	396100/396239	2
	BP	GO:0046907	intracellular transport	4/18	142/2032	0.0323944	0.387783	0.381143	374071/396239/419190/424921	4
	BP	GO:0048583	regulation of response to stimulus	7/18	375/2032	0.033985	0.387783	0.381143	374071/374268/395688/395876/396239/419190/424316	7
	BP	GO:0002253	activation of immune response	2/18	34/2032	0.0351709	0.387783	0.381143	374268/396239	2
	BP	GO:0045165	cell fate commitment	2/18	34/2032	0.0351709	0.387783	0.381143	396239/396250	2
	BP	GO:0000375	RNA splicing, via transesterification reactions	2/18	35/2032	0.0371085	0.387783	0.381143	374071/416157	2
	BP	GO:0051249	regulation of lymphocyte activation	2/18	35/2032	0.0371085	0.387783	0.381143	396239/424316	2
	BP	GO:0009967	positive regulation of signal transduction	4/18	151/2032	0.0394683	0.387783	0.381143	374071/374268/395876/396239	4
	BP	GO:0009966	regulation of signal transduction	6/18	303/2032	0.0401209	0.387783	0.381143	374071/374268/395688/395876/396239/419190	6
	BP	GO:0006913	nucleocytoplasmic transport	2/18	37/2032	0.0411058	0.387783	0.381143	374071/424921	2
	BP	GO:0032956	regulation of actin cytoskeleton organization	2/18	37/2032	0.0411058	0.387783	0.381143	396100/396239	2
	BP	GO:0051169	nuclear transport	2/18	37/2032	0.0411058	0.387783	0.381143	374071/424921	2
	BP	GO:0030036	actin cytoskeleton organization	3/18	89/2032	0.0411456	0.387783	0.381143	395688/396100/396239	3
	BP	GO:0002694	regulation of leukocyte activation	2/18	38/2032	0.043164	0.387783	0.381143	396239/424316	2
	BP	GO:0032386	regulation of intracellular transport	2/18	38/2032	0.043164	0.387783	0.381143	374071/396239	2
	BP	GO:0032270	positive regulation of cellular protein metabolic process	4/18	157/2032	0.0446553	0.387783	0.381143	374071/396100/396239/424316	4
	BP	GO:0030029	actin filament-based process	3/18	94/2032	0.0472364	0.387783	0.381143	395688/396100/396239	3
	BP	GO:0032970	regulation of actin filament-based process	2/18	40/2032	0.0473957	0.387783	0.381143	396100/396239	2
	BP	GO:0050865	regulation of cell activation	2/18	40/2032	0.0473957	0.387783	0.381143	396239/424316	2
	CC	GO:0031965	nuclear membrane	3/25	30/2139	0.00465199	0.395419	0.391747	396222/423977/424316	3
	CC	GO:0005635	nuclear envelope	3/25	47/2139	0.0162977	0.635205	0.629305	396222/423977/424316	3
	CC	GO:0044428	nuclear part	9/25	400/2139	0.0308803	0.635205	0.629305	396222/396250/416157/418765/421236/423977/424316/424921/426384	9
	CC	GO:0015630	microtubule cytoskeleton	4/25	114/2139	0.0406553	0.635205	0.629305	421626/424316/424471/425013	4
	CC	GO:0005815	microtubule organizing center	3/25	72/2139	0.0494832	0.635205	0.629305	421626/424471/425013	3
	MF	GO:0019904	protein domain specific binding	3/20	58/1910	0.020988	0.662439	0.662439	374071/396250/419190	3
midnightblue	BP	GO:0007155	cell adhesion	5/18	157/2032	0.00968856	0.707374	0.707374	395450/395560/396475/414745/424231	5
	BP	GO:0022610	biological adhesion	5/18	157/2032	0.00968856	0.707374	0.707374	395450/395560/396475/414745/424231	5
	BP	GO:0000070	mitotic sister chromatid segregation	2/18	20/2032	0.0128163	0.707374	0.707374	415745/418910	2
	BP	GO:0000819	sister chromatid segregation	2/18	27/2032	0.0228246	0.707374	0.707374	415745/418910	2
	BP	GO:0007417	central nervous system development	3/18	84/2032	0.0354944	0.707374	0.707374	395560/396475/414745	3
	BP	GO:0140014	mitotic nuclear division	2/18	38/2032	0.043164	0.707374	0.707374	415745/418910	2
	BP	GO:0098813	nuclear chromosome segregation	2/18	39/2032	0.0452609	0.707374	0.707374	415745/418910	2
	CC	GO:0031225	anchored component of membrane	2/18	27/2139	0.0207333	0.527185	0.527185	395450/395994	2
	CC	GO:0098793	presynapse	2/18	33/2139	0.0302735	0.527185	0.527185	395560/414745	2
	MF	GO:0046872	metal ion binding	8/15	473/1910	0.015963	0.47828	0.47828	395351/395560/395707/395961/414745/416106/423305/423421	8
	MF	GO:0043169	cation binding	8/15	487/1910	0.0190728	0.47828	0.47828	395351/395560/395707/395961/414745/416106/423305/423421	8
	MF	GO:0005539	glycosaminoglycan binding	2/15	30/1910	0.0220623	0.47828	0.47828	395560/396475	2
orange	BP	GO:0006493	protein O-linked glycosylation	1/10	10/2032	0.0482415	0.607902	0.607902	422491	1
	BP	GO:0048144	fibroblast proliferation	1/10	10/2032	0.0482415	0.607902	0.607902	396085	1
	CC	GO:0012505	endomembrane system	5/10	372/2139	0.0182299	0.388764	0.388764	420056/420281/422312/422491/428081	5
	CC	GO:0005635	nuclear envelope	2/10	47/2139	0.0190099	0.388764	0.388764	422312/428081	2
	CC	GO:0030660	Golgi-associated vesicle membrane	1/10	10/2139	0.045874	0.388764	0.388764	420056	1
	MF	GO:0048029	monosaccharide binding	1/9	10/1910	0.0462405	0.542642	0.542642	420281	1
paleturquoise	BP	GO:0051216	cartilage development	3/8	51/2032	0.00076381	0.0794601	0.0628011	395327/395679/396209	3
	BP	GO:0061448	connective tissue development	3/8	54/2032	0.000904648	0.0794601	0.0628011	395327/395679/396209	3
	BP	GO:0001657	ureteric bud development	2/8	15/2032	0.00138867	0.0794601	0.0628011	395327/395679	2
	BP	GO:0001823	mesonephros development	2/8	16/2032	0.00158392	0.0794601	0.0628011	395327/395679	2
	BP	GO:0072163	mesonephric epithelium development	2/8	16/2032	0.00158392	0.0794601	0.0628011	395327/395679	2
	BP	GO:0072164	mesonephric tubule development	2/8	16/2032	0.00158392	0.0794601	0.0628011	395327/395679	2
	BP	GO:0072073	kidney epithelium development	2/8	18/2032	0.00201154	0.086496	0.068362	395327/395679	2
	BP	GO:0001822	kidney development	2/8	22/2032	0.00301311	0.0969919	0.0766574	395327/395679	2
	BP	GO:0072001	renal system development	2/8	23/2032	0.00329355	0.0969919	0.0766574	395327/395679	2
	BP	GO:0001501	skeletal system development	3/8	89/2032	0.00387757	0.0969919	0.0766574	395327/395679/396209	3
	BP	GO:2000027	regulation of animal organ morphogenesis	2/8	26/2032	0.00420582	0.0969919	0.0766574	395327/396209	2
	BP	GO:0001655	urogenital system development	2/8	29/2032	0.00522295	0.0969919	0.0766574	395327/395679	2
	BP	GO:0045893	positive regulation of transcription, DNA-templated	4/8	210/2032	0.00555418	0.0969919	0.0766574	395327/395679/396209/777548	4
	BP	GO:0002062	chondrocyte differentiation	2/8	30/2032	0.00558496	0.0969919	0.0766574	395327/396209	2
	BP	GO:0060173	limb development	2/8	31/2032	0.00595832	0.0969919	0.0766574	395150/395327	2
	BP	GO:0035295	tube development	3/8	105/2032	0.00620935	0.0969919	0.0766574	395327/395679/396209	3
	BP	GO:0048736	appendage development	2/8	32/2032	0.00634298	0.0969919	0.0766574	395150/395327	2
	BP	GO:0060429	epithelium development	3/8	106/2032	0.00637806	0.0969919	0.0766574	395327/395679/396209	3
	BP	GO:1902680	positive regulation of RNA biosynthetic process	4/8	220/2032	0.00658595	0.0969919	0.0766574	395327/395679/396209/777548	4
	BP	GO:1903508	positive regulation of nucleic acid-templated transcription	4/8	220/2032	0.00658595	0.0969919	0.0766574	395327/395679/396209/777548	4
	BP	GO:0045165	cell fate commitment	2/8	34/2032	0.00714587	0.0969919	0.0766574	395327/395679	2
	BP	GO:0051254	positive regulation of RNA metabolic process	4/8	230/2032	0.00774368	0.0969919	0.0766574	395327/395679/396209/777548	4
	BP	GO:0009952	anterior/posterior pattern specification	2/8	36/2032	0.00799306	0.0969919	0.0766574	395327/777548	2
	BP	GO:0010557	positive regulation of macromolecule biosynthetic process	4/8	237/2032	0.00863303	0.0969919	0.0766574	395327/395679/396209/777548	4
	BP	GO:0045935	positive regulation of nucleobase-containing compound metabolic process	4/8	245/2032	0.00973269	0.0969919	0.0766574	395327/395679/396209/777548	4
	BP	GO:0031328	positive regulation of cellular biosynthetic process	4/8	249/2032	0.0103169	0.0969919	0.0766574	395327/395679/396209/777548	4
	BP	GO:0006355	regulation of transcription, DNA-templated	5/8	408/2032	0.0104401	0.0969919	0.0766574	395327/395679/396109/396209/777548	5
	BP	GO:0010628	positive regulation of gene expression	4/8	251/2032	0.0106178	0.0969919	0.0766574	395327/395679/396209/777548	4
	BP	GO:0006357	regulation of transcription by RNA polymerase II	4/8	252/2032	0.0107705	0.0969919	0.0766574	395679/396109/396209/777548	4
	BP	GO:0007276	gamete generation	2/8	42/2032	0.0107948	0.0969919	0.0766574	395327/395679	2
	BP	GO:0009891	positive regulation of biosynthetic process	4/8	253/2032	0.0109247	0.0969919	0.0766574	395327/395679/396209/777548	4
	BP	GO:1903506	regulation of nucleic acid-templated transcription	5/8	415/2032	0.011256	0.0969919	0.0766574	395327/395679/396109/396209/777548	5
	BP	GO:2001141	regulation of RNA biosynthetic process	5/8	415/2032	0.011256	0.0969919	0.0766574	395327/395679/396109/396209/777548	5
	BP	GO:0060348	bone development	2/8	43/2032	0.0112989	0.0969919	0.0766574	395327/395679	2
	BP	GO:0006351	transcription, DNA-templated	5/8	416/2032	0.0113763	0.0969919	0.0766574	395327/395679/396109/396209/777548	5
	BP	GO:0006366	transcription by RNA polymerase II	4/8	258/2032	0.0117182	0.0969919	0.0766574	395679/396109/396209/777548	4
	BP	GO:0032774	RNA biosynthetic process	5/8	423/2032	0.0122448	0.0969919	0.0766574	395327/395679/396109/396209/777548	5
	BP	GO:0097659	nucleic acid-templated transcription	5/8	423/2032	0.0122448	0.0969919	0.0766574	395327/395679/396109/396209/777548	5
	BP	GO:0051252	regulation of RNA metabolic process	5/8	439/2032	0.0144116	0.109018	0.086162	395327/395679/396109/396209/777548	5
	BP	GO:0019953	sexual reproduction	2/8	50/2032	0.0151168	0.109018	0.086162	395327/395679	2
	BP	GO:0044703	multi-organism reproductive process	2/8	50/2032	0.0151168	0.109018	0.086162	395327/395679	2
	BP	GO:0003006	developmental process involved in reproduction	2/8	51/2032	0.0157026	0.109018	0.086162	395327/395679	2
	BP	GO:0003002	regionalization	2/8	52/2032	0.0162984	0.109018	0.086162	395327/777548	2
	BP	GO:0032504	multicellular organism reproduction	2/8	52/2032	0.0162984	0.109018	0.086162	395327/395679	2
	BP	GO:0048609	multicellular organismal reproductive process	2/8	52/2032	0.0162984	0.109018	0.086162	395327/395679	2
	BP	GO:2000112	regulation of cellular macromolecule biosynthetic process	5/8	455/2032	0.0168455	0.110228	0.0871184	395327/395679/396109/396209/777548	5
	BP	GO:0019219	regulation of nucleobase-containing compound metabolic process	5/8	464/2032	0.0183387	0.116075	0.0917397	395327/395679/396109/396209/777548	5
	BP	GO:0010556	regulation of macromolecule biosynthetic process	5/8	465/2032	0.0185103	0.116075	0.0917397	395327/395679/396109/396209/777548	5
	BP	GO:0045944	positive regulation of transcription by RNA polymerase II	3/8	164/2032	0.0213522	0.130742	0.103332	395679/396209/777548	3
	BP	GO:0031326	regulation of cellular biosynthetic process	5/8	483/2032	0.0218017	0.130742	0.103332	395327/395679/396109/396209/777548	5
	BP	GO:0034654	nucleobase-containing compound biosynthetic process	5/8	486/2032	0.0223885	0.130742	0.103332	395327/395679/396109/396209/777548	5
	BP	GO:0009889	regulation of biosynthetic process	5/8	487/2032	0.0225866	0.130742	0.103332	395327/395679/396109/396209/777548	5
	BP	GO:0007389	pattern specification process	2/8	65/2032	0.0249147	0.137161	0.108405	395327/777548	2
	BP	GO:0010468	regulation of gene expression	5/8	499/2032	0.0250627	0.137161	0.108405	395327/395679/396109/396209/777548	5
	BP	GO:0018130	heterocycle biosynthetic process	5/8	499/2032	0.0250627	0.137161	0.108405	395327/395679/396109/396209/777548	5
	BP	GO:0021954	central nervous system neuron development	1/8	10/2032	0.0387643	0.184355	0.145705	396209	1
	BP	GO:0048332	mesoderm morphogenesis	1/8	10/2032	0.0387643	0.184355	0.145705	395327	1
	BP	GO:0051173	positive regulation of nitrogen compound metabolic process	4/8	367/2032	0.0398735	0.184355	0.145705	395327/395679/396209/777548	4
	BP	GO:0031325	positive regulation of cellular metabolic process	4/8	373/2032	0.0421002	0.184355	0.145705	395327/395679/396209/777548	4
	BP	GO:0045669	positive regulation of osteoblast differentiation	1/8	11/2032	0.0425674	0.184355	0.145705	395679	1
	BP	GO:0060675	ureteric bud morphogenesis	1/8	11/2032	0.0425674	0.184355	0.145705	395327	1
	BP	GO:0061036	positive regulation of cartilage development	1/8	11/2032	0.0425674	0.184355	0.145705	395327	1
	BP	GO:0061333	renal tubule morphogenesis	1/8	11/2032	0.0425674	0.184355	0.145705	395327	1
	BP	GO:0072028	nephron morphogenesis	1/8	11/2032	0.0425674	0.184355	0.145705	395327	1
	BP	GO:0072078	nephron tubule morphogenesis	1/8	11/2032	0.0425674	0.184355	0.145705	395327	1
	BP	GO:0072088	nephron epithelium morphogenesis	1/8	11/2032	0.0425674	0.184355	0.145705	395327	1
	BP	GO:0072171	mesonephric tubule morphogenesis	1/8	11/2032	0.0425674	0.184355	0.145705	395327	1
	BP	GO:0009888	tissue development	3/8	213/2032	0.0427115	0.184355	0.145705	395327/395679/396209	3
	BP	GO:0010604	positive regulation of macromolecule metabolic process	4/8	376/2032	0.0432424	0.184355	0.145705	395327/395679/396209/777548	4
	BP	GO:0050680	negative regulation of epithelial cell proliferation	1/8	12/2032	0.0463573	0.184355	0.145705	396209	1
	BP	GO:0060048	cardiac muscle contraction	1/8	12/2032	0.0463573	0.184355	0.145705	395679	1
	BP	GO:0060993	kidney morphogenesis	1/8	12/2032	0.0463573	0.184355	0.145705	395327	1
	BP	GO:0061326	renal tubule development	1/8	12/2032	0.0463573	0.184355	0.145705	395327	1
	BP	GO:0072080	nephron tubule development	1/8	12/2032	0.0463573	0.184355	0.145705	395327	1
	BP	GO:0000122	negative regulation of transcription by RNA polymerase II	2/8	92/2032	0.0475188	0.184355	0.145705	395679/396209	2
	CC	GO:0005654	nucleoplasm	4/9	240/2139	0.012337	0.207109	0.190758	395150/395327/395679/424717	4
	CC	GO:0005667	transcription factor complex	2/9	59/2139	0.023776	0.207109	0.190758	395327/395679	2
	CC	GO:0031981	nuclear lumen	4/9	318/2139	0.0326216	0.207109	0.190758	395150/395327/395679/424717	4
	MF	GO:0003700	DNA-binding transcription factor activity	4/9	171/1910	0.00546189	0.166784	0.1574	395679/396109/396209/777548	4
	MF	GO:0043565	sequence-specific DNA binding	4/9	193/1910	0.00847191	0.166784	0.1574	395327/395679/396109/777548	4
	MF	GO:0140110	transcription regulator activity	4/9	207/1910	0.0108861	0.166784	0.1574	395679/396109/396209/777548	4
	MF	GO:0000981	DNA-binding transcription factor activity, RNA polymerase II-specific	3/9	108/1910	0.0115023	0.166784	0.1574	396109/396209/777548	3
	MF	GO:0003677	DNA binding	5/9	376/1910	0.018065	0.209554	0.197764	395327/395679/396109/396209/777548	5
	MF	GO:0016782	transferase activity, transferring sulfur-containing groups	1/9	10/1910	0.0462405	0.355403	0.335408	395150	1
red	BP	GO:0061024	membrane organization	8/75	53/2032	0.000548046	0.452688	0.43914	404271/416450/417410/419268/419535/422297/424377/427663	8
	BP	GO:0007163	establishment or maintenance of cell polarity	5/75	22/2032	0.000964854	0.452688	0.43914	395627/419268/421003/421994/770159	5
	BP	GO:0044248	cellular catabolic process	16/75	197/2032	0.00159944	0.452688	0.43914	374079/374178/395277/395365/395874/396188/396547/415332/415906/416450/419268/420018/423979/424377/424599/424926	16
	BP	GO:0090150	establishment of protein localization to membrane	4/75	15/2032	0.00171603	0.452688	0.43914	374079/416450/421994/422297	4
	BP	GO:0061025	membrane fusion	4/75	16/2032	0.00222455	0.452688	0.43914	404271/419268/422297/424377	4
	BP	GO:0007034	vacuolar transport	4/75	17/2032	0.00282838	0.452688	0.43914	417622/419535/420018/422297	4
	BP	GO:0030010	establishment of cell polarity	4/75	17/2032	0.00282838	0.452688	0.43914	419268/421003/421994/770159	4
	BP	GO:0009056	catabolic process	16/75	216/2032	0.00419564	0.452688	0.43914	374079/374178/395277/395365/395874/396188/396547/415332/415906/416450/419268/420018/423979/424377/424599/424926	16
	BP	GO:0006892	post-Golgi vesicle-mediated transport	3/75	10/2032	0.00480868	0.452688	0.43914	374079/421994/422297	3
	BP	GO:0090174	organelle membrane fusion	3/75	10/2032	0.00480868	0.452688	0.43914	404271/422297/424377	3
	BP	GO:1901565	organonitrogen compound catabolic process	10/75	107/2032	0.00496334	0.452688	0.43914	374178/395365/395874/396188/396547/416450/419268/423979/424377/424926	10
	BP	GO:0032103	positive regulation of response to external stimulus	4/75	20/2032	0.00529289	0.452688	0.43914	374079/395277/421003/422297	4
	BP	GO:0006643	membrane lipid metabolic process	3/75	11/2032	0.00643778	0.452688	0.43914	396547/425059/428583	3
	BP	GO:0048284	organelle fusion	3/75	11/2032	0.00643778	0.452688	0.43914	404271/422297/424377	3
	BP	GO:0098876	vesicle-mediated transport to the plasma membrane	3/75	11/2032	0.00643778	0.452688	0.43914	374079/421994/422297	3
	BP	GO:0043603	cellular amide metabolic process	11/75	130/2032	0.00689598	0.452688	0.43914	374188/395835/395958/396262/396547/414895/423992/425059/426126/427256/768824	11
	BP	GO:0032787	monocarboxylic acid metabolic process	6/75	48/2032	0.00738615	0.452688	0.43914	373997/395277/404271/415906/423979/424599	6
	BP	GO:0055114	oxidation-reduction process	10/75	115/2032	0.0082819	0.452688	0.43914	373997/374189/395730/395938/395939/395970/415332/423979/424599/426126	10
	BP	GO:0016192	vesicle-mediated transport	10/75	116/2032	0.00879527	0.452688	0.43914	374079/396191/404271/417622/418145/419535/420018/421994/422297/424377	10
	BP	GO:0016236	macroautophagy	4/75	23/2032	0.0088947	0.452688	0.43914	374079/419268/420018/424377	4
	BP	GO:0002252	immune effector process	6/75	50/2032	0.00902121	0.452688	0.43914	396191/396438/404271/416928/420018/422297	6
	BP	GO:0010256	endomembrane system organization	5/75	36/2032	0.00922309	0.452688	0.43914	374079/416450/419268/419535/421994	5
	BP	GO:0033365	protein localization to organelle	7/75	66/2032	0.00952723	0.452688	0.43914	374079/416450/419268/419535/420018/421994/422297	7
	BP	GO:0010498	proteasomal protein catabolic process	5/75	37/2032	0.0103624	0.452688	0.43914	395874/396188/416450/419268/424926	5
	BP	GO:0046364	monosaccharide biosynthetic process	4/75	24/2032	0.0103797	0.452688	0.43914	415332/415906/416559/424599	4
	BP	GO:0030163	protein catabolic process	8/75	84/2032	0.0106922	0.452688	0.43914	374178/395365/395874/396188/416450/419268/424377/424926	8
	BP	GO:1901575	organic substance catabolic process	13/75	177/2032	0.0108936	0.452688	0.43914	374178/395365/395874/396188/396547/415332/415906/416450/419268/423979/424377/424599/424926	13
	BP	GO:0034599	cellular response to oxidative stress	4/75	25/2032	0.0120168	0.452969	0.439413	395277/395627/395938/404271	4
	BP	GO:0000045	autophagosome assembly	3/75	14/2032	0.0131125	0.452969	0.439413	419268/420018/424377	3
	BP	GO:0001818	negative regulation of cytokine production	3/75	14/2032	0.0131125	0.452969	0.439413	396188/396438/404271	3
	BP	GO:0016482	cytosolic transport	3/75	14/2032	0.0131125	0.452969	0.439413	417622/418145/420018	3
	BP	GO:1905037	autophagosome organization	3/75	14/2032	0.0131125	0.452969	0.439413	419268/420018/424377	3
	BP	GO:0002697	regulation of immune effector process	4/75	26/2032	0.0138114	0.452969	0.439413	396191/396438/404271/422297	4
	BP	GO:0008104	protein localization	15/75	226/2032	0.0153427	0.452969	0.439413	374079/395277/396188/396191/404271/416450/417622/418145/419268/419535/420018/421003/421994/422297/424377	15
	BP	GO:0098657	import into cell	6/75	56/2032	0.0154712	0.452969	0.439413	395277/396191/404271/420018/422297/427662	6
	BP	GO:0002285	lymphocyte activation involved in immune response	3/75	15/2032	0.0159616	0.452969	0.439413	396191/404271/422297	3
	BP	GO:0002449	lymphocyte mediated immunity	3/75	15/2032	0.0159616	0.452969	0.439413	396191/416928/422297	3
	BP	GO:0002460	adaptive immune response based on somatic recombination of immune receptors built from immunoglobulin superfamily domains	3/75	15/2032	0.0159616	0.452969	0.439413	396191/404271/416928	3
	BP	GO:0034614	cellular response to reactive oxygen species	3/75	15/2032	0.0159616	0.452969	0.439413	395277/395938/404271	3
	BP	GO:0005975	carbohydrate metabolic process	6/75	57/2032	0.0167947	0.452969	0.439413	373997/396547/415332/415906/416559/424599	6
	BP	GO:0050776	regulation of immune response	6/75	58/2032	0.0181948	0.452969	0.439413	395277/396191/396438/404271/416928/422297	6
	BP	GO:0017157	regulation of exocytosis	3/75	16/2032	0.0191317	0.452969	0.439413	404271/421994/422297	3
	BP	GO:0098754	detoxification	3/75	16/2032	0.0191317	0.452969	0.439413	395277/395938/100310814	3
	BP	GO:1990748	cellular detoxification	3/75	16/2032	0.0191317	0.452969	0.439413	395277/395938/100310814	3
	BP	GO:0006914	autophagy	5/75	43/2032	0.0192699	0.452969	0.439413	374079/395277/419268/420018/424377	5
	BP	GO:0061919	process utilizing autophagic mechanism	5/75	43/2032	0.0192699	0.452969	0.439413	374079/395277/419268/420018/424377	5
	BP	GO:0051641	cellular localization	15/75	233/2032	0.0199279	0.452969	0.439413	374079/395277/395970/396188/416450/417410/417622/418145/419268/419535/420018/421003/421994/422297/424377	15
	BP	GO:0006575	cellular modified amino acid metabolic process	4/75	29/2032	0.0201858	0.452969	0.439413	395939/414895/426126/427256	4
	BP	GO:0048193	Golgi vesicle transport	4/75	29/2032	0.0201858	0.452969	0.439413	374079/421994/422297/424377	4
	BP	GO:0097237	cellular response to toxic substance	4/75	29/2032	0.0201858	0.452969	0.439413	395277/395938/404271/100310814	4
	BP	GO:0051603	proteolysis involved in cellular protein catabolic process	6/75	60/2032	0.0212325	0.467115	0.453135	395365/395874/396188/416450/419268/424926	6
	BP	GO:0002699	positive regulation of immune effector process	3/75	17/2032	0.0226253	0.479577	0.465225	396191/404271/422297	3
	BP	GO:0005996	monosaccharide metabolic process	4/75	30/2032	0.0226538	0.479577	0.465225	415332/415906/416559/424599	4
	BP	GO:0044257	cellular protein catabolic process	6/75	63/2032	0.0264098	0.53876	0.522636	395365/395874/396188/416450/419268/424926	6
	BP	GO:0051186	cofactor metabolic process	6/75	63/2032	0.0264098	0.53876	0.522636	414895/415332/415906/424599/426126/552895	6
	BP	GO:0045184	establishment of protein localization	11/75	159/2032	0.0286544	0.56256	0.545724	374079/395277/396191/404271/416450/417622/418145/419535/421994/422297/424377	11
	BP	GO:0050778	positive regulation of immune response	5/75	48/2032	0.0297209	0.56256	0.545724	395277/396191/404271/416928/422297	5
	BP	GO:0019752	carboxylic acid metabolic process	8/75	101/2032	0.0299095	0.56256	0.545724	373997/395277/404271/415906/423979/424599/426126/427256	8
	BP	GO:0000302	response to reactive oxygen species	3/75	19/2032	0.0305848	0.56256	0.545724	395277/395938/404271	3
	BP	GO:0016197	endosomal transport	3/75	19/2032	0.0305848	0.56256	0.545724	417622/418145/421994	3
	BP	GO:0046165	alcohol biosynthetic process	3/75	19/2032	0.0305848	0.56256	0.545724	395277/415332/416559	3
	BP	GO:0042176	regulation of protein catabolic process	4/75	33/2032	0.0311294	0.563342	0.546482	374178/396188/424377/424926	4
	BP	GO:0016051	carbohydrate biosynthetic process	4/75	34/2032	0.0343186	0.595818	0.577986	415332/415906/416559/424599	4
	BP	GO:0043161	proteasome-mediated ubiquitin-dependent protein catabolic process	4/75	34/2032	0.0343186	0.595818	0.577986	395874/396188/419268/424926	4
	BP	GO:0043436	oxoacid metabolic process	8/75	104/2032	0.0348766	0.595818	0.577986	373997/395277/404271/415906/423979/424599/426126/427256	8
	BP	GO:0007033	vacuole organization	3/75	20/2032	0.0350481	0.595818	0.577986	419268/420018/424377	3
	BP	GO:0006082	organic acid metabolic process	8/75	105/2032	0.0366509	0.600081	0.582122	373997/395277/404271/415906/423979/424599/426126/427256	8
	BP	GO:0006511	ubiquitin-dependent protein catabolic process	5/75	51/2032	0.0374384	0.600081	0.582122	395365/395874/396188/419268/424926	5
	BP	GO:0072657	protein localization to membrane	4/75	35/2032	0.0376922	0.600081	0.582122	374079/416450/421994/422297	4
	BP	GO:0002181	cytoplasmic translation	3/75	21/2032	0.0398299	0.600081	0.582122	395835/396262/423992	3
	BP	GO:0002443	leukocyte mediated immunity	3/75	21/2032	0.0398299	0.600081	0.582122	396191/416928/422297	3
	BP	GO:0019319	hexose biosynthetic process	3/75	21/2032	0.0398299	0.600081	0.582122	415332/415906/416559	3
	BP	GO:0019941	modification-dependent protein catabolic process	5/75	52/2032	0.0402615	0.600081	0.582122	395365/395874/396188/419268/424926	5
	BP	GO:0043632	modification-dependent macromolecule catabolic process	5/75	52/2032	0.0402615	0.600081	0.582122	395365/395874/396188/419268/424926	5
	BP	GO:0006979	response to oxidative stress	4/75	36/2032	0.0412508	0.600081	0.582122	395277/395627/395938/404271	4
	BP	GO:0006812	cation transport	8/75	108/2032	0.0423407	0.600081	0.582122	374188/395277/395730/395970/396191/396446/422297/427662	8
	BP	GO:0006518	peptide metabolic process	8/75	110/2032	0.0464467	0.600081	0.582122	374188/395835/395958/396262/414895/423992/427256/768824	8
	BP	GO:0002694	regulation of leukocyte activation	4/75	38/2032	0.0489243	0.600081	0.582122	396191/404271/421003/422297	4
	BP	GO:0044255	cellular lipid metabolic process	6/75	73/2032	0.0495275	0.600081	0.582122	396547/404271/416559/423979/425059/428583	6
	BP	GO:0002819	regulation of adaptive immune response	2/75	10/2032	0.0499325	0.600081	0.582122	396191/404271	2
	BP	GO:0002822	regulation of adaptive immune response based on somatic recombination of immune receptors built from immunoglobulin superfamily domains	2/75	10/2032	0.0499325	0.600081	0.582122	396191/404271	2
	BP	GO:0015718	monocarboxylic acid transport	2/75	10/2032	0.0499325	0.600081	0.582122	395383/404271	2
	BP	GO:0046173	polyol biosynthetic process	2/75	10/2032	0.0499325	0.600081	0.582122	415332/416559	2
	BP	GO:0046890	regulation of lipid biosynthetic process	2/75	10/2032	0.0499325	0.600081	0.582122	404271/425059	2
	BP	GO:0048771	tissue remodeling	2/75	10/2032	0.0499325	0.600081	0.582122	396438/404271	2
	BP	GO:0050729	positive regulation of inflammatory response	2/75	10/2032	0.0499325	0.600081	0.582122	395277/422297	2
	BP	GO:0070167	regulation of biomineral tissue development	2/75	10/2032	0.0499325	0.600081	0.582122	395650/396438	2
	BP	GO:0070301	cellular response to hydrogen peroxide	2/75	10/2032	0.0499325	0.600081	0.582122	395277/404271	2
	CC	GO:0098791	Golgi subcompartment	10/81	76/2139	0.000430535	0.0443997	0.0387514	374079/374188/396229/416910/417622/419268/421994/422297/424377/429007	10
	CC	GO:0005829	cytosol	23/81	304/2139	0.000536985	0.0443997	0.0387514	373921/373997/374079/395277/395627/395730/395835/396188/396262/415906/416450/417622/418145/419268/419535/419971/420018/420263/423992/424926/427256/552895/100310814	23
	CC	GO:0044431	Golgi apparatus part	10/81	82/2139	0.000801017	0.0443997	0.0387514	374079/374188/396229/416910/417622/419268/421994/422297/424377/429007	10
	CC	GO:0010008	endosome membrane	8/81	56/2139	0.000965888	0.0443997	0.0387514	395939/404271/417622/418145/419535/420018/421994/422297	8
	CC	GO:0044440	endosomal part	8/81	61/2139	0.0017161	0.0443997	0.0387514	395939/404271/417622/418145/419535/420018/421994/422297	8
	CC	GO:0031984	organelle subcompartment	14/81	157/2139	0.00176885	0.0443997	0.0387514	374079/374188/396229/396446/416910/417622/419268/420018/421994/422297/424377/425059/428583/429007	14
	CC	GO:0042470	melanosome	4/81	15/2139	0.00189482	0.0443997	0.0387514	396188/396191/396447/424377	4
	CC	GO:0048770	pigment granule	4/81	15/2139	0.00189482	0.0443997	0.0387514	396188/396191/396447/424377	4
	CC	GO:0098588	bounding membrane of organelle	15/81	178/2139	0.00212503	0.0443997	0.0387514	374188/395939/396229/396446/404271/416910/417410/417622/418145/419535/420018/421994/422297/424377/429007	15
	CC	GO:0005794	Golgi apparatus	12/81	127/2139	0.00237718	0.0443997	0.0387514	374079/374188/395627/396229/416910/417622/419268/420018/421994/422297/424377/429007	12
	CC	GO:0005802	trans-Golgi network	4/81	16/2139	0.00245425	0.0443997	0.0387514	374079/417622/421994/422297	4
	CC	GO:0005768	endosome	9/81	89/2139	0.00548566	0.086876	0.0758241	374079/395939/404271/417622/418145/419535/420018/421994/422297	9
	CC	GO:0055037	recycling endosome	4/81	20/2139	0.00581996	0.086876	0.0758241	374079/417622/418145/421994	4
	CC	GO:0031090	organelle membrane	18/81	259/2139	0.00642592	0.086876	0.0758241	374188/395939/396229/396446/404271/415332/416910/417410/417622/418145/419535/420018/421994/422297/424377/424482/427663/429007	18
	CC	GO:1905368	peptidase complex	3/81	11/2139	0.00692958	0.086876	0.0758241	395365/395874/424926	3
	CC	GO:0045177	apical part of cell	4/81	21/2139	0.006985	0.086876	0.0758241	374188/404271/421003/422297	4
	CC	GO:0044445	cytosolic part	6/81	48/2139	0.00840755	0.0984178	0.0858976	373921/395835/396262/415906/416450/424926	6
	CC	GO:0044433	cytoplasmic vesicle part	9/81	96/2139	0.00901146	0.0995897	0.0869204	395939/404271/417622/418145/419535/420018/421994/422297/424377	9
	CC	GO:0098805	whole membrane	11/81	132/2139	0.00950857	0.0995897	0.0869204	395277/395939/404271/417410/417622/418145/419535/420018/421994/422297/424377	11
	CC	GO:0031410	cytoplasmic vesicle	13/81	174/2139	0.0119287	0.113038	0.0986581	374079/395939/396188/396191/396447/404271/417622/418145/419535/420018/421994/422297/424377	13
	CC	GO:0097708	intracellular vesicle	13/81	174/2139	0.0119287	0.113038	0.0986581	374079/395939/396188/396191/396447/404271/417622/418145/419535/420018/421994/422297/424377	13
	CC	GO:0005840	ribosome	5/81	39/2139	0.0143963	0.130221	0.113655	373921/395835/395958/396262/423992	5
	CC	GO:0016324	apical plasma membrane	3/81	16/2139	0.0205151	0.16693	0.145694	374188/404271/421003	3
	CC	GO:0022625	cytosolic large ribosomal subunit	3/81	16/2139	0.0205151	0.16693	0.145694	373921/395835/396262	3
	CC	GO:0031982	vesicle	13/81	187/2139	0.020971	0.16693	0.145694	374079/395939/396188/396191/396447/404271/417622/418145/419535/420018/421994/422297/424377	13
	CC	GO:0044432	endoplasmic reticulum part	9/81	111/2139	0.0220998	0.169149	0.14763	374188/396446/396447/420018/421994/422297/424377/425059/428583	9
	CC	GO:0005789	endoplasmic reticulum membrane	8/81	96/2139	0.0263426	0.194155	0.169455	374188/396446/420018/421994/422297/424377/425059/428583	8
	CC	GO:0042175	nuclear outer membrane-endoplasmic reticulum membrane network	8/81	97/2139	0.0278448	0.197897	0.172721	374188/396446/420018/421994/422297/424377/425059/428583	8
	CC	GO:0098827	endoplasmic reticulum subcompartment	8/81	98/2139	0.0294059	0.201785	0.176115	374188/396446/420018/421994/422297/424377/425059/428583	8
	CC	GO:0012505	endomembrane system	21/81	372/2139	0.0320065	0.21231	0.185301	374079/374188/395627/395835/395939/396229/396446/396447/404271/416910/417622/418145/419268/419535/420018/421994/422297/424377/425059/428583/429007	21
	CC	GO:0005739	mitochondrion	10/81	140/2139	0.0355498	0.228207	0.199175	395277/415332/417410/419626/420018/423979/424482/426126/427663/552895	10
	CC	GO:0015934	large ribosomal subunit	3/81	20/2139	0.0374704	0.233019	0.203376	373921/395835/396262	3
	CC	GO:0005773	vacuole	5/81	51/2139	0.0412854	0.248963	0.217291	374079/395970/396547/420018/422297	5
	CC	GO:0030659	cytoplasmic vesicle membrane	4/81	37/2139	0.0488034	0.285643	0.249305	404271/421994/422297/424377	4
	MF	GO:0016616	oxidoreductase activity, acting on the CH-OH group of donors, NAD or NADP as acceptor	4/74	13/1910	0.00113901	0.193687	0.193687	373997/374189/415332/424599	4
	MF	GO:0016614	oxidoreductase activity, acting on CH-OH group of donors	4/74	15/1910	0.0020496	0.193687	0.193687	373997/374189/415332/424599	4
	MF	GO:0016491	oxidoreductase activity	9/74	107/1910	0.0200035	0.785912	0.785912	373997/374189/395730/395938/395939/395970/415332/424599/426126	9
	MF	GO:0016410	N-acyltransferase activity	3/74	16/1910	0.021741	0.785912	0.785912	417656/422021/552895	3
	MF	GO:0016787	hydrolase activity	19/74	313/1910	0.025056	0.785912	0.785912	374188/395277/395650/395874/396229/396446/396547/404271/415906/416559/417410/419626/421994/423871/423979/424144/424926/426126/100857247	19
	MF	GO:0016791	phosphatase activity	4/74	32/1910	0.0328206	0.785912	0.785912	395650/415906/416559/423871	4
salmon	BP	GO:0006486	protein glycosylation	3/30	30/2032	0.00901402	0.804555	0.804555	417163/417789/419177	3
	BP	GO:0043413	macromolecule glycosylation	3/30	30/2032	0.00901402	0.804555	0.804555	417163/417789/419177	3
	BP	GO:0070085	glycosylation	3/30	30/2032	0.00901402	0.804555	0.804555	417163/417789/419177	3
	BP	GO:0044419	interspecies interaction between organisms	3/30	31/2032	0.00988105	0.804555	0.804555	395841/396218/428673	3
	BP	GO:0046474	glycerophospholipid biosynthetic process	2/30	11/2032	0.0106723	0.804555	0.804555	422610/428374	2
	BP	GO:0032006	regulation of TOR signaling	2/30	13/2032	0.0148603	0.804555	0.804555	420909/422610	2
	BP	GO:0001906	cell killing	2/30	14/2032	0.017179	0.804555	0.804555	395841/396218	2
	BP	GO:0045017	glycerolipid biosynthetic process	2/30	14/2032	0.017179	0.804555	0.804555	422610/428374	2
	BP	GO:0008654	phospholipid biosynthetic process	2/30	15/2032	0.0196414	0.804555	0.804555	422610/428374	2
	BP	GO:0035821	modification of morphology or physiology of other organism	2/30	15/2032	0.0196414	0.804555	0.804555	395841/396218	2
	BP	GO:0031929	TOR signaling	2/30	16/2032	0.0222431	0.804555	0.804555	420909/422610	2
	BP	GO:0009101	glycoprotein biosynthetic process	3/30	42/2032	0.022626	0.804555	0.804555	417163/417789/419177	3
	BP	GO:0009100	glycoprotein metabolic process	3/30	46/2032	0.0287572	0.804555	0.804555	417163/417789/419177	3
	BP	GO:0070838	divalent metal ion transport	3/30	49/2032	0.0338831	0.804555	0.804555	396336/423183/428767	3
	BP	GO:0072511	divalent inorganic cation transport	3/30	49/2032	0.0338831	0.804555	0.804555	396336/423183/428767	3
	BP	GO:0006650	glycerophospholipid metabolic process	2/30	24/2032	0.0475656	0.804555	0.804555	422610/428374	2
	BP	GO:0005975	carbohydrate metabolic process	3/30	57/2032	0.04973	0.804555	0.804555	396218/417163/418896	3
	CC	GO:0012505	endomembrane system	13/29	372/2139	0.000502075	0.0276539	0.0254046	395841/395992/396218/396336/416882/417163/419177/421453/422610/423183/428374/428673/771927	13
	CC	GO:0016021	integral component of membrane	15/29	481/2139	0.000502799	0.0276539	0.0254046	378788/396226/417163/417789/419177/419953/420909/421045/421453/422405/422610/423183/428374/428767/771927	15
	CC	GO:0005783	endoplasmic reticulum	7/29	167/2139	0.00557951	0.204582	0.187941	395992/396218/416882/419177/422610/428374/771927	7
	CC	GO:0044432	endoplasmic reticulum part	5/29	111/2139	0.015024	0.289495	0.265948	416882/419177/422610/428374/771927	5
	CC	GO:0031984	organelle subcompartment	6/29	157/2139	0.0163788	0.289495	0.265948	417163/419177/422610/423183/428374/771927	6
	CC	GO:0014069	postsynaptic density	2/29	17/2139	0.0212841	0.289495	0.265948	396336/427955	2
	CC	GO:0032279	asymmetric synapse	2/29	17/2139	0.0212841	0.289495	0.265948	396336/427955	2
	CC	GO:0099572	postsynaptic specialization	2/29	17/2139	0.0212841	0.289495	0.265948	396336/427955	2
	CC	GO:0005794	Golgi apparatus	5/29	127/2139	0.0255986	0.289495	0.265948	396336/417163/421453/423183/771927	5
	CC	GO:0098984	neuron to neuron synapse	2/29	19/2139	0.0263177	0.289495	0.265948	396336/427955	2
	CC	GO:0031982	vesicle	6/29	187/2139	0.035676	0.32058	0.294504	378788/395841/417163/421453/428673/428767	6
	CC	GO:0005789	endoplasmic reticulum membrane	4/29	96/2139	0.0382302	0.32058	0.294504	419177/422610/428374/771927	4
	CC	GO:0042175	nuclear outer membrane-endoplasmic reticulum membrane network	4/29	97/2139	0.0395033	0.32058	0.294504	419177/422610/428374/771927	4
	CC	GO:0098827	endoplasmic reticulum subcompartment	4/29	98/2139	0.0408011	0.32058	0.294504	419177/422610/428374/771927	4
	MF	GO:0005543	phospholipid binding	3/26	30/1910	0.00712807	0.374374	0.363503	418939/427955/428767	3
	MF	GO:0008194	UDP-glycosyltransferase activity	2/26	12/1910	0.0108183	0.374374	0.363503	417163/417789	2
	MF	GO:1901981	phosphatidylinositol phosphate binding	2/26	12/1910	0.0108183	0.374374	0.363503	418939/427955	2
	MF	GO:0060090	molecular adaptor activity	2/26	14/1910	0.0146687	0.374374	0.363503	395733/428767	2
	MF	GO:0035091	phosphatidylinositol binding	2/26	15/1910	0.0167847	0.374374	0.363503	418939/427955	2
	MF	GO:0005262	calcium channel activity	2/26	17/1910	0.0213804	0.374374	0.363503	396336/428767	2
	MF	GO:0042277	peptide binding	2/26	18/1910	0.0238534	0.374374	0.363503	428767/771927	2
	MF	GO:0046873	metal ion transmembrane transporter activity	3/26	48/1910	0.0258189	0.374374	0.363503	396336/423183/428767	3
	MF	GO:0015085	calcium ion transmembrane transporter activity	2/26	23/1910	0.0378375	0.484025	0.46997	396336/428767	2
sienna3	BP	GO:0060536	cartilage morphogenesis	1/4	10/2032	0.0195545	0.308678	0.279011	395954	1
	BP	GO:0003433	chondrocyte development involved in endochondral bone morphogenesis	1/4	11/2032	0.0214941	0.308678	0.279011	395954	1
	BP	GO:0006643	membrane lipid metabolic process	1/4	11/2032	0.0214941	0.308678	0.279011	378907	1
	BP	GO:0003418	growth plate cartilage chondrocyte differentiation	1/4	14/2032	0.0272955	0.308678	0.279011	395954	1
	BP	GO:0008654	phospholipid biosynthetic process	1/4	15/2032	0.0292236	0.308678	0.279011	378907	1
	BP	GO:0097164	ammonium ion metabolic process	1/4	15/2032	0.0292236	0.308678	0.279011	378907	1
	BP	GO:0003413	chondrocyte differentiation involved in endochondral bone morphogenesis	1/4	16/2032	0.0311487	0.308678	0.279011	395954	1
	BP	GO:0002063	chondrocyte development	1/4	17/2032	0.0330711	0.308678	0.279011	395954	1
	BP	GO:0003417	growth plate cartilage development	1/4	18/2032	0.0349905	0.308678	0.279011	395954	1
	BP	GO:0003416	endochondral bone growth	1/4	19/2032	0.0369071	0.308678	0.279011	395954	1
	BP	GO:0098868	bone growth	1/4	19/2032	0.0369071	0.308678	0.279011	395954	1
	BP	GO:0060351	cartilage development involved in endochondral bone morphogenesis	1/4	22/2032	0.0426398	0.326905	0.295486	395954	1
	BP	GO:0060350	endochondral bone morphogenesis	1/4	24/2032	0.0464474	0.328704	0.297113	395954	1
	CC	GO:0030176	integral component of endoplasmic reticulum membrane	1/4	11/2139	0.0204264	0.435787	0.416051	378907	1
	CC	GO:0031227	intrinsic component of endoplasmic reticulum membrane	1/4	12/2139	0.0222677	0.435787	0.416051	378907	1
	CC	GO:0031301	integral component of organelle membrane	1/4	21/2139	0.0387229	0.435787	0.416051	378907	1
	CC	GO:0031300	intrinsic component of organelle membrane	1/4	22/2139	0.0405384	0.435787	0.416051	378907	1
	MF	GO:0003714	transcription corepressor activity	1/4	16/1910	0.0331148	0.313837	0.308331	426529	1
turquoise	BP	GO:0000122	negative regulation of transcription by RNA polymerase II	35/291	92/2032	6.36325e-09	7.06229e-06	5.4945e-06	373854/373943/374116/374148/378779/395097/395245/395390/395502/395802/395858/395904/395920/395952/396055/396164/396165/396207/396208/396210/396266/396339/396341/396431/396500/419106/420839/421168/424702/424756/427887/430882/693248/693250/107051027	35
	BP	GO:0048523	negative regulation of cellular process	112/291	500/2032	8.43259e-09	7.06229e-06	5.4945e-06	373854/373943/373988/374017/374024/374089/374090/374111/374116/374148/374207/374241/378779/378901/386583/395097/395204/395245/395330/395332/395335/395376/395390/395481/395502/395509/395545/395555/395559/395562/395802/395825/395858/395863/395904/395920/395952/395967/395969/396055/396081/396157/396164/396165/396177/396179/396196/396197/396207/396208/396210/396259/396266/396281/396282/396318/396339/…	112
	BP	GO:0007155	cell adhesion	48/291	157/2032	3.64013e-08	1.27631e-05	9.92975e-06	373854/373894/374024/374148/386583/395097/395194/395215/395330/395398/395422/395559/395657/395662/395687/395822/395832/395967/396020/396092/396133/396177/396179/396225/396276/396282/396343/396395/396399/396420/396452/396455/396478/396538/396548/414842/414845/415577/415797/415860/417701/418090/418378/419106/421257/421292/421352/427850	48
	BP	GO:0022610	biological adhesion	48/291	157/2032	3.64013e-08	1.27631e-05	9.92975e-06	373854/373894/374024/374148/386583/395097/395194/395215/395330/395398/395422/395559/395657/395662/395687/395822/395832/395967/396020/396092/396133/396177/396179/396225/396276/396282/396343/396395/396399/396420/396452/396455/396478/396538/396548/414842/414845/415577/415797/415860/417701/418090/418378/419106/421257/421292/421352/427850	48
	BP	GO:0048589	developmental growth	33/291	89/2032	3.80988e-08	1.27631e-05	9.92975e-06	373943/373988/374089/374090/374148/395097/395245/395481/395562/395825/395967/396081/396092/396094/396157/396266/396276/396281/396282/396343/396375/396399/396413/396455/396538/396548/418090/419106/421140/421257/421352/423839/429484	33
	BP	GO:0009887	animal organ morphogenesis	42/291	137/2032	2.73388e-07	7.5834e-05	5.89992e-05	373894/373943/373988/374024/374148/378779/386583/395097/395215/395245/395307/395481/395502/395509/395562/395700/395802/396055/396094/396157/396165/396266/396276/396281/396282/396343/396399/396413/396431/396457/396548/418090/419088/419106/421140/421257/421352/421993/425087/427460/429484/107051027	42
	BP	GO:0007166	cell surface receptor signaling pathway	70/291	283/2032	3.16918e-07	7.5834e-05	5.89992e-05	373885/373943/374017/374024/374089/374090/374148/378779/395097/395101/395132/395186/395245/395266/395330/395335/395445/395509/395545/395559/395562/395572/395700/395786/395789/395806/395822/395825/395839/395952/395967/395971/395993/396045/396081/396094/396114/396157/396165/396177/396179/396225/396259/396282/396294/396353/396399/396413/396420/396452/396513/396516/396538/414842/415475/418090/418308/…	70
	BP	GO:0006357	regulation of transcription by RNA polymerase II	64/291	252/2032	4.19351e-07	8.54816e-05	6.65051e-05	373854/373943/373988/374017/374024/374116/374148/374177/374201/378779/395097/395245/395307/395390/395483/395502/395802/395822/395858/395904/395920/395952/396020/396033/396055/396094/396164/396165/396196/396207/396208/396210/396266/396298/396334/396339/396341/396390/396391/396413/396431/396500/396538/417642/418090/419106/420839/421140/421168/421853/421993/422820/424671/424702/424756/425805/427887/…	64
	BP	GO:0006366	transcription by RNA polymerase II	65/291	258/2032	4.59304e-07	8.54816e-05	6.65051e-05	373854/373943/373988/374017/374024/374116/374148/374177/374201/378779/395097/395245/395307/395390/395483/395502/395802/395822/395858/395904/395920/395952/396020/396033/396055/396074/396094/396164/396165/396196/396207/396208/396210/396266/396298/396334/396339/396341/396390/396391/396413/396431/396500/396538/417642/418090/419106/420839/421140/421168/421853/421993/422820/424671/424702/424756/425805/…	65
	BP	GO:0007399	nervous system development	63/291	249/2032	6.1615e-07	0.000103205	8.02941e-05	373854/373894/373943/374024/374089/374090/374148/374207/395204/395215/395347/395483/395489/395559/395562/395572/395662/395700/395789/395802/395822/395825/395839/395952/395967/395983/395993/396081/396092/396157/396177/396179/396214/396225/396266/396282/396294/396334/396353/396375/396399/396413/396455/396478/396496/396513/396538/418090/419088/419106/419633/421140/421352/423839/425087/425805/426765/…	63
	BP	GO:0030154	cell differentiation	96/291	445/2032	1.41959e-06	0.000216165	0.000168177	373854/373918/373943/373988/374017/374024/374089/374090/374148/374207/378779/386583/395097/395204/395215/395245/395347/395441/395481/395483/395489/395509/395545/395559/395562/395662/395700/395789/395802/395822/395825/395858/395952/395967/395983/396045/396081/396092/396094/396157/396165/396177/396179/396214/396225/396259/396266/396276/396281/396282/396294/396298/396334/396343/396353/396375/396387/…	96
	BP	GO:2000113	negative regulation of cellular macromolecule biosynthetic process	45/291	164/2032	3.30351e-06	0.000439951	0.000342284	373854/373943/374111/374116/374148/374207/378779/395097/395245/395390/395502/395562/395802/395858/395904/395920/395952/395969/396055/396164/396165/396207/396208/396210/396266/396339/396341/396431/396500/415846/416687/418955/419106/419629/420769/420839/421168/422787/424702/424756/427887/430882/693248/693250/107051027	45
	BP	GO:0045892	negative regulation of transcription, DNA-templated	40/291	139/2032	3.41455e-06	0.000439951	0.000342284	373854/373943/374116/374148/374207/378779/395097/395245/395390/395502/395562/395802/395858/395904/395920/395952/396055/396164/396165/396207/396208/396210/396266/396339/396341/396431/396500/415846/418955/419106/420769/420839/421168/424702/424756/427887/430882/693248/693250/107051027	40
	BP	GO:0045934	negative regulation of nucleobase-containing compound metabolic process	45/291	165/2032	3.96588e-06	0.000448908	0.000349253	373854/373943/374116/374148/374207/378779/395097/395245/395390/395502/395562/395802/395858/395904/395920/395952/396055/396164/396165/396207/396208/396210/396266/396318/396339/396341/396431/396500/415577/415846/416687/418092/418955/419106/420769/420839/421168/422787/424702/424756/427887/430882/693248/693250/107051027	45
	BP	GO:0007167	enzyme linked receptor protein signaling pathway	38/291	130/2032	4.07105e-06	0.000448908	0.000349253	373943/374024/374148/378779/395097/395132/395245/395330/395335/395509/395559/395700/395822/395839/395967/395993/396081/396094/396157/396165/396177/396179/396259/396294/396353/396399/396413/396513/396516/396538/418090/418308/419106/421352/423839/424699/428099/428181	38
	BP	GO:0048869	cellular developmental process	97/291	461/2032	4.28808e-06	0.000448908	0.000349253	373854/373918/373943/373988/374017/374024/374089/374090/374148/374207/378779/386583/395097/395204/395215/395245/395347/395441/395481/395483/395489/395509/395545/395559/395562/395662/395700/395789/395802/395822/395825/395858/395952/395967/395983/396045/396081/396092/396094/396133/396157/396165/396177/396179/396214/396225/396259/396266/396276/396281/396282/396294/396298/396334/396343/396353/396375/…	97
	BP	GO:0022008	neurogenesis	49/291	187/2032	4.91075e-06	0.000483854	0.00037644	373854/373943/374089/374090/374148/395204/395215/395347/395483/395489/395559/395562/395662/395700/395822/395825/395952/395967/395983/396081/396092/396157/396177/396179/396214/396266/396282/396294/396334/396353/396375/396413/396455/396478/396513/396538/418090/419088/419106/419633/421140/421352/423839/426765/427460/427850/428099/428181/429484	49
	BP	GO:0035265	organ growth	15/291	31/2032	5.34346e-06	0.000497239	0.000386854	373943/373988/374148/395245/395481/396266/396276/396281/396282/396343/396399/396548/418090/421352/429484	15
	BP	GO:1902679	negative regulation of RNA biosynthetic process	40/291	142/2032	6.17135e-06	0.000516851	0.000402112	373854/373943/374116/374148/374207/378779/395097/395245/395390/395502/395562/395802/395858/395904/395920/395952/396055/396164/396165/396207/396208/396210/396266/396339/396341/396431/396500/415846/418955/419106/420769/420839/421168/424702/424756/427887/430882/693248/693250/107051027	40
	BP	GO:1903507	negative regulation of nucleic acid-templated transcription	40/291	142/2032	6.17135e-06	0.000516851	0.000402112	373854/373943/374116/374148/374207/378779/395097/395245/395390/395502/395562/395802/395858/395904/395920/395952/396055/396164/396165/396207/396208/396210/396266/396339/396341/396431/396500/415846/418955/419106/420769/420839/421168/424702/424756/427887/430882/693248/693250/107051027	40
	BP	GO:0010558	negative regulation of macromolecule biosynthetic process	45/291	169/2032	8.05244e-06	0.000642278	0.000499695	373854/373943/374111/374116/374148/374207/378779/395097/395245/395390/395502/395562/395802/395858/395904/395920/395952/395969/396055/396164/396165/396207/396208/396210/396266/396339/396341/396431/396500/415846/416687/418955/419106/419629/420769/420839/421168/422787/424702/424756/427887/430882/693248/693250/107051027	45
	BP	GO:0009653	anatomical structure morphogenesis	71/291	313/2032	9.09655e-06	0.000670179	0.000521402	373854/373894/373918/373943/373988/374024/374089/374090/374148/374201/378779/386583/395097/395215/395245/395307/395398/395481/395483/395502/395509/395559/395562/395700/395802/395822/395825/395967/396055/396081/396092/396094/396133/396157/396165/396177/396179/396266/396276/396281/396282/396294/396343/396375/396387/396399/396413/396420/396431/396455/396457/396478/396513/396516/396548/418090/418378/…	71
	BP	GO:0031327	negative regulation of cellular biosynthetic process	46/291	175/2032	9.20245e-06	0.000670179	0.000521402	373854/373943/374111/374116/374148/374207/378779/395097/395245/395390/395502/395562/395802/395858/395904/395920/395952/395969/396055/396164/396165/396207/396208/396210/396266/396318/396339/396341/396431/396500/415846/416687/418955/419106/419629/420769/420839/421168/422787/424702/424756/427887/430882/693248/693250/107051027	46
	BP	GO:0019219	regulation of nucleobase-containing compound metabolic process	96/291	464/2032	1.11907e-05	0.000781017	0.000607635	373854/373923/373943/373988/374017/374024/374111/374116/374148/374177/374201/374207/378779/386585/395097/395132/395245/395307/395390/395444/395483/395502/395562/395802/395822/395858/395904/395920/395952/395956/395971/396005/396020/396033/396045/396055/396094/396099/396164/396165/396196/396198/396207/396208/396210/396266/396298/396314/396318/396334/396339/396341/396387/396390/396391/396413/396431/…	96
	BP	GO:0009890	negative regulation of biosynthetic process	46/291	177/2032	1.28275e-05	0.00085944	0.000668648	373854/373943/374111/374116/374148/374207/378779/395097/395245/395390/395502/395562/395802/395858/395904/395920/395952/395969/396055/396164/396165/396207/396208/396210/396266/396318/396339/396341/396431/396500/415846/416687/418955/419106/419629/420769/420839/421168/422787/424702/424756/427887/430882/693248/693250/107051027	46
	BP	GO:0060560	developmental growth involved in morphogenesis	15/291	33/2032	1.40262e-05	0.000903608	0.000703011	374089/374090/374148/395562/395825/395967/396081/396092/396094/396157/396375/396399/396455/421257/423839	15
	BP	GO:0048585	negative regulation of response to stimulus	41/291	152/2032	1.53069e-05	0.000936107	0.000728295	373943/374017/374024/374089/374090/374148/378901/395330/395335/395509/395545/395559/395562/395825/395967/396081/396157/396177/396179/396196/396259/396282/396375/396399/396452/396513/396516/415577/416687/417672/418090/418092/418308/419088/419106/421352/424699/425087/426765/427864/428181	41
	BP	GO:2000112	regulation of cellular macromolecule biosynthetic process	94/291	455/2032	1.56483e-05	0.000936107	0.000728295	373854/373943/373988/374017/374024/374111/374116/374148/374177/374201/374207/378779/386585/395097/395132/395245/395307/395390/395444/395483/395502/395562/395802/395822/395858/395904/395920/395952/395956/395969/396005/396020/396033/396045/396055/396094/396099/396164/396165/396196/396198/396207/396208/396210/396266/396282/396298/396314/396334/396339/396341/396387/396390/396391/396413/396431/396452/…	94
	BP	GO:0009889	regulation of biosynthetic process	99/291	487/2032	1.75093e-05	0.00100765	0.000783954	373854/373943/373988/374017/374024/374111/374116/374148/374177/374201/374207/378779/386585/395097/395132/395245/395307/395390/395444/395483/395502/395562/395802/395822/395858/395904/395920/395952/395956/395969/395971/396005/396020/396033/396045/396055/396094/396099/396114/396164/396165/396196/396198/396207/396208/396210/396266/396282/396298/396314/396318/396334/396339/396341/396387/396390/396391/…	99
	BP	GO:0003279	cardiac septum development	8/291	11/2032	1.80474e-05	0.00100765	0.000783954	373943/373988/395245/395562/396266/396399/419106/421140	8
	BP	GO:0007169	transmembrane receptor protein tyrosine kinase signaling pathway	27/291	85/2032	2.19499e-05	0.001186	0.000922716	374148/395097/395330/395335/395509/395559/395700/395839/395967/395993/396081/396094/396157/396177/396179/396259/396294/396413/396513/396516/396538/418090/418308/419106/423839/424699/428099	27
	BP	GO:0010556	regulation of macromolecule biosynthetic process	95/291	465/2032	2.29834e-05	0.00120304	0.00093597	373854/373943/373988/374017/374024/374111/374116/374148/374177/374201/374207/378779/386585/395097/395132/395245/395307/395390/395444/395483/395502/395562/395802/395822/395858/395904/395920/395952/395956/395969/396005/396020/396033/396045/396055/396094/396099/396164/396165/396196/396198/396207/396208/396210/396266/396282/396298/396314/396334/396339/396341/396387/396390/396391/396413/396431/396452/…	95
	BP	GO:0048638	regulation of developmental growth	17/291	42/2032	2.44499e-05	0.00124102	0.000965516	373943/373988/374089/374090/395097/395825/395967/396081/396157/396281/396282/396375/396455/396538/418090/421140/423839	17
	BP	GO:0048699	generation of neurons	46/291	182/2032	2.84178e-05	0.00137861	0.00107257	373854/373943/374089/374090/374148/395204/395215/395489/395559/395562/395662/395700/395822/395825/395952/395967/395983/396081/396092/396157/396177/396179/396214/396266/396282/396294/396334/396353/396375/396413/396455/396478/396513/396538/418090/419088/419106/419633/421140/421352/423839/427460/427850/428099/428181/429484	46
	BP	GO:0051172	negative regulation of nitrogen compound metabolic process	58/291	248/2032	2.88068e-05	0.00137861	0.00107257	373854/373943/374111/374116/374148/374207/374241/378779/386583/395097/395245/395330/395390/395502/395562/395802/395858/395904/395920/395952/395969/396055/396081/396164/396165/396207/396208/396210/396266/396318/396339/396341/396395/396431/396452/396497/396500/396548/408252/415577/415846/416687/417508/418092/418955/419106/419629/420769/420839/421168/422787/424702/424756/427887/430882/693248/693250/…	58
	BP	GO:0010468	regulation of gene expression	100/291	499/2032	3.04875e-05	0.00141852	0.00110361	373854/373923/373943/373988/374017/374024/374111/374116/374148/374177/374201/374207/378779/386585/395097/395132/395245/395307/395390/395444/395483/395502/395562/395700/395802/395822/395858/395904/395920/395952/395956/395983/396005/396020/396033/396045/396055/396081/396094/396099/396157/396164/396165/396196/396198/396207/396208/396210/396266/396282/396298/396314/396334/396339/396341/396387/396390/…	100
	BP	GO:0051253	negative regulation of RNA metabolic process	40/291	151/2032	3.15023e-05	0.00142612	0.00110953	373854/373943/374116/374148/374207/378779/395097/395245/395390/395502/395562/395802/395858/395904/395920/395952/396055/396164/396165/396207/396208/396210/396266/396339/396341/396431/396500/415846/418955/419106/420769/420839/421168/424702/424756/427887/430882/693248/693250/107051027	40
	BP	GO:0006355	regulation of transcription, DNA-templated	85/291	408/2032	3.51219e-05	0.00153014	0.00119046	373854/373943/373988/374017/374024/374116/374148/374177/374201/374207/378779/386585/395097/395132/395245/395307/395390/395483/395502/395562/395802/395822/395858/395904/395920/395952/395956/396005/396020/396033/396045/396055/396094/396099/396164/396165/396196/396198/396207/396208/396210/396266/396298/396314/396334/396339/396341/396387/396390/396391/396413/396431/396452/396463/396500/396516/396538/…	85
	BP	GO:0051252	regulation of RNA metabolic process	90/291	439/2032	3.68151e-05	0.00153014	0.00119046	373854/373923/373943/373988/374017/374024/374111/374116/374148/374177/374201/374207/378779/386585/395097/395132/395245/395307/395390/395444/395483/395502/395562/395802/395822/395858/395904/395920/395952/395956/396005/396020/396033/396045/396055/396094/396099/396164/396165/396196/396198/396207/396208/396210/396266/396298/396314/396334/396339/396341/396387/396390/396391/396413/396431/396452/396463/…	90
	BP	GO:0001654	eye development	21/291	60/2032	3.74542e-05	0.00153014	0.00119046	373894/374024/374148/395208/395215/395700/395802/396081/396157/396266/396282/396399/396413/417839/419088/419106/421140/421352/425087/427460/693248	21
	BP	GO:0150063	visual system development	21/291	60/2032	3.74542e-05	0.00153014	0.00119046	373894/374024/374148/395208/395215/395700/395802/396081/396157/396266/396282/396399/396413/417839/419088/419106/421140/421352/425087/427460/693248	21
	BP	GO:0031326	regulation of cellular biosynthetic process	97/291	483/2032	3.93904e-05	0.00157093	0.00122219	373854/373943/373988/374017/374024/374111/374116/374148/374177/374201/374207/378779/386585/395097/395132/395245/395307/395390/395444/395483/395502/395562/395802/395822/395858/395904/395920/395952/395956/395969/395971/396005/396020/396033/396045/396055/396094/396099/396114/396164/396165/396196/396198/396207/396208/396210/396266/396282/396298/396314/396318/396334/396339/396341/396387/396390/396391/…	97
	BP	GO:0031324	negative regulation of cellular metabolic process	60/291	262/2032	4.06098e-05	0.00158189	0.00123072	373854/373943/374111/374116/374148/374207/374241/378779/386583/395097/395245/395330/395390/395502/395562/395802/395858/395904/395920/395952/395969/396055/396081/396164/396165/396207/396208/396210/396266/396282/396318/396339/396341/396395/396431/396452/396497/396500/396548/408252/415577/415846/416687/417508/418092/418955/419106/419629/420769/420839/421168/421352/422787/424702/424756/427887/430882/…	60
	BP	GO:0006351	transcription, DNA-templated	86/291	416/2032	4.26072e-05	0.00162198	0.00126191	373854/373943/373988/374017/374024/374116/374148/374177/374201/374207/378779/386585/395097/395132/395245/395307/395390/395483/395502/395562/395802/395822/395858/395904/395920/395952/395956/396005/396020/396033/396045/396055/396074/396094/396099/396164/396165/396196/396198/396207/396208/396210/396266/396298/396314/396334/396339/396341/396387/396390/396391/396413/396431/396452/396463/396500/396516/…	86
	BP	GO:0048880	sensory system development	21/291	61/2032	4.97775e-05	0.00185283	0.00144151	373894/374024/374148/395208/395215/395700/395802/396081/396157/396266/396282/396399/396413/417839/419088/419106/421140/421352/425087/427460/693248	21
	BP	GO:0010604	positive regulation of macromolecule metabolic process	79/291	376/2032	5.44061e-05	0.00198109	0.0015413	373943/373979/373988/374017/374024/374148/374177/374201/378779/386585/395097/395307/395444/395483/395502/395509/395559/395562/395786/395802/395858/395904/395920/395952/395956/395967/395983/396020/396045/396055/396081/396094/396099/396114/396157/396165/396177/396179/396196/396207/396208/396210/396259/396266/396282/396334/396341/396390/396391/396399/396413/396431/396452/396500/396513/396516/396538/…	79
	BP	GO:0001822	kidney development	11/291	22/2032	7.01718e-05	0.00240771	0.00187321	374148/395562/395802/395967/396094/396165/396266/396282/396413/396457/419106	11
	BP	GO:1903506	regulation of nucleic acid-templated transcription	85/291	415/2032	7.04345e-05	0.00240771	0.00187321	373854/373943/373988/374017/374024/374116/374148/374177/374201/374207/378779/386585/395097/395132/395245/395307/395390/395483/395502/395562/395802/395822/395858/395904/395920/395952/395956/396005/396020/396033/396045/396055/396094/396099/396164/396165/396196/396198/396207/396208/396210/396266/396298/396314/396334/396339/396341/396387/396390/396391/396413/396431/396452/396463/396500/396516/396538/…	85
	BP	GO:2001141	regulation of RNA biosynthetic process	85/291	415/2032	7.04345e-05	0.00240771	0.00187321	373854/373943/373988/374017/374024/374116/374148/374177/374201/374207/378779/386585/395097/395132/395245/395307/395390/395483/395502/395562/395802/395822/395858/395904/395920/395952/395956/396005/396020/396033/396045/396055/396094/396099/396164/396165/396196/396198/396207/396208/396210/396266/396298/396314/396334/396339/396341/396387/396390/396391/396413/396431/396452/396463/396500/396516/396538/…	85
	BP	GO:0040007	growth	34/291	125/2032	7.34793e-05	0.00243913	0.00189766	373943/373988/374089/374090/374148/395097/395245/395335/395481/395562/395825/395967/396081/396092/396094/396157/396266/396276/396281/396282/396343/396375/396399/396413/396455/396538/396548/418090/419106/421140/421257/421352/423839/429484	34
	BP	GO:0051173	positive regulation of nitrogen compound metabolic process	77/291	367/2032	7.42661e-05	0.00243913	0.00189766	373943/373979/373988/374017/374024/374148/374177/374201/378779/386585/395097/395307/395444/395483/395502/395509/395559/395562/395786/395802/395904/395920/395952/395956/395967/395971/395983/396020/396045/396055/396081/396094/396114/396157/396165/396177/396179/396196/396207/396208/396210/396259/396266/396282/396334/396341/396390/396391/396399/396413/396431/396452/396500/396513/396516/396538/415577/…	77
	BP	GO:0032774	RNA biosynthetic process	86/291	423/2032	8.42895e-05	0.00266387	0.0020725	373854/373943/373988/374017/374024/374116/374148/374177/374201/374207/378779/386585/395097/395132/395245/395307/395390/395483/395502/395562/395802/395822/395858/395904/395920/395952/395956/396005/396020/396033/396045/396055/396074/396094/396099/396164/396165/396196/396198/396207/396208/396210/396266/396298/396314/396334/396339/396341/396387/396390/396391/396413/396431/396452/396463/396500/396516/…	86
	BP	GO:0097659	nucleic acid-templated transcription	86/291	423/2032	8.42895e-05	0.00266387	0.0020725	373854/373943/373988/374017/374024/374116/374148/374177/374201/374207/378779/386585/395097/395132/395245/395307/395390/395483/395502/395562/395802/395822/395858/395904/395920/395952/395956/396005/396020/396033/396045/396055/396074/396094/396099/396164/396165/396196/396198/396207/396208/396210/396266/396298/396314/396334/396339/396341/396387/396390/396391/396413/396431/396452/396463/396500/396516/…	86
	BP	GO:0010628	positive regulation of gene expression	57/291	251/2032	8.60046e-05	0.00266774	0.00207551	373943/373988/374017/374148/374177/374201/386585/395097/395307/395444/395483/395502/395562/395802/395858/395904/395920/395952/395956/395983/396020/396045/396055/396081/396094/396099/396157/396165/396196/396207/396208/396210/396266/396334/396390/396391/396399/396413/396431/396452/396500/396516/396538/415577/418090/419106/421140/421853/421993/424671/425805/429484/430882/431605/693248/693250/1070510…	57
	BP	GO:0043010	camera-type eye development	18/291	50/2032	8.99584e-05	0.00273964	0.00213146	373894/374024/374148/395208/395215/395700/395802/396081/396157/396282/396399/396413/417839/419088/419106/421140/425087/693248	18
	BP	GO:0060411	cardiac septum morphogenesis	7/291	10/2032	9.41093e-05	0.00281488	0.00218999	373943/373988/395245/395562/396266/396399/421140	7
	BP	GO:0030335	positive regulation of cell migration	16/291	42/2032	0.000102641	0.0030162	0.00234662	373943/374089/374090/374148/395562/395825/396081/396094/396282/396399/396413/396478/417701/418090/419106/421352	16
	BP	GO:0003205	cardiac chamber development	8/291	13/2032	0.000108102	0.003069	0.0023877	373943/373988/395245/395562/396266/396399/419106/421140	8
	BP	GO:0003206	cardiac chamber morphogenesis	8/291	13/2032	0.000108102	0.003069	0.0023877	373943/373988/395245/395562/396266/396399/419106/421140	8
	BP	GO:0072001	renal system development	11/291	23/2032	0.000117543	0.00328141	0.00255295	374148/395562/395802/395967/396094/396165/396266/396282/396413/396457/419106	11
	BP	GO:0030182	neuron differentiation	41/291	165/2032	0.000125188	0.00343754	0.00267442	373854/373943/374089/374090/374148/395215/395489/395559/395562/395662/395700/395822/395825/395952/395967/395983/396081/396092/396157/396177/396179/396214/396266/396282/396334/396353/396375/396413/396455/396478/396513/396538/419088/419106/419633/421352/423839/427460/427850/428099/428181	41
	BP	GO:0010605	negative regulation of macromolecule metabolic process	60/291	272/2032	0.000133533	0.00359422	0.00279632	373854/373943/374111/374116/374148/374207/374241/378779/386583/395097/395245/395330/395390/395502/395562/395802/395858/395904/395920/395952/395969/396055/396081/396164/396165/396207/396208/396210/396266/396339/396341/396395/396431/396452/396497/396500/396548/408252/415294/415577/415846/416687/417508/418090/418092/418955/419106/419629/420769/420839/421168/422787/424702/424756/427887/429484/430882/…	60
	BP	GO:0031325	positive regulation of cellular metabolic process	77/291	373/2032	0.000135185	0.00359422	0.00279632	373943/373979/373988/374017/374024/374148/374177/374201/378779/386585/395097/395307/395444/395483/395502/395509/395559/395562/395786/395802/395904/395920/395952/395956/395967/395971/395983/396020/396045/396055/396081/396094/396114/396157/396165/396177/396179/396196/396207/396208/396210/396259/396266/396282/396334/396341/396390/396391/396399/396413/396431/396452/396500/396513/396516/396538/415577/…	77
	BP	GO:0070371	ERK1 and ERK2 cascade	16/291	43/2032	0.000142573	0.00373141	0.00290305	374148/395509/395559/395967/396081/396114/396157/396177/396179/396196/396259/396413/396513/396516/418090/418308	16
	BP	GO:0045893	positive regulation of transcription, DNA-templated	49/291	210/2032	0.00014516	0.00374066	0.00291025	373943/373988/374017/374148/374177/374201/386585/395097/395307/395483/395502/395562/395802/395904/395920/395952/395956/396020/396045/396055/396094/396165/396196/396207/396208/396210/396266/396334/396390/396391/396413/396431/396500/396516/396538/415577/418090/419106/421140/421853/421993/424671/425805/429484/430882/431605/693248/693250/107051027	49
	BP	GO:0048762	mesenchymal cell differentiation	15/291	39/2032	0.0001498	0.00380174	0.00295777	374089/374090/374148/378779/395245/395481/395562/395825/396094/396282/396399/396413/396516/421352/425087	15
	BP	GO:0070374	positive regulation of ERK1 and ERK2 cascade	14/291	35/2032	0.000152751	0.00381878	0.00297103	395509/395559/395967/396081/396114/396157/396177/396179/396196/396259/396413/396513/396516/418308	14
	BP	GO:0009892	negative regulation of metabolic process	63/291	291/2032	0.000157782	0.00388655	0.00302375	373854/373943/374111/374116/374148/374207/374241/378779/386583/395097/395245/395330/395390/395502/395562/395802/395858/395904/395920/395952/395969/396055/396081/396164/396165/396207/396208/396210/396266/396282/396318/396339/396341/396395/396431/396452/396497/396500/396548/408252/415294/415577/415846/416687/417508/418090/418092/418955/419106/419629/420769/420839/421168/421352/422787/424702/424756/…	63
	BP	GO:0060485	mesenchyme development	17/291	48/2032	0.000179089	0.00434744	0.00338233	373943/373988/374089/374090/374148/378779/395245/395481/395562/395825/396094/396282/396399/396413/396516/421352/425087	17
	BP	GO:0000165	MAPK cascade	26/291	90/2032	0.000189729	0.00453993	0.00353209	374148/378779/386583/395097/395330/395509/395559/395786/395967/395983/396081/396094/396114/396157/396165/396177/396179/396196/396259/396413/396513/396516/418090/418308/419877/421352	26
	BP	GO:2000147	positive regulation of cell motility	16/291	44/2032	0.000195419	0.00455575	0.0035444	373943/374089/374090/374148/395562/395825/396081/396094/396282/396399/396413/396478/417701/418090/419106/421352	16
	BP	GO:0031401	positive regulation of protein modification process	35/291	136/2032	0.000195829	0.00455575	0.0035444	374024/374148/378779/395097/395509/395559/395562/395786/395967/395983/396020/396081/396094/396114/396157/396165/396177/396179/396196/396259/396282/396341/396399/396413/396452/396513/396516/396538/416687/418090/418308/419106/420839/421352/427850	35
	BP	GO:0048468	cell development	56/291	253/2032	0.000213739	0.00490429	0.00381556	373854/373918/374089/374090/374148/378779/395204/395245/395347/395481/395489/395559/395662/395700/395802/395822/395825/395967/395983/396081/396092/396157/396165/396177/396179/396214/396266/396276/396281/396282/396334/396343/396353/396375/396399/396413/396455/396457/396478/396513/396538/396548/417642/418090/419088/419106/419633/421140/421352/423839/425087/427850/428099/428181/429484/693248	56
	BP	GO:0048588	developmental cell growth	14/291	36/2032	0.000218158	0.00493804	0.00384182	374089/374090/374148/395825/395967/396081/396092/396157/396281/396375/396399/396455/418090/423839	14
	BP	GO:0051963	regulation of synapse assembly	7/291	11/2032	0.000227218	0.00507453	0.00394801	395967/396081/396157/396177/396179/396513/396538	7
	BP	GO:0009893	positive regulation of metabolic process	80/291	397/2032	0.00023158	0.00508042	0.00395259	373943/373979/373988/374017/374024/374148/374177/374201/378779/386585/395097/395307/395444/395483/395502/395509/395559/395562/395786/395802/395858/395904/395920/395952/395956/395967/395971/395983/396020/396045/396055/396081/396094/396099/396114/396157/396165/396177/396179/396196/396207/396208/396210/396259/396266/396282/396334/396341/396390/396391/396399/396413/396431/396452/396500/396513/396516/…	80
	BP	GO:0042325	regulation of phosphorylation	40/291	164/2032	0.000236581	0.00508042	0.00395259	374024/374148/378779/386583/395097/395330/395335/395509/395559/395562/395786/395858/395967/396081/396094/396114/396157/396165/396177/396179/396196/396259/396282/396318/396341/396399/396413/396452/396513/396516/396538/408252/415577/416687/417508/418090/418308/419877/421352/427850	40
	BP	GO:0045944	positive regulation of transcription by RNA polymerase II	40/291	164/2032	0.000236581	0.00508042	0.00395259	373943/373988/374017/374148/374177/374201/395097/395307/395483/395502/395802/395920/395952/396020/396055/396094/396196/396207/396208/396210/396266/396334/396390/396391/396413/396431/396500/396538/418090/419106/421140/421853/421993/424671/425805/429484/430882/431605/693248/107051027	40
	BP	GO:0010557	positive regulation of macromolecule biosynthetic process	53/291	237/2032	0.000246942	0.00523579	0.00407347	373943/373988/374017/374148/374177/374201/386585/395097/395307/395444/395483/395502/395562/395802/395904/395920/395952/395956/396020/396045/396055/396094/396165/396196/396207/396208/396210/396266/396334/396390/396391/396413/396431/396452/396500/396516/396538/415577/418090/419106/421140/421352/421853/421993/424671/425805/427864/429484/430882/431605/693248/693250/107051027	53
	BP	GO:0048639	positive regulation of developmental growth	10/291	21/2032	0.000254998	0.0052731	0.0041025	373943/373988/395097/396081/396157/396282/396538/418090/421140/423839	10
	BP	GO:0060541	respiratory system development	10/291	21/2032	0.000254998	0.0052731	0.0041025	373988/374148/395562/395802/396094/396399/396413/396431/421140/421352	10
	BP	GO:0007423	sensory organ development	23/291	77/2032	0.000262008	0.00533796	0.00415295	373894/374024/374148/395208/395215/395700/395802/396081/396157/396266/396282/396399/396413/417839/418090/419088/419106/421140/421352/425087/427460/693248/107051027	23
	BP	GO:0051272	positive regulation of cellular component movement	16/291	45/2032	0.000264508	0.00533796	0.00415295	373943/374089/374090/374148/395562/395825/396081/396094/396282/396399/396413/396478/417701/418090/419106/421352	16
	BP	GO:0023014	signal transduction by protein phosphorylation	26/291	92/2032	0.000281109	0.00560544	0.00436106	374148/378779/386583/395097/395330/395509/395559/395786/395967/395983/396081/396094/396114/396157/396165/396177/396179/396196/396259/396413/396513/396516/418090/418308/419877/421352	26
	BP	GO:0001934	positive regulation of protein phosphorylation	31/291	118/2032	0.000312913	0.00599773	0.00466626	374024/374148/378779/395097/395509/395559/395562/395786/395967/396081/396094/396114/396157/396165/396177/396179/396196/396259/396282/396341/396399/396413/396452/396513/396516/396538/416687/418090/418308/421352/427850	31
	BP	GO:0001655	urogenital system development	12/291	29/2032	0.000315162	0.00599773	0.00466626	374148/395562/395802/395967/396094/396165/396266/396282/396413/396457/419106/429484	12
	BP	GO:0048562	embryonic organ morphogenesis	17/291	50/2032	0.000316	0.00599773	0.00466626	373943/374148/395307/395502/395509/395562/395802/396055/396165/396266/396399/396457/418090/419106/421140/425087/107051027	17
	BP	GO:0010629	negative regulation of gene expression	45/291	194/2032	0.00032689	0.00599773	0.00466626	373854/373943/374111/374116/374148/374207/378779/395097/395245/395390/395502/395562/395802/395858/395904/395920/395952/396055/396164/396165/396207/396208/396210/396266/396339/396341/396431/396500/415294/415846/418090/418955/419106/419629/420769/420839/421168/424702/424756/427887/429484/430882/693248/693250/107051027	45
	BP	GO:0043408	regulation of MAPK cascade	24/291	83/2032	0.000332838	0.00599773	0.00466626	378779/386583/395097/395330/395509/395559/395786/395967/396081/396094/396114/396157/396165/396177/396179/396196/396259/396413/396513/396516/418090/418308/419877/421352	24
	BP	GO:0007416	synapse assembly	9/291	18/2032	0.000333008	0.00599773	0.00466626	373894/395215/395967/396081/396157/396177/396179/396513/396538	9
	BP	GO:0050803	regulation of synapse structure or activity	9/291	18/2032	0.000333008	0.00599773	0.00466626	395825/395967/396081/396157/396177/396179/396452/396513/396538	9
	BP	GO:0050807	regulation of synapse organization	9/291	18/2032	0.000333008	0.00599773	0.00466626	395825/395967/396081/396157/396177/396179/396452/396513/396538	9
	BP	GO:0072073	kidney epithelium development	9/291	18/2032	0.000333008	0.00599773	0.00466626	374148/395562/395967/396094/396165/396266/396282/396413/419106	9
	BP	GO:0090596	sensory organ morphogenesis	16/291	46/2032	0.000353798	0.00624208	0.00485637	373894/374148/395215/395700/395802/396157/396266/396282/396413/418090/419088/419106/421140/425087/427460/107051027	16
	BP	GO:0001932	regulation of protein phosphorylation	38/291	156/2032	0.000354029	0.00624208	0.00485637	374024/374148/378779/386583/395097/395330/395509/395559/395562/395786/395858/395967/396081/396094/396114/396157/396165/396177/396179/396196/396259/396282/396341/396399/396413/396452/396513/396516/396538/408252/415577/416687/417508/418090/418308/419877/421352/427850	38
	BP	GO:0006468	protein phosphorylation	46/291	201/2032	0.000388135	0.00677215	0.00526876	374024/374034/374148/378779/386583/395097/395330/395376/395509/395559/395562/395786/395858/395967/395983/396081/396094/396114/396140/396157/396165/396177/396179/396196/396259/396282/396294/396341/396399/396413/396452/396513/396516/396538/408252/415577/416687/417508/418090/418308/419877/421257/421352/422534/427850/427864	46
	BP	GO:0010562	positive regulation of phosphorus metabolic process	33/291	130/2032	0.000398752	0.00681541	0.00530242	374024/374148/378779/395097/395509/395559/395562/395786/395967/395971/396020/396081/396094/396114/396157/396165/396177/396179/396196/396259/396282/396341/396399/396413/396452/396513/396516/396538/416687/418090/418308/421352/427850	33
	BP	GO:0045937	positive regulation of phosphate metabolic process	33/291	130/2032	0.000398752	0.00681541	0.00530242	374024/374148/378779/395097/395509/395559/395562/395786/395967/395971/396020/396081/396094/396114/396157/396165/396177/396179/396196/396259/396282/396341/396399/396413/396452/396513/396516/396538/416687/418090/418308/421352/427850	33
	BP	GO:0009891	positive regulation of biosynthetic process	55/291	253/2032	0.000406762	0.00681856	0.00530487	373943/373988/374017/374148/374177/374201/386585/395097/395307/395444/395483/395502/395562/395802/395904/395920/395952/395956/395971/396020/396045/396055/396094/396114/396165/396196/396207/396208/396210/396266/396334/396390/396391/396413/396431/396452/396500/396516/396538/415577/418090/419106/421140/421352/421853/421993/424671/425805/427864/429484/430882/431605/693248/693250/107051027	55
	BP	GO:0032270	positive regulation of cellular protein metabolic process	38/291	157/2032	0.000407078	0.00681856	0.00530487	373979/374024/374148/378779/395097/395444/395509/395559/395562/395786/395967/395983/396020/396081/396094/396114/396157/396165/396177/396179/396196/396259/396282/396341/396399/396413/396452/396513/396516/396538/416687/418090/418308/419106/420839/421352/425805/427850	38
	BP	GO:0009968	negative regulation of signal transduction	31/291	120/2032	0.000433144	0.00718334	0.00558867	373943/374017/374024/374148/378901/395330/395335/395509/395545/395559/395562/395967/396081/396157/396177/396179/396259/396282/396452/396513/396516/417672/418090/418308/419088/419106/424699/425087/426765/427864/428181	31
	BP	GO:2000027	regulation of animal organ morphogenesis	11/291	26/2032	0.000448687	0.00736815	0.00573246	373988/374148/386583/395562/396094/396281/396282/396399/396413/419106/421257	11
	BP	GO:0040017	positive regulation of locomotion	16/291	47/2032	0.000467946	0.00760981	0.00592047	373943/374089/374090/374148/395562/395825/396081/396094/396282/396399/396413/396478/417701/418090/419106/421352	16
	BP	GO:0061564	axon development	22/291	75/2032	0.000475135	0.00765242	0.00595362	373854/374089/374090/395559/395822/395825/395967/396081/396092/396157/396177/396179/396214/396282/396353/396375/396455/396513/419088/419106/423839/427850	22
	BP	GO:1902680	positive regulation of RNA biosynthetic process	49/291	220/2032	0.00048875	0.00772316	0.00600866	373943/373988/374017/374148/374177/374201/386585/395097/395307/395483/395502/395562/395802/395904/395920/395952/395956/396020/396045/396055/396094/396165/396196/396207/396208/396210/396266/396334/396390/396391/396413/396431/396500/396516/396538/415577/418090/419106/421140/421853/421993/424671/425805/429484/430882/431605/693248/693250/107051027	49
	BP	GO:1903508	positive regulation of nucleic acid-templated transcription	49/291	220/2032	0.00048875	0.00772316	0.00600866	373943/373988/374017/374148/374177/374201/386585/395097/395307/395483/395502/395562/395802/395904/395920/395952/395956/396020/396045/396055/396094/396165/396196/396207/396208/396210/396266/396334/396390/396391/396413/396431/396500/396516/396538/415577/418090/419106/421140/421853/421993/424671/425805/429484/430882/431605/693248/693250/107051027	49
	BP	GO:0043410	positive regulation of MAPK cascade	19/291	61/2032	0.000507365	0.00786926	0.00612232	395097/395509/395559/395786/395967/396081/396094/396114/396157/396177/396179/396196/396259/396413/396513/396516/418090/418308/421352	19
	BP	GO:0042327	positive regulation of phosphorylation	31/291	121/2032	0.000507391	0.00786926	0.00612232	374024/374148/378779/395097/395509/395559/395562/395786/395967/396081/396094/396114/396157/396165/396177/396179/396196/396259/396282/396341/396399/396413/396452/396513/396516/396538/416687/418090/418308/421352/427850	31
	BP	GO:0051241	negative regulation of multicellular organismal process	27/291	101/2032	0.000576343	0.00885665	0.00689052	373988/374024/374089/374090/374148/374207/386583/395204/395245/395562/395825/395863/395952/395967/395971/396266/396281/396282/396375/396399/396452/396538/418090/419106/421352/424770/425805	27
	BP	GO:2000026	regulation of multicellular organismal development	45/291	199/2032	0.000602337	0.00917194	0.00713581	373943/373988/374089/374090/374148/374207/378779/386583/395204/395245/395489/395562/395662/395825/395858/395952/395967/396081/396094/396157/396165/396177/396179/396266/396281/396282/396334/396353/396375/396399/396413/396455/396513/396538/418090/419106/421140/421257/421352/423839/424770/425805/428099/429484/693248	45
	BP	GO:0019220	regulation of phosphate metabolic process	43/291	188/2032	0.000624291	0.00918739	0.00714783	374024/374148/378779/386583/395097/395330/395335/395509/395559/395562/395786/395858/395967/395971/396020/396081/396094/396114/396157/396165/396177/396179/396196/396259/396282/396318/396341/396399/396413/396452/396513/396516/396538/408252/415577/416687/417508/418090/418308/419877/421352/425087/427850	43
	BP	GO:0051174	regulation of phosphorus metabolic process	43/291	188/2032	0.000624291	0.00918739	0.00714783	374024/374148/378779/386583/395097/395330/395335/395509/395559/395562/395786/395858/395967/395971/396020/396081/396094/396114/396157/396165/396177/396179/396196/396259/396282/396318/396341/396399/396413/396452/396513/396516/396538/408252/415577/416687/417508/418090/418308/419877/421352/425087/427850	43
	BP	GO:0010648	negative regulation of cell communication	33/291	133/2032	0.000625291	0.00918739	0.00714783	373943/374017/374024/374148/378901/395330/395335/395509/395545/395559/395562/395967/396081/396157/396177/396179/396259/396282/396452/396513/396516/414891/417672/418090/418308/419088/419106/424699/425087/426765/426883/427864/428181	33
	BP	GO:0023057	negative regulation of signaling	33/291	133/2032	0.000625291	0.00918739	0.00714783	373943/374017/374024/374148/378901/395330/395335/395509/395545/395559/395562/395967/396081/396157/396177/396179/396259/396282/396452/396513/396516/414891/417672/418090/418308/419088/419106/424699/425087/426765/426883/427864/428181	33
	BP	GO:0048568	embryonic organ development	19/291	62/2032	0.00063782	0.00928846	0.00722647	373943/374148/395307/395502/395509/395562/395802/396055/396165/396266/396399/396457/418090/419106/420769/421140/421352/425087/107051027	19
	BP	GO:0071495	cellular response to endogenous stimulus	37/291	155/2032	0.000652914	0.00928846	0.00722647	374024/374148/378779/386583/386585/395097/395132/395245/395335/395700/395822/396065/396081/396094/396099/396114/396157/396165/396198/396259/396266/396353/396399/396413/396431/396452/396457/396516/396538/416687/418090/419106/421352/424699/425805/428099/428181	37
	BP	GO:0048592	eye morphogenesis	12/291	31/2032	0.000654351	0.00928846	0.00722647	373894/374148/395215/395700/395802/396157/396266/396282/396413/419088/425087/427460	12
	BP	GO:0048863	stem cell differentiation	12/291	31/2032	0.000654351	0.00928846	0.00722647	373988/374089/374090/374148/395245/395481/395825/396413/420839/421352/425087/107051027	12
	BP	GO:1902533	positive regulation of intracellular signal transduction	27/291	102/2032	0.00068295	0.00961295	0.00747892	374148/395097/395509/395559/395562/395786/395967/395971/396081/396094/396114/396118/396157/396177/396179/396196/396259/396413/396457/396513/396516/416687/418090/418308/419106/421352/427850	27
	BP	GO:0098609	cell-cell adhesion	22/291	77/2032	0.000711123	0.0099261	0.00772255	373854/373894/374024/374148/395097/395215/395662/395967/396092/396179/396282/396399/396452/396538/414842/414845/415577/415797/415860/418090/419106/421292	22
	BP	GO:0051247	positive regulation of protein metabolic process	39/291	167/2032	0.000740273	0.0102301	0.00795909	373979/374024/374148/378779/395097/395444/395509/395559/395562/395786/395967/395983/396020/396081/396094/396114/396157/396165/396177/396179/396196/396259/396282/396341/396399/396413/396452/396513/396516/396538/416687/418090/418308/419106/420839/421352/421373/425805/427850	39
	BP	GO:0034654	nucleobase-containing compound biosynthetic process	92/291	486/2032	0.00074512	0.0102301	0.00795909	373854/373943/373988/374017/374024/374116/374148/374177/374201/374207/378779/386585/395097/395132/395245/395307/395390/395483/395502/395562/395802/395822/395858/395904/395920/395952/395956/395971/396005/396020/396033/396045/396055/396074/396094/396099/396164/396165/396196/396198/396207/396208/396210/396266/396298/396314/396318/396334/396339/396341/396387/396390/396391/396413/396431/396452/396457/…	92
	BP	GO:0043009	chordate embryonic development	14/291	40/2032	0.000774454	0.0105464	0.00820517	374148/395307/395502/395509/395559/395562/395802/396055/396165/396399/418090/419106/421352/425087	14
	BP	GO:0051254	positive regulation of RNA metabolic process	50/291	230/2032	0.000781984	0.0105631	0.00821813	373943/373988/374017/374148/374177/374201/386585/395097/395307/395444/395483/395502/395562/395802/395904/395920/395952/395956/396020/396045/396055/396094/396165/396196/396207/396208/396210/396266/396334/396390/396391/396413/396431/396500/396516/396538/415577/418090/419106/421140/421853/421993/424671/425805/429484/430882/431605/693248/693250/107051027	50
	BP	GO:0009792	embryo development ending in birth or egg hatching	16/291	49/2032	0.000793335	0.0106307	0.00827073	374148/395307/395502/395509/395559/395562/395802/395983/396055/396165/396399/396457/418090/419106/421352/425087	16
	BP	GO:0060284	regulation of cell development	26/291	98/2032	0.000828798	0.0110177	0.00857186	374089/374090/374148/395204/395489/395662/395825/395967/396081/396157/396179/396281/396282/396334/396343/396353/396375/396413/396455/396538/418090/419106/421140/423839/428099/429484	26
	BP	GO:0048666	neuron development	32/291	130/2032	0.000881202	0.0114605	0.00891635	373854/374089/374090/395489/395559/395662/395700/395822/395825/395967/395983/396081/396092/396157/396177/396179/396214/396282/396353/396375/396455/396478/396513/396538/419088/419106/419633/421352/423839/427850/428099/428181	32
	BP	GO:0061387	regulation of extent of cell growth	9/291	20/2032	0.000882632	0.0114605	0.00891635	374089/374090/395825/395967/396081/396157/396375/396455/423839	9
	BP	GO:1901988	negative regulation of cell cycle phase transition	9/291	20/2032	0.000882632	0.0114605	0.00891635	395376/395555/395858/396282/396341/408252/415577/421373/421417	9
	BP	GO:0072006	nephron development	7/291	13/2032	0.000911508	0.0115922	0.00901875	374148/395562/396094/396165/396282/396413/419106	7
	BP	GO:0072009	nephron epithelium development	7/291	13/2032	0.000911508	0.0115922	0.00901875	374148/395562/396094/396165/396282/396413/419106	7
	BP	GO:0031328	positive regulation of cellular biosynthetic process	53/291	249/2032	0.000913531	0.0115922	0.00901875	373943/373988/374017/374148/374177/374201/386585/395097/395307/395444/395483/395502/395562/395802/395904/395920/395952/395956/395971/396020/396045/396055/396094/396114/396165/396196/396207/396208/396210/396266/396334/396390/396391/396413/396431/396500/396516/396538/415577/418090/419106/421140/421853/421993/424671/425805/427864/429484/430882/431605/693248/693250/107051027	53
	BP	GO:0010948	negative regulation of cell cycle process	10/291	24/2032	0.00095006	0.0118319	0.00920527	395376/395555/395858/396282/396341/408252/415577/417839/421373/421417	10
	BP	GO:0042063	gliogenesis	11/291	28/2032	0.000953615	0.0118319	0.00920527	374148/395347/395483/396081/396157/396214/396413/421352/426765/427850/429484	11
	BP	GO:0045927	positive regulation of growth	11/291	28/2032	0.000953615	0.0118319	0.00920527	373943/373988/395097/396081/396157/396282/396538/418090/421140/421352/423839	11
	BP	GO:0051960	regulation of nervous system development	25/291	94/2032	0.00100519	0.0123802	0.00963182	374089/374090/374148/395204/395489/395662/395825/395967/396081/396157/396177/396179/396282/396334/396353/396375/396413/396455/396513/396538/419106/421140/423839/428099/429484	25
	BP	GO:0070372	regulation of ERK1 and ERK2 cascade	14/291	41/2032	0.00102683	0.012514	0.00973598	395509/395559/395967/396081/396114/396157/396177/396179/396196/396259/396413/396513/396516/418308	14
	BP	GO:0003197	endocardial cushion development	6/291	10/2032	0.00103848	0.012514	0.00973598	373943/373988/374148/395245/396399/421352	6
	BP	GO:0008630	intrinsic apoptotic signaling pathway in response to DNA damage	6/291	10/2032	0.00103848	0.012514	0.00973598	395376/395445/396164/396282/416687/427864	6
	BP	GO:0045935	positive regulation of nucleobase-containing compound metabolic process	52/291	245/2032	0.00110528	0.0132239	0.0102883	373943/373988/374017/374148/374177/374201/386585/395097/395307/395444/395483/395502/395562/395802/395904/395920/395952/395956/395971/396020/396045/396055/396094/396165/396196/396207/396208/396210/396266/396334/396390/396391/396413/396431/396500/396516/396538/415577/418090/419106/421140/421417/421853/421993/424671/425805/429484/430882/431605/693248/693250/107051027	52
	BP	GO:0031399	regulation of protein modification process	43/291	193/2032	0.00112432	0.0133562	0.0103912	374024/374148/378779/386583/395097/395330/395509/395559/395562/395786/395858/395967/395983/396020/396081/396094/396114/396157/396165/396177/396179/396196/396259/396282/396341/396399/396413/396452/396513/396516/396538/408252/415577/416687/417508/418090/418308/419106/419877/420839/421352/425087/427850	43
	BP	GO:0030155	regulation of cell adhesion	18/291	60/2032	0.0011713	0.0138163	0.0107492	374024/374148/386583/395097/395330/395967/396020/396179/396282/396343/396399/396452/396478/415577/417701/418090/419106/421352	18
	BP	GO:0055123	digestive system development	8/291	17/2032	0.00120736	0.0140684	0.0109453	374017/374148/395097/395562/396165/396266/396282/421352	8
	BP	GO:0018108	peptidyl-tyrosine phosphorylation	19/291	65/2032	0.00121666	0.0140684	0.0109453	374034/395097/395509/395559/395967/396081/396157/396177/396179/396259/396294/396452/396513/396516/418090/418308/421257/427850/427864	19
	BP	GO:0045595	regulation of cell differentiation	42/291	188/2032	0.00121786	0.0140684	0.0109453	373988/374024/374089/374090/374148/378779/395097/395204/395245/395489/395662/395825/395858/395952/395967/395983/396081/396157/396165/396179/396266/396281/396282/396334/396343/396353/396375/396399/396413/396455/396538/418090/419106/421140/421352/423839/424770/428099/428181/429484/693248/107051027	42
	BP	GO:0050793	regulation of developmental process	53/291	252/2032	0.00123439	0.0141617	0.0110178	373943/373988/374024/374089/374090/374148/374207/378779/386583/395097/395204/395245/395489/395562/395662/395825/395858/395952/395967/395983/396081/396094/396133/396157/396165/396177/396179/396266/396281/396282/396294/396334/396343/396353/396375/396399/396413/396455/396513/396538/418090/419106/421140/421257/421352/423839/424770/425805/428099/428181/429484/693248/107051027	53
	BP	GO:0048705	skeletal system morphogenesis	16/291	51/2032	0.00129434	0.0147008	0.0114373	374148/386583/395245/395307/395481/395502/395509/395562/396055/396165/396266/396276/396281/396343/396399/396548	16
	BP	GO:0060429	epithelium development	27/291	106/2032	0.00130138	0.0147008	0.0114373	373943/373988/374017/374148/395245/395483/395559/395562/395802/395858/395967/396081/396094/396165/396266/396282/396399/396413/396431/396457/408039/419106/421140/421257/421352/425087/693248	27
	BP	GO:0048870	cell motility	30/291	122/2032	0.00130771	0.0147008	0.0114373	373943/373988/374089/374090/374148/395204/395245/395481/395562/395825/396081/396094/396133/396157/396177/396179/396282/396294/396399/396413/396455/396478/417672/417701/418090/419106/421352/425087/426765/427850	30
	BP	GO:0040011	locomotion	36/291	155/2032	0.00133696	0.0149293	0.0116151	373854/373943/373988/374089/374090/374148/395204/395245/395481/395509/395562/395822/395825/395967/396081/396092/396094/396133/396157/396177/396179/396282/396294/396399/396413/396455/396478/396513/417672/417701/418090/419106/421352/425087/426765/427850	36
	BP	GO:0008361	regulation of cell size	9/291	21/2032	0.00135336	0.0150124	0.0116797	374089/374090/395825/395967/396081/396157/396375/396455/423839	9
	BP	GO:0016477	cell migration	29/291	117/2032	0.00137815	0.0151869	0.0118155	373943/373988/374089/374090/374148/395204/395245/395481/395562/395825/396081/396094/396133/396157/396177/396179/396282/396294/396399/396413/396478/417672/417701/418090/419106/421352/425087/426765/427850	29
	BP	GO:0048583	regulation of response to stimulus	73/291	375/2032	0.00143547	0.0157151	0.0122264	373943/374017/374024/374034/374039/374089/374090/374148/378779/378901/386583/395097/395245/395330/395335/395509/395545/395559/395562/395786/395789/395822/395825/395858/395967/395971/395983/396081/396094/396114/396118/396157/396165/396177/396179/396196/396256/396259/396281/396282/396294/396353/396375/396399/396413/396452/396457/396513/396516/396538/415577/416000/416687/417672/418090/418092/418308/…	73
	BP	GO:0010646	regulation of cell communication	65/291	326/2032	0.00146492	0.0159334	0.0123963	373943/374017/374024/374034/374039/374148/378779/378901/386583/395097/395245/395330/395335/395509/395545/395559/395562/395786/395789/395822/395967/395971/395983/396081/396094/396114/396118/396157/396165/396177/396179/396196/396256/396259/396281/396282/396353/396413/396452/396457/396513/396516/396538/414891/416000/416687/417672/418090/418308/419088/419106/419877/421140/421352/421853/424084/424699/…	65
	BP	GO:0018212	peptidyl-tyrosine modification	19/291	66/2032	0.00148983	0.0160762	0.0125074	374034/395097/395509/395559/395967/396081/396157/396177/396179/396259/396294/396452/396513/396516/418090/418308/421257/427850/427864	19
	BP	GO:0035556	intracellular signal transduction	53/291	254/2032	0.00150045	0.0160762	0.0125074	373854/374148/378779/386583/395097/395330/395335/395376/395445/395509/395559/395562/395786/395967/395971/395983/396081/396094/396114/396118/396157/396164/396165/396177/396179/396196/396256/396259/396281/396282/396413/396452/396457/396500/396513/396516/416000/416687/417672/418090/418308/418329/419106/419877/421352/421373/421417/424699/425087/425805/427651/427850/427864	53
	BP	GO:0051674	localization of cell	30/291	123/2032	0.00150684	0.0160762	0.0125074	373943/373988/374089/374090/374148/395204/395245/395481/395562/395825/396081/396094/396133/396157/396177/396179/396282/396294/396399/396413/396455/396478/417672/417701/418090/419106/421352/425087/426765/427850	30
	BP	GO:0010675	regulation of cellular carbohydrate metabolic process	7/291	14/2032	0.0016019	0.0167699	0.0130471	395097/396114/396196/396318/396457/418090/427864	7
	BP	GO:0048013	ephrin receptor signaling pathway	7/291	14/2032	0.0016019	0.0167699	0.0130471	395559/395967/396157/396177/396179/396513/418308	7
	BP	GO:0048640	negative regulation of developmental growth	7/291	14/2032	0.0016019	0.0167699	0.0130471	373988/374089/374090/395825/395967/396281/396375	7
	BP	GO:0022603	regulation of anatomical structure morphogenesis	25/291	97/2032	0.00164427	0.017016	0.0132385	373988/374089/374090/374148/386583/395562/395825/395967/396081/396094/396133/396157/396179/396281/396282/396294/396343/396375/396399/396413/396455/419106/421257/423839/425805	25
	BP	GO:0009966	regulation of signal transduction	61/291	303/2032	0.00164572	0.017016	0.0132385	373943/374017/374024/374034/374039/374148/378779/378901/386583/395097/395245/395330/395335/395509/395545/395559/395562/395786/395789/395822/395967/395971/395983/396081/396094/396114/396118/396157/396165/396177/396179/396196/396256/396259/396281/396282/396353/396413/396452/396457/396513/396516/396538/416000/416687/417672/418090/418308/419088/419106/419877/421352/424084/424699/424770/425087/426765/…	61
	BP	GO:0060562	epithelial tube morphogenesis	11/291	30/2032	0.00185605	0.0189331	0.01473	373943/374148/395562/395802/395967/396094/396165/396282/396399/419106/425087	11
	BP	GO:0030323	respiratory tube development	8/291	18/2032	0.00190685	0.0189331	0.01473	373988/374148/395562/396094/396399/396413/396431/421352	8
	BP	GO:0030324	lung development	8/291	18/2032	0.00190685	0.0189331	0.01473	373988/374148/395562/396094/396399/396413/396431/421352	8
	BP	GO:0048675	axon extension	8/291	18/2032	0.00190685	0.0189331	0.01473	374089/374090/395825/396081/396092/396375/396455/423839	8
	BP	GO:0018130	heterocycle biosynthetic process	92/291	499/2032	0.00192938	0.0189331	0.01473	373854/373943/373988/374017/374024/374116/374148/374177/374201/374207/378779/386585/395097/395132/395245/395307/395390/395483/395502/395562/395802/395822/395858/395904/395920/395952/395956/395971/396005/396020/396033/396045/396055/396074/396094/396099/396164/396165/396196/396198/396207/396208/396210/396266/396298/396314/396318/396334/396339/396341/396387/396390/396391/396413/396431/396452/396457/…	92
	BP	GO:0031175	neuron projection development	28/291	114/2032	0.0019372	0.0189331	0.01473	373854/374089/374090/395489/395559/395662/395822/395825/395967/396081/396092/396157/396177/396179/396214/396282/396353/396375/396455/396478/396513/396538/419088/419106/419633/423839/427850/428099	28
	BP	GO:0043583	ear development	10/291	26/2032	0.00197189	0.0189331	0.01473	374148/395802/396266/396282/396413/418090/419106/421140/693248/107051027	10
	BP	GO:0048513	animal organ development	68/291	348/2032	0.0019748	0.0189331	0.01473	373894/373918/373943/373988/374017/374024/374089/374090/374148/374207/378779/386583/395097/395204/395208/395215/395245/395307/395481/395483/395489/395502/395509/395562/395700/395802/395825/395858/395952/395967/396055/396081/396094/396157/396165/396266/396276/396281/396282/396294/396343/396399/396413/396431/396457/396516/396538/396548/415577/417642/417839/418090/418459/419088/419106/420769/421140/…	68
	BP	GO:0003231	cardiac ventricle development	6/291	11/2032	0.00201199	0.0189331	0.01473	373943/373988/395562/396399/419106/421140	6
	BP	GO:0060675	ureteric bud morphogenesis	6/291	11/2032	0.00201199	0.0189331	0.01473	374148/395562/396094/396165/396282/419106	6
	BP	GO:0061333	renal tubule morphogenesis	6/291	11/2032	0.00201199	0.0189331	0.01473	374148/395562/396094/396165/396282/419106	6
	BP	GO:0072028	nephron morphogenesis	6/291	11/2032	0.00201199	0.0189331	0.01473	374148/395562/396094/396165/396282/419106	6
	BP	GO:0072078	nephron tubule morphogenesis	6/291	11/2032	0.00201199	0.0189331	0.01473	374148/395562/396094/396165/396282/419106	6
	BP	GO:0072088	nephron epithelium morphogenesis	6/291	11/2032	0.00201199	0.0189331	0.01473	374148/395562/396094/396165/396282/419106	6
	BP	GO:0072132	mesenchyme morphogenesis	6/291	11/2032	0.00201199	0.0189331	0.01473	373943/374148/395245/395562/396399/421352	6
	BP	GO:0072171	mesonephric tubule morphogenesis	6/291	11/2032	0.00201199	0.0189331	0.01473	374148/395562/396094/396165/396282/419106	6
	BP	GO:0048598	embryonic morphogenesis	22/291	83/2032	0.0021197	0.019725	0.0153461	373943/373988/374024/374148/386583/395245/395307/395502/395509/395562/395802/396055/396165/396266/396399/396413/396457/418090/419106/421140/425087/107051027	22
	BP	GO:0048729	tissue morphogenesis	22/291	83/2032	0.0021197	0.019725	0.0153461	373943/373988/374024/374148/395245/395483/395562/395802/395967/396094/396165/396276/396282/396399/396413/396548/418090/419106/421140/421257/421352/425087	22
	BP	GO:0007409	axonogenesis	19/291	68/2032	0.00219476	0.0203106	0.0158018	373854/374089/374090/395822/395825/395967/396081/396092/396157/396177/396179/396282/396375/396455/396513/419088/419106/423839/427850	19
	BP	GO:0023051	regulation of signaling	65/291	331/2032	0.0022285	0.0205095	0.0159565	373943/374017/374024/374034/374039/374148/378779/378901/386583/395097/395245/395330/395335/395509/395545/395559/395562/395786/395789/395822/395967/395971/395983/396081/396094/396114/396118/396157/396165/396177/396179/396196/396256/396259/396281/396282/396353/396413/396452/396457/396513/396516/396538/414891/416000/416687/417672/418090/418308/419088/419106/419877/421140/421352/421853/424084/424699/…	65
	BP	GO:1902531	regulation of intracellular signal transduction	38/291	171/2032	0.00234864	0.0214971	0.0167248	374148/378779/386583/395097/395330/395509/395559/395562/395786/395967/395971/396081/396094/396114/396118/396157/396165/396177/396179/396196/396259/396282/396413/396452/396457/396513/396516/416000/416687/417672/418090/418308/419106/419877/421352/424699/427850/427864	38
	BP	GO:0035295	tube development	26/291	105/2032	0.00248186	0.022593	0.0175775	373943/373988/374089/374148/395398/395562/395802/395967/396094/396157/396165/396266/396282/396399/396413/396420/396431/396513/396516/417642/418378/419106/421140/421352/425087/425805	26
	BP	GO:0035239	tube morphogenesis	21/291	79/2032	0.00256821	0.0232527	0.0180907	373943/374089/374148/395398/395562/395802/395967/396094/396157/396165/396282/396399/396413/396420/396513/396516/418378/419106/421140/425087/425805	21
	BP	GO:0048732	gland development	13/291	40/2032	0.00258284	0.0232594	0.0180959	374024/374148/395097/395562/395802/396266/396282/396413/396431/396457/419106/421352/429484	13
	BP	GO:0001657	ureteric bud development	7/291	15/2032	0.00264006	0.0235219	0.0183001	374148/395562/396094/396165/396266/396282/419106	7
	BP	GO:0002088	lens development in camera-type eye	7/291	15/2032	0.00264006	0.0235219	0.0183001	395802/396081/396282/396399/396413/419106/693248	7
	BP	GO:0030308	negative regulation of cell growth	9/291	23/2032	0.00289035	0.0253497	0.0197222	374089/374090/395562/395825/395967/396281/396282/396375/421352	9
	BP	GO:0003416	endochondral bone growth	8/291	19/2032	0.00289062	0.0253497	0.0197222	395245/395481/396266/396276/396281/396343/396399/396548	8
	BP	GO:0098868	bone growth	8/291	19/2032	0.00289062	0.0253497	0.0197222	395245/395481/396266/396276/396281/396343/396399/396548	8
	BP	GO:0051130	positive regulation of cellular component organization	28/291	117/2032	0.00293496	0.0256044	0.0199204	373854/374148/395097/395245/395330/395489/395562/395662/395858/395983/396081/396157/396177/396179/396196/396343/396399/396455/396513/396538/415631/417701/418090/419106/420839/421352/423839/424702	28
	BP	GO:0012501	programmed cell death	41/291	191/2032	0.00315405	0.0273477	0.0212766	374148/378779/395245/395376/395445/395481/395509/395559/395562/395967/395983/396081/396157/396164/396165/396177/396179/396196/396197/396259/396266/396282/396399/396413/396452/396500/396513/396516/415577/416687/417229/418090/418308/419106/419959/421352/421417/425805/427651/427864/428099	41
	BP	GO:0000904	cell morphogenesis involved in differentiation	24/291	96/2032	0.00316744	0.0273477	0.0212766	373854/374089/374090/395802/395822/395825/395967/396081/396092/396157/396177/396179/396276/396282/396343/396375/396455/396478/396513/396548/419088/419106/423839/427850	24
	BP	GO:0006915	apoptotic process	40/291	186/2032	0.00342738	0.0293084	0.0228021	374148/378779/395245/395376/395445/395481/395509/395559/395562/395967/395983/396081/396157/396164/396165/396177/396179/396196/396197/396259/396266/396282/396399/396452/396500/396513/396516/415577/416687/417229/418090/418308/419106/419959/421352/421417/425805/427651/427864/428099	40
	BP	GO:0043067	regulation of programmed cell death	33/291	146/2032	0.0034425	0.0293084	0.0228021	374148/378779/395245/395445/395509/395559/395562/395967/395983/396081/396157/396165/396177/396179/396196/396197/396259/396266/396282/396413/396452/396513/396516/415577/416687/418090/418308/419106/419959/421352/421417/425805/428099	33
	BP	GO:0050767	regulation of neurogenesis	22/291	86/2032	0.00344905	0.0293084	0.0228021	374089/374090/374148/395204/395489/395662/395825/395967/396081/396157/396179/396282/396334/396353/396375/396455/396538/419106/421140/423839/428099/429484	22
	BP	GO:0043255	regulation of carbohydrate biosynthetic process	6/291	12/2032	0.00354508	0.0293084	0.0228021	395097/396114/396196/396457/418090/427864	6
	BP	GO:0060993	kidney morphogenesis	6/291	12/2032	0.00354508	0.0293084	0.0228021	374148/395562/396094/396165/396282/419106	6
	BP	GO:0061326	renal tubule development	6/291	12/2032	0.00354508	0.0293084	0.0228021	374148/395562/396094/396165/396282/419106	6
	BP	GO:0072080	nephron tubule development	6/291	12/2032	0.00354508	0.0293084	0.0228021	374148/395562/396094/396165/396282/419106	6
	BP	GO:0001503	ossification	14/291	46/2032	0.003552	0.0293084	0.0228021	374024/374148/378779/386583/395097/395245/395562/396165/396281/396282/396413/416362/418090/421352	14
	BP	GO:0045860	positive regulation of protein kinase activity	14/291	46/2032	0.003552	0.0293084	0.0228021	395097/395562/396081/396094/396196/396341/396399/396413/396452/396516/396538/418090/421352/427850	14
	BP	GO:0050770	regulation of axonogenesis	10/291	28/2032	0.00373615	0.0306767	0.0238666	374089/374090/395825/395967/396081/396157/396179/396375/396455/423839	10
	BP	GO:0007411	axon guidance	12/291	37/2032	0.00383448	0.0311784	0.0242569	373854/374089/374090/395822/395825/395967/396092/396177/396179/396513/419106/427850	12
	BP	GO:0097485	neuron projection guidance	12/291	37/2032	0.00383448	0.0311784	0.0242569	373854/374089/374090/395822/395825/395967/396092/396177/396179/396513/419106/427850	12
	BP	GO:0006928	movement of cell or subcellular component	37/291	170/2032	0.00394358	0.0319106	0.0248266	373854/373943/373988/374089/374090/374148/395204/395245/395481/395562/395822/395825/395967/396081/396092/396094/396133/396157/396177/396179/396282/396294/396399/396413/396455/396478/396513/417672/417701/418090/419106/421352/425087/426765/427156/427651/427850	37
	BP	GO:0001837	epithelial to mesenchymal transition	9/291	24/2032	0.00405452	0.0320011	0.024897	374148/378779/395245/395562/396094/396399/396413/396516/421352	9
	BP	GO:0048839	inner ear development	9/291	24/2032	0.00405452	0.0320011	0.024897	374148/395802/396266/396413/418090/419106/421140/693248/107051027	9
	BP	GO:1990138	neuron projection extension	9/291	24/2032	0.00405452	0.0320011	0.024897	374089/374090/395825/396081/396092/396157/396375/396455/423839	9
	BP	GO:0001823	mesonephros development	7/291	16/2032	0.0041267	0.0320011	0.024897	374148/395562/396094/396165/396266/396282/419106	7
	BP	GO:0006109	regulation of carbohydrate metabolic process	7/291	16/2032	0.0041267	0.0320011	0.024897	395097/396114/396196/396318/396457/418090/427864	7
	BP	GO:0030516	regulation of axon extension	7/291	16/2032	0.0041267	0.0320011	0.024897	374089/374090/395825/396081/396375/396455/423839	7
	BP	GO:0048704	embryonic skeletal system morphogenesis	7/291	16/2032	0.0041267	0.0320011	0.024897	395307/395502/395509/395562/396055/396165/396399	7
	BP	GO:0072163	mesonephric epithelium development	7/291	16/2032	0.0041267	0.0320011	0.024897	374148/395562/396094/396165/396266/396282/419106	7
	BP	GO:0072164	mesonephric tubule development	7/291	16/2032	0.0041267	0.0320011	0.024897	374148/395562/396094/396165/396266/396282/419106	7
	BP	GO:0040008	regulation of growth	21/291	82/2032	0.00418862	0.0323315	0.0251541	373943/373988/374089/374090/395097/395335/395562/395825/395967/396081/396157/396281/396282/396375/396399/396455/396538/418090/421140/421352/423839	21
	BP	GO:0010001	glial cell differentiation	8/291	20/2032	0.00422927	0.0324956	0.0252817	374148/395347/395483/396081/396157/396214/396413/427850	8
	BP	GO:0010769	regulation of cell morphogenesis involved in differentiation	11/291	33/2032	0.00440581	0.0334978	0.0260615	374089/374090/395825/395967/396081/396157/396179/396343/396375/396455/423839	11
	BP	GO:0050808	synapse organization	11/291	33/2032	0.00440581	0.0334978	0.0260615	373894/395215/395825/395967/396081/396157/396177/396179/396452/396513/396538	11
	BP	GO:0033674	positive regulation of kinase activity	14/291	47/2032	0.00441971	0.0334978	0.0260615	395097/395562/396081/396094/396196/396341/396399/396413/396452/396516/396538/418090/421352/427850	14
	BP	GO:0002009	morphogenesis of an epithelium	15/291	52/2032	0.00455887	0.0343459	0.0267212	373943/373988/374148/395245/395483/395562/395802/395967/396094/396165/396282/396399/419106/421257/425087	15
	BP	GO:0043066	negative regulation of apoptotic process	25/291	104/2032	0.00459946	0.0343459	0.0267212	374148/395245/395509/395559/395562/395967/396081/396157/396165/396177/396179/396196/396197/396259/396266/396282/396452/396513/396516/415577/418090/418308/419106/421417/428099	25
	BP	GO:0043069	negative regulation of programmed cell death	25/291	104/2032	0.00459946	0.0343459	0.0267212	374148/395245/395509/395559/395562/395967/396081/396157/396165/396177/396179/396196/396197/396259/396266/396282/396452/396513/396516/415577/418090/418308/419106/421417/428099	25
	BP	GO:0030334	regulation of cell migration	17/291	62/2032	0.00461362	0.0343459	0.0267212	373943/373988/374089/374090/374148/395562/395825/396081/396094/396282/396399/396413/396478/417701/418090/419106/421352	17
	BP	GO:0051246	regulation of protein metabolic process	55/291	279/2032	0.00474996	0.0352044	0.0273892	373979/374024/374111/374148/374241/378779/386583/395097/395330/395444/395509/395559/395562/395786/395858/395967/395969/395983/396020/396081/396094/396114/396157/396165/396177/396179/396196/396259/396282/396341/396395/396399/396413/396452/396497/396513/396516/396538/396548/408252/415577/416687/417508/418090/418308/418482/419106/419629/419877/420839/421352/421373/425087/425805/427850	55
	BP	GO:0032268	regulation of cellular protein metabolic process	53/291	267/2032	0.00482058	0.0355704	0.0276739	373979/374024/374111/374148/374241/378779/386583/395097/395330/395444/395509/395559/395562/395786/395858/395967/395983/396020/396081/396094/396114/396157/396165/396177/396179/396196/396259/396282/396341/396395/396399/396413/396452/396497/396513/396516/396538/396548/408252/415577/416687/417508/418090/418308/418482/419106/419629/419877/420839/421352/425087/425805/427850	53
	BP	GO:0000902	cell morphogenesis	28/291	121/2032	0.00492174	0.0361575	0.0281307	373854/374089/374090/395802/395822/395825/395967/396081/396092/396133/396157/396177/396179/396276/396282/396294/396343/396375/396455/396478/396513/396548/419088/419106/421352/423839/427850/428099	28
	BP	GO:0045926	negative regulation of growth	10/291	29/2032	0.00499529	0.0365376	0.0284264	373988/374089/374090/395562/395825/395967/396281/396282/396375/421352	10
	BP	GO:0042981	regulation of apoptotic process	32/291	144/2032	0.0052391	0.0381543	0.0296843	374148/378779/395245/395445/395509/395559/395562/395967/395983/396081/396157/396165/396177/396179/396196/396197/396259/396266/396282/396452/396513/396516/415577/416687/418090/418308/419106/419959/421352/421417/425805/428099	32
	BP	GO:0048646	anatomical structure formation involved in morphogenesis	30/291	133/2032	0.00543002	0.0393735	0.0306328	373894/373918/373943/373988/374024/374089/374148/386583/395215/395245/395398/395559/395562/395802/396094/396165/396387/396399/396413/396420/396457/396513/396516/418090/418378/419106/421352/425087/425805/427460	30
	BP	GO:0016049	cell growth	17/291	63/2032	0.00551481	0.039816	0.030977	374089/374090/374148/395562/395825/395967/396081/396092/396157/396281/396282/396375/396399/396455/418090/421352/423839	17
	BP	GO:0051402	neuron apoptotic process	9/291	25/2032	0.00555554	0.0399379	0.0310719	395967/396157/396282/396452/418090/419106/421352/425805/428099	9
	BP	GO:0007417	central nervous system development	21/291	84/2032	0.00568472	0.0406343	0.0316137	373943/374024/374148/395204/395483/395489/395802/395967/396157/396214/396266/396282/396294/396399/396413/396513/396538/419088/421140/427460/427850	21
	BP	GO:0003007	heart morphogenesis	11/291	34/2032	0.00570093	0.0406343	0.0316137	373943/373988/374148/378779/395245/395562/396266/396399/419106/421140/421352	11
	BP	GO:0001755	neural crest cell migration	6/291	13/2032	0.00580242	0.0410087	0.0319049	374089/374090/374148/395481/395825/425087	6
	BP	GO:0099173	postsynapse organization	6/291	13/2032	0.00580242	0.0410087	0.0319049	395967/396177/396179/396452/396513/396538	6
	BP	GO:0009967	positive regulation of signal transduction	33/291	151/2032	0.00604013	0.0424002	0.0329875	374024/374148/378779/395097/395245/395509/395559/395562/395786/395822/395967/395971/395983/396081/396094/396114/396118/396157/396165/396177/396179/396196/396259/396413/396457/396513/396516/416687/418090/418308/419106/421352/427850	33
	BP	GO:0009719	response to endogenous stimulus	38/291	180/2032	0.00606243	0.0424002	0.0329875	374024/374148/378779/386583/386585/395097/395132/395245/395335/395700/395822/396065/396081/396094/396099/396114/396157/396165/396198/396259/396266/396282/396353/396399/396413/396431/396452/396457/396516/396538/416687/418090/419106/421352/424699/425805/428099/428181	38
	BP	GO:0051239	regulation of multicellular organismal process	53/291	270/2032	0.00616263	0.0424002	0.0329875	373943/373988/374024/374089/374090/374148/374207/378779/386583/395097/395204/395245/395481/395489/395562/395662/395825/395858/395863/395952/395967/395971/396065/396081/396094/396157/396165/396177/396179/396266/396281/396282/396334/396353/396375/396399/396413/396420/396452/396455/396513/396538/418090/419106/421140/421257/421352/423839/424770/425805/428099/429484/693248	53
	BP	GO:0014031	mesenchymal cell development	7/291	17/2032	0.00617024	0.0424002	0.0329875	374089/374090/374148/395481/395825/396282/425087	7
	BP	GO:0043491	protein kinase B signaling	7/291	17/2032	0.00617024	0.0424002	0.0329875	374148/395097/395330/396157/396413/418090/419106	7
	BP	GO:0048864	stem cell development	7/291	17/2032	0.00617024	0.0424002	0.0329875	374089/374090/374148/395481/395825/396413/425087	7
	BP	GO:0045664	regulation of neuron differentiation	19/291	74/2032	0.0061765	0.0424002	0.0329875	374089/374090/374148/395489/395662/395825/395967/396081/396157/396179/396282/396334/396353/396375/396455/396538/419106/423839/428099	19
	BP	GO:0051093	negative regulation of developmental process	22/291	90/2032	0.00625208	0.0427438	0.0332549	373988/374024/374089/374090/374148/374207/386583/395204/395245/395825/395952/395967/396266/396281/396282/396375/396538/418090/419106/424770/425805/428181	22
	BP	GO:0030030	cell projection organization	31/291	140/2032	0.00632602	0.0428991	0.0333757	373854/374089/374090/395204/395489/395559/395662/395822/395825/395967/396081/396092/396157/396177/396179/396214/396282/396353/396375/396452/396455/396478/396513/396538/419088/419106/419633/423839/424084/427850/428099	31
	BP	GO:0120036	plasma membrane bounded cell projection organization	31/291	140/2032	0.00632602	0.0428991	0.0333757	373854/374089/374090/395204/395489/395559/395662/395822/395825/395967/396081/396092/396157/396177/396179/396214/396282/396353/396375/396452/396455/396478/396513/396538/419088/419106/419633/423839/424084/427850/428099	31
	BP	GO:0016310	phosphorylation	50/291	253/2032	0.0068384	0.0461868	0.0359335	374024/374034/374148/378779/386583/395097/395330/395335/395376/395509/395559/395562/395786/395858/395967/395983/396081/396094/396114/396140/396157/396165/396177/396179/396196/396259/396282/396294/396318/396341/396399/396413/396452/396457/396513/396516/396538/408252/415577/416687/417508/418090/418308/418639/419877/421257/421352/422534/427850/427864	50
	BP	GO:0060322	head development	18/291	70/2032	0.00750086	0.0504576	0.0392563	374024/374148/386583/395204/395489/395562/395967/396157/396266/396282/396294/396399/396413/396538/419088/421140/427460/427850	18
	BP	GO:0034330	cell junction organization	12/291	40/2032	0.00774085	0.0517058	0.0402274	386583/395330/395562/396026/396282/396399/396455/414842/414845/415797/415860/421352	12
	BP	GO:0007389	pattern specification process	17/291	65/2032	0.00774816	0.0517058	0.0402274	373943/373988/374017/395245/395307/395502/395559/395789/395952/396055/396094/396165/396399/396413/420769/421352/427850	17
	BP	GO:0051094	positive regulation of developmental process	31/291	142/2032	0.00787341	0.052177	0.0405939	373943/373988/374148/378779/395097/395245/395489/395662/395825/395858/395983/396081/396094/396157/396165/396177/396179/396282/396334/396343/396399/396413/396513/396538/418090/419106/421140/421352/423839/424770/429484	31
	BP	GO:0045913	positive regulation of carbohydrate metabolic process	5/291	10/2032	0.00792114	0.052177	0.0405939	395097/396114/396196/418090/427864	5
	BP	GO:0048678	response to axon injury	5/291	10/2032	0.00792114	0.052177	0.0405939	396081/396282/396353/396375/396413	5
	BP	GO:0030855	epithelial cell differentiation	16/291	60/2032	0.00794336	0.052177	0.0405939	374017/374148/395245/395562/395802/395858/396081/396165/396266/396282/396413/396431/396457/408039/419106/693248	16
	BP	GO:0048812	neuron projection morphogenesis	20/291	81/2032	0.00800117	0.0523514	0.0407297	373854/374089/374090/395822/395825/395967/396081/396092/396157/396177/396179/396282/396375/396455/396513/419088/419106/423839/427850/428099	20
	BP	GO:0043523	regulation of neuron apoptotic process	8/291	22/2032	0.00828018	0.0533464	0.0415038	395967/396157/396282/396452/418090/419106/421352/428099	8
	BP	GO:0045216	cell-cell junction organization	8/291	22/2032	0.00828018	0.0533464	0.0415038	395562/396026/396399/414842/414845/415797/415860/421352	8
	BP	GO:0060351	cartilage development involved in endochondral bone morphogenesis	8/291	22/2032	0.00828018	0.0533464	0.0415038	374148/395481/396266/396276/396281/396343/396399/396548	8
	BP	GO:0009888	tissue development	43/291	213/2032	0.00828064	0.0533464	0.0415038	373918/373943/373988/374017/374024/374089/374090/374148/374207/378779/386583/395245/395481/395483/395559/395562/395802/395825/395858/395967/396081/396094/396165/396266/396276/396281/396282/396343/396399/396413/396431/396457/396516/396548/408039/418090/419106/421140/421257/421352/424770/425087/693248	43
	BP	GO:0006464	cellular protein modification process	78/291	432/2032	0.00877844	0.0561217	0.0436629	374024/374034/374148/374207/378779/386583/395071/395097/395330/395335/395376/395509/395559/395562/395786/395789/395858/395967/395983/396020/396081/396094/396114/396140/396157/396165/396168/396177/396179/396196/396259/396282/396294/396341/396375/396399/396413/396452/396457/396513/396516/396538/403122/408252/414143/415574/415577/416687/416851/417508/417672/417701/418090/418308/418482/419106/419485/…	78
	BP	GO:0036211	protein modification process	78/291	432/2032	0.00877844	0.0561217	0.0436629	374024/374034/374148/374207/378779/386583/395071/395097/395330/395335/395376/395509/395559/395562/395786/395789/395858/395967/395983/396020/396081/396094/396114/396140/396157/396165/396168/396177/396179/396196/396259/396282/396294/396341/396375/396399/396413/396452/396457/396513/396516/396538/403122/408252/414143/415574/415577/416687/416851/417508/417672/417701/418090/418308/418482/419106/419485/…	78
	BP	GO:0003417	growth plate cartilage development	7/291	18/2032	0.00888332	0.0563758	0.0438606	395481/396266/396276/396281/396343/396399/396548	7
	BP	GO:0001818	negative regulation of cytokine production	6/291	14/2032	0.00895281	0.0563758	0.0438606	374024/395562/396399/396452/419106/421352	6
	BP	GO:0010634	positive regulation of epithelial cell migration	6/291	14/2032	0.00895281	0.0563758	0.0438606	374148/396094/396399/396413/419106/421352	6
	BP	GO:1901991	negative regulation of mitotic cell cycle phase transition	6/291	14/2032	0.00895281	0.0563758	0.0438606	395376/395555/396282/396341/408252/415577	6
	BP	GO:2000145	regulation of cell motility	17/291	66/2032	0.00911079	0.0568455	0.0442261	373943/373988/374089/374090/374148/395562/395825/396081/396094/396282/396399/396413/396478/417701/418090/419106/421352	17
	BP	GO:0010941	regulation of cell death	33/291	155/2032	0.00916044	0.0568455	0.0442261	374148/378779/395245/395445/395509/395559/395562/395967/395983/396081/396157/396165/396177/396179/396196/396197/396259/396266/396282/396413/396452/396513/396516/415577/416687/418090/418308/419106/419959/421352/421417/425805/428099	33
	BP	GO:0009790	embryo development	26/291	115/2032	0.00918978	0.0568455	0.0442261	373943/373988/374024/374148/386583/395245/395307/395502/395509/395559/395562/395802/395983/396055/396165/396266/396399/396413/396457/418090/419106/420769/421140/421352/425087/107051027	26
	BP	GO:0072359	circulatory system development	26/291	115/2032	0.00918978	0.0568455	0.0442261	373943/373988/374089/374148/378779/386583/395245/395398/395483/395562/395802/396081/396094/396157/396266/396399/396413/396420/396513/396516/418090/418378/419106/421140/421352/425805	26
	BP	GO:0048858	cell projection morphogenesis	20/291	82/2032	0.00923103	0.0568455	0.0442261	373854/374089/374090/395822/395825/395967/396081/396092/396157/396177/396179/396282/396375/396455/396513/419088/419106/423839/427850/428099	20
	BP	GO:0120039	plasma membrane bounded cell projection morphogenesis	20/291	82/2032	0.00923103	0.0568455	0.0442261	373854/374089/374090/395822/395825/395967/396081/396092/396157/396177/396179/396282/396375/396455/396513/419088/419106/423839/427850/428099	20
	BP	GO:0048667	cell morphogenesis involved in neuron differentiation	19/291	77/2032	0.00972483	0.0588608	0.045794	373854/374089/374090/395822/395825/395967/396081/396092/396157/396177/396179/396282/396375/396455/396513/419088/419106/423839/427850	19
	BP	GO:0001558	regulation of cell growth	14/291	51/2032	0.00975347	0.0588608	0.045794	374089/374090/395562/395825/395967/396081/396157/396281/396282/396375/396455/418090/421352/423839	14
	BP	GO:0051216	cartilage development	14/291	51/2032	0.00975347	0.0588608	0.045794	374148/378779/386583/395245/395481/396165/396266/396276/396281/396343/396399/396548/421352/693248	14
	BP	GO:0051347	positive regulation of transferase activity	14/291	51/2032	0.00975347	0.0588608	0.045794	395097/395562/396081/396094/396196/396341/396399/396413/396452/396516/396538/418090/421352/427850	14
	BP	GO:0051962	positive regulation of nervous system development	14/291	51/2032	0.00975347	0.0588608	0.045794	395489/395662/395825/396081/396157/396177/396179/396282/396334/396413/396513/396538/423839/429484	14
	BP	GO:0060041	retina development in camera-type eye	9/291	27/2032	0.00980796	0.0588608	0.045794	373894/374148/395215/395700/395802/396157/396413/417839/421140	9
	BP	GO:0060349	bone morphogenesis	9/291	27/2032	0.00980796	0.0588608	0.045794	374148/395245/395481/396266/396276/396281/396343/396399/396548	9
	BP	GO:0008219	cell death	41/291	203/2032	0.00983942	0.0588608	0.045794	374148/378779/395245/395376/395445/395481/395509/395559/395562/395967/395983/396081/396157/396164/396165/396177/396179/396196/396197/396259/396266/396282/396399/396413/396452/396500/396513/396516/415577/416687/417229/418090/418308/419106/419959/421352/421417/425805/427651/427864/428099	41
	BP	GO:0045596	negative regulation of cell differentiation	18/291	72/2032	0.010205	0.0608306	0.0473265	374024/374089/374090/374148/395204/395245/395825/395952/395967/396266/396281/396282/396375/396538/418090/419106/424770/428181	18
	BP	GO:0006935	chemotaxis	17/291	67/2032	0.0106588	0.0630865	0.0490816	373854/374089/374090/395509/395562/395822/395825/395967/396081/396092/396094/396177/396179/396513/419106/421352/427850	17
	BP	GO:0042330	taxis	17/291	67/2032	0.0106588	0.0630865	0.0490816	373854/374089/374090/395509/395562/395822/395825/395967/396081/396092/396094/396177/396179/396513/419106/421352/427850	17
	BP	GO:0019932	second-messenger-mediated signaling	10/291	32/2032	0.0108272	0.0638576	0.0496815	373854/374148/395971/396196/396256/396281/396452/396457/418090/427864	10
	BP	GO:0060548	negative regulation of cell death	25/291	111/2032	0.0111092	0.065291	0.0507967	374148/395245/395509/395559/395562/395967/396081/396157/396165/396177/396179/396196/396197/396259/396266/396282/396452/396513/396516/415577/418090/418308/419106/421417/428099	25
	BP	GO:0033002	muscle cell proliferation	8/291	23/2032	0.0111548	0.0653294	0.0508266	373943/373988/386583/396114/396413/418090/421352/424770	8
	BP	GO:0001501	skeletal system development	21/291	89/2032	0.0114207	0.0665236	0.0517557	374148/378779/386583/395245/395307/395481/395502/395509/395562/396055/396165/396266/396276/396281/396343/396399/396548/418090/421140/421352/693248	21
	BP	GO:0010721	negative regulation of cell development	11/291	37/2032	0.0114381	0.0665236	0.0517557	374089/374090/374148/395204/395825/395967/396281/396282/396375/396538/418090	11
	BP	GO:0003002	regionalization	14/291	52/2032	0.0116673	0.0676218	0.05261	373943/374017/395245/395307/395502/395559/395952/396055/396094/396165/396413/420769/421352/427850	14
	BP	GO:0032990	cell part morphogenesis	20/291	84/2032	0.0121483	0.0699875	0.0544506	373854/374089/374090/395822/395825/395967/396081/396092/396157/396177/396179/396282/396375/396455/396513/419088/419106/423839/427850/428099	20
	BP	GO:0008284	positive regulation of cell proliferation	22/291	95/2032	0.012159	0.0699875	0.0544506	373943/373988/374148/386583/395097/395208/396045/396081/396094/396114/396157/396259/396282/396341/396399/396413/396516/415577/418090/421352/424770/429484	22
	BP	GO:0001764	neuron migration	7/291	19/2032	0.0123791	0.0705269	0.0548703	373943/395204/395825/396157/396294/419106/427850	7
	BP	GO:0031099	regeneration	7/291	19/2032	0.0123791	0.0705269	0.0548703	396081/396266/396282/396353/396375/396413/418090	7
	BP	GO:0031345	negative regulation of cell projection organization	7/291	19/2032	0.0123791	0.0705269	0.0548703	374089/374090/395825/395967/396375/396452/396538	7
	BP	GO:0062012	regulation of small molecule metabolic process	9/291	28/2032	0.0126841	0.0720198	0.0560317	395097/395971/396094/396114/396196/396318/396457/418090/427864	9
	BP	GO:0010906	regulation of glucose metabolic process	5/291	11/2032	0.0128454	0.0722017	0.0561733	395097/396196/396457/418090/427864	5
	BP	GO:0014855	striated muscle cell proliferation	5/291	11/2032	0.0128454	0.0722017	0.0561733	373943/373988/396413/421352/424770	5
	BP	GO:1902750	negative regulation of cell cycle G2/M phase transition	5/291	11/2032	0.0128454	0.0722017	0.0561733	395555/395858/415577/421373/421417	5
	BP	GO:0043588	skin development	6/291	15/2032	0.0131613	0.0734839	0.0571708	395245/395562/395858/418459/421352/107051027	6
	BP	GO:0048565	digestive tract development	6/291	15/2032	0.0131613	0.0734839	0.0571708	374148/395562/396165/396266/396282/421352	6
	BP	GO:1901699	cellular response to nitrogen compound	15/291	58/2032	0.0134546	0.0748722	0.0582509	374148/386583/395097/395335/395700/396065/396114/396157/396452/396457/396538/415577/418090/424699/425805	15
	BP	GO:1901653	cellular response to peptide	10/291	33/2032	0.0136191	0.0755365	0.0587678	386583/395097/395335/395700/396065/396452/396457/418090/424699/425805	10
	BP	GO:0048584	positive regulation of response to stimulus	40/291	201/2032	0.0138372	0.0764929	0.0595119	374024/374148/378779/395097/395245/395330/395509/395559/395562/395786/395822/395967/395971/395983/396081/396094/396114/396118/396157/396165/396177/396179/396196/396259/396282/396294/396413/396452/396457/396513/396516/415577/416687/418090/418308/418955/419106/421352/421417/427850	40
	BP	GO:0030900	forebrain development	11/291	38/2032	0.0141011	0.0776951	0.0604471	374024/395204/395489/396157/396266/396294/396413/419088/421140/427460/427850	11
	BP	GO:0001667	ameboidal-type cell migration	12/291	43/2032	0.0142457	0.0782346	0.0608669	374089/374090/374148/395481/395562/395825/396094/396399/396413/419106/421352/425087	12
	BP	GO:0048593	camera-type eye morphogenesis	8/291	24/2032	0.0147049	0.0802301	0.0624194	373894/374148/395215/395700/395802/396413/419088/425087	8
	BP	GO:0060350	endochondral bone morphogenesis	8/291	24/2032	0.0147049	0.0802301	0.0624194	374148/395481/396266/396276/396281/396343/396399/396548	8
	BP	GO:0042127	regulation of cell proliferation	33/291	160/2032	0.0148312	0.0806564	0.0627511	373943/373988/374024/374148/386583/395097/395208/395245/395332/395562/395863/396045/396081/396094/396114/396157/396259/396266/396281/396282/396341/396399/396413/396452/396516/414143/415577/418090/419106/421352/424770/425805/429484	33
	BP	GO:0043412	macromolecule modification	79/291	448/2032	0.0155115	0.0840833	0.0654172	374024/374034/374148/374207/378779/386583/395071/395097/395330/395335/395376/395509/395559/395562/395786/395789/395858/395967/395983/396020/396081/396094/396114/396140/396157/396165/396168/396177/396179/396196/396259/396282/396294/396341/396375/396399/396413/396452/396457/396513/396516/396538/403122/408252/414143/415574/415577/416687/416851/417508/417672/417701/418090/418308/418482/419106/419485/…	79
	BP	GO:0032147	activation of protein kinase activity	9/291	29/2032	0.016144	0.0872299	0.0678653	395562/396081/396094/396399/396413/396452/396538/418090/421352	9
	BP	GO:0010975	regulation of neuron projection development	14/291	54/2032	0.016363	0.0878464	0.0683449	374089/374090/395489/395662/395825/395967/396081/396157/396179/396375/396455/396538/419106/423839	14
	BP	GO:0061448	connective tissue development	14/291	54/2032	0.016363	0.0878464	0.0683449	374148/378779/386583/395245/395481/396165/396266/396276/396281/396343/396399/396548/421352/693248	14
	BP	GO:0040012	regulation of locomotion	17/291	70/2032	0.0165841	0.0884659	0.0688269	373943/373988/374089/374090/374148/395562/395825/396081/396094/396282/396399/396413/396478/417701/418090/419106/421352	17
	BP	GO:0051270	regulation of cellular component movement	17/291	70/2032	0.0165841	0.0884659	0.0688269	373943/373988/374089/374090/374148/395562/395825/396081/396094/396282/396399/396413/396478/417701/418090/419106/421352	17
	BP	GO:0062013	positive regulation of small molecule metabolic process	7/291	20/2032	0.0167674	0.0889907	0.0692352	395097/395971/396094/396114/396196/418090/427864	7
	BP	GO:0043549	regulation of kinase activity	19/291	81/2032	0.0168227	0.0889907	0.0692352	395097/395330/395335/395562/395858/396081/396094/396196/396341/396399/396413/396452/396516/396538/415577/417508/418090/421352/427850	19
	BP	GO:0044089	positive regulation of cellular component biogenesis	13/291	49/2032	0.0168418	0.0889907	0.0692352	373854/374148/395330/395562/395983/396081/396157/396177/396179/396399/396455/396513/396538	13
	BP	GO:1901652	response to peptide	11/291	39/2032	0.0172076	0.0906378	0.0705166	386583/395097/395335/395700/396065/396452/396457/418090/421352/424699/425805	11
	BP	GO:0010647	positive regulation of cell communication	34/291	168/2032	0.0178517	0.0934625	0.0727142	374024/374148/378779/395097/395245/395509/395559/395562/395786/395822/395967/395971/395983/396081/396094/396114/396118/396157/396165/396177/396179/396196/396259/396413/396457/396513/396516/414891/416687/418090/418308/419106/421352/427850	34
	BP	GO:0071363	cellular response to growth factor stimulus	20/291	87/2032	0.0178555	0.0934625	0.0727142	374024/374148/378779/395132/395245/395822/396081/396094/396157/396165/396259/396353/396399/396413/396516/419106/421352/423839/428099/428181	20
	BP	GO:0007420	brain development	15/291	60/2032	0.0183753	0.0951833	0.0740531	374024/395204/395489/395967/396157/396266/396282/396294/396399/396413/396538/419088/421140/427460/427850	15
	BP	GO:0001763	morphogenesis of a branching structure	6/291	16/2032	0.0185821	0.0951833	0.0740531	373943/374148/395967/396094/396282/396399	6
	BP	GO:0003413	chondrocyte differentiation involved in endochondral bone morphogenesis	6/291	16/2032	0.0185821	0.0951833	0.0740531	374148/395481/396276/396281/396399/396548	6
	BP	GO:0014032	neural crest cell development	6/291	16/2032	0.0185821	0.0951833	0.0740531	374089/374090/374148/395481/395825/425087	6
	BP	GO:0014033	neural crest cell differentiation	6/291	16/2032	0.0185821	0.0951833	0.0740531	374089/374090/374148/395481/395825/425087	6
	BP	GO:0035264	multicellular organism growth	6/291	16/2032	0.0185821	0.0951833	0.0740531	395097/396266/396282/418090/421140/429484	6
	BP	GO:0042472	inner ear morphogenesis	6/291	16/2032	0.0185821	0.0951833	0.0740531	374148/395802/418090/419106/421140/107051027	6
	BP	GO:0018193	peptidyl-amino acid modification	32/291	157/2032	0.0193368	0.0983233	0.076496	374034/395097/395509/395559/395858/395967/395983/396081/396157/396177/396179/396196/396259/396282/396294/396399/396452/396513/396516/414143/416851/418090/418308/419106/419485/419617/420839/421257/424075/427460/427850/427864	32
	BP	GO:0010771	negative regulation of cell morphogenesis involved in differentiation	5/291	12/2032	0.0194886	0.0983233	0.076496	374089/374090/395825/395967/396375	5
	BP	GO:0034968	histone lysine methylation	5/291	12/2032	0.0194886	0.0983233	0.076496	395858/396196/416851/419106/420839	5
	BP	GO:0050771	negative regulation of axonogenesis	5/291	12/2032	0.0194886	0.0983233	0.076496	374089/374090/395825/395967/396375	5
	BP	GO:0060996	dendritic spine development	5/291	12/2032	0.0194886	0.0983233	0.076496	395489/396177/396179/396375/396513	5
	BP	GO:1901701	cellular response to oxygen-containing compound	20/291	88/2032	0.0201647	0.101429	0.0789122	374148/386583/395097/395245/395335/395700/395983/396065/396114/396157/396196/396257/396266/396452/396457/396538/418090/421853/424699/425805	20
	BP	GO:0002062	chondrocyte differentiation	9/291	30/2032	0.0202494	0.10155	0.0790064	374148/395245/395481/396266/396276/396281/396399/396548/693248	9
	BP	GO:0045859	regulation of protein kinase activity	18/291	77/2032	0.0204218	0.102109	0.0794412	395097/395330/395562/395858/396081/396094/396196/396341/396399/396413/396452/396516/396538/415577/417508/418090/421352/427850	18
	BP	GO:0034329	cell junction assembly	10/291	35/2032	0.0207743	0.103562	0.080572	386583/395330/395562/396026/396282/396455/414842/414845/415797/415860	10
	BP	GO:0023056	positive regulation of signaling	34/291	170/2032	0.0211994	0.105368	0.0819768	374024/374148/378779/395097/395245/395509/395559/395562/395786/395822/395967/395971/395983/396081/396094/396114/396118/396157/396165/396177/396179/396196/396259/396413/396457/396513/396516/414891/416687/418090/418308/419106/421352/427850	34
	BP	GO:0048706	embryonic skeletal system development	7/291	21/2032	0.0221516	0.109775	0.0854053	395307/395502/395509/395562/396055/396165/396399	7
	BP	GO:0008285	negative regulation of cell proliferation	16/291	67/2032	0.0231638	0.114453	0.0890447	373988/374024/374148/395245/395332/395562/395863/396266/396282/396413/396452/414143/419106/421352/424770/425805	16
	BP	GO:0071417	cellular response to organonitrogen compound	13/291	51/2032	0.023391	0.115235	0.0896536	374148/386583/395097/395335/395700/396065/396114/396157/396452/396457/418090/424699/425805	13
	BP	GO:0070997	neuron death	9/291	31/2032	0.025059	0.121676	0.0946643	395967/396157/396282/396452/418090/419106/421352/425805/428099	9
	BP	GO:0098742	cell-cell adhesion via plasma-membrane adhesion molecules	9/291	31/2032	0.025059	0.121676	0.0946643	373854/373894/395215/396092/396399/414842/414845/415797/415860	9
	BP	GO:0002063	chondrocyte development	6/291	17/2032	0.0253521	0.121676	0.0946643	374148/395245/396276/396281/396399/396548	6
	BP	GO:0007623	circadian rhythm	6/291	17/2032	0.0253521	0.121676	0.0946643	374116/395983/396081/396157/418955/425805	6
	BP	GO:0010977	negative regulation of neuron projection development	6/291	17/2032	0.0253521	0.121676	0.0946643	374089/374090/395825/395967/396375/396538	6
	BP	GO:0019933	cAMP-mediated signaling	6/291	17/2032	0.0253521	0.121676	0.0946643	374148/395971/396196/396256/396281/396457	6
	BP	GO:0042471	ear morphogenesis	6/291	17/2032	0.0253521	0.121676	0.0946643	374148/395802/418090/419106/421140/107051027	6
	BP	GO:0071695	anatomical structure maturation	6/291	17/2032	0.0253521	0.121676	0.0946643	386583/395245/396282/418090/419106/421352	6
	BP	GO:1902749	regulation of cell cycle G2/M phase transition	6/291	17/2032	0.0253521	0.121676	0.0946643	395555/395858/396341/415577/421373/421417	6
	BP	GO:0070848	response to growth factor	20/291	90/2032	0.0254721	0.121902	0.0948406	374024/374148/378779/395132/395245/395822/396081/396094/396157/396165/396259/396353/396399/396413/396516/419106/421352/423839/428099/428181	20
	BP	GO:0031344	regulation of cell projection organization	16/291	68/2032	0.0264731	0.125973	0.0980074	373854/374089/374090/395489/395662/395825/395967/396081/396157/396179/396375/396452/396455/396538/419106/423839	16
	BP	GO:0120035	regulation of plasma membrane bounded cell projection organization	16/291	68/2032	0.0264731	0.125973	0.0980074	373854/374089/374090/395489/395662/395825/395967/396081/396157/396179/396375/396452/396455/396538/419106/423839	16
	BP	GO:0016571	histone methylation	5/291	13/2032	0.0280424	0.131176	0.102056	395858/396196/416851/419106/420839	5
	BP	GO:0035148	tube formation	5/291	13/2032	0.0280424	0.131176	0.102056	374148/395802/396165/419106/425087	5
	BP	GO:0046530	photoreceptor cell differentiation	5/291	13/2032	0.0280424	0.131176	0.102056	374148/395215/395700/396157/427460	5
	BP	GO:0050851	antigen receptor-mediated signaling pathway	5/291	13/2032	0.0280424	0.131176	0.102056	395330/396282/396294/396452/419106	5
	BP	GO:0072175	epithelial tube formation	5/291	13/2032	0.0280424	0.131176	0.102056	374148/395802/396165/419106/425087	5
	BP	GO:0060341	regulation of cellular localization	17/291	74/2032	0.0281266	0.131176	0.102056	395204/395825/395858/395971/396020/396196/396282/396452/417844/418090/421140/421853/424413/424431/424699/425805/426883	17
	BP	GO:0007507	heart development	15/291	63/2032	0.0281931	0.131176	0.102056	373943/373988/374148/378779/395245/395483/395562/395802/396081/396266/396399/418090/419106/421140/421352	15
	BP	GO:0051129	negative regulation of cellular component organization	15/291	63/2032	0.0281931	0.131176	0.102056	373943/374089/374090/386583/395825/395858/395967/396375/396452/396538/415631/417839/418090/420839/693250	15
	BP	GO:0030278	regulation of ossification	7/291	22/2032	0.0286249	0.132085	0.102762	374024/374148/395245/396282/396413/418090/421352	7
	BP	GO:0040013	negative regulation of locomotion	7/291	22/2032	0.0286249	0.132085	0.102762	373988/374089/374090/395562/395825/396282/419106	7
	BP	GO:0051271	negative regulation of cellular component movement	7/291	22/2032	0.0286249	0.132085	0.102762	373988/374089/374090/395562/395825/396282/419106	7
	BP	GO:0048514	blood vessel morphogenesis	14/291	58/2032	0.0299354	0.13739	0.10689	373943/374089/395398/395562/396094/396157/396399/396413/396420/396513/396516/418378/421140/425805	14
	BP	GO:0001944	vasculature development	16/291	69/2032	0.0301244	0.13739	0.10689	373943/374089/386583/395398/395562/395802/396094/396157/396399/396413/396420/396513/396516/418378/421140/425805	16
	BP	GO:0016055	Wnt signaling pathway	16/291	69/2032	0.0301244	0.13739	0.10689	373885/374017/374148/395266/395545/395562/395572/395786/395952/396413/415475/419088/419106/421257/424084/426765	16
	BP	GO:0198738	cell-cell signaling by wnt	16/291	69/2032	0.0301244	0.13739	0.10689	373885/374017/374148/395266/395545/395562/395572/395786/395952/396413/415475/419088/419106/421257/424084/426765	16
	BP	GO:0071773	cellular response to BMP stimulus	8/291	27/2032	0.0301847	0.13739	0.10689	374024/374148/378779/395245/395822/396165/419106/428181	8
	BP	GO:0022407	regulation of cell-cell adhesion	10/291	37/2032	0.0303444	0.137742	0.107164	374024/374148/395097/395967/396179/396399/396452/415577/418090/419106	10
	BP	GO:0031589	cell-substrate adhesion	9/291	32/2032	0.030628	0.13828	0.107583	386583/395330/395832/396177/396179/396282/396343/396455/396478	9
	BP	GO:1901987	regulation of cell cycle phase transition	9/291	32/2032	0.030628	0.13828	0.107583	395376/395555/395858/396282/396341/408252/415577/421373/421417	9
	BP	GO:0001568	blood vessel development	15/291	64/2032	0.0322025	0.144998	0.112809	373943/374089/386583/395398/395562/396094/396157/396399/396413/396420/396513/396516/418378/421140/425805	15
	BP	GO:0032989	cellular component morphogenesis	29/291	145/2032	0.0323041	0.145065	0.112862	373854/373918/374089/374090/395802/395822/395825/395967/396081/396092/396133/396157/396177/396179/396276/396282/396294/396343/396375/396455/396478/396513/396548/419088/419106/421352/423839/427850/428099	29
	BP	GO:0071310	cellular response to organic substance	42/291	225/2032	0.0334782	0.148046	0.11518	374024/374148/378779/386583/386585/395097/395132/395186/395245/395335/395700/395822/395983/396065/396081/396094/396099/396114/396157/396165/396196/396198/396259/396266/396282/396353/396399/396413/396431/396452/396457/396516/396538/418090/419106/421352/421853/423839/424699/425805/428099/428181	42
	BP	GO:0000077	DNA damage checkpoint	6/291	18/2032	0.0335866	0.148046	0.11518	395376/395555/396341/415577/421373/421417	6
	BP	GO:0010632	regulation of epithelial cell migration	6/291	18/2032	0.0335866	0.148046	0.11518	374148/396094/396399/396413/419106/421352	6
	BP	GO:0019935	cyclic-nucleotide-mediated signaling	6/291	18/2032	0.0335866	0.148046	0.11518	374148/395971/396196/396256/396281/396457	6
	BP	GO:0030307	positive regulation of cell growth	6/291	18/2032	0.0335866	0.148046	0.11518	396081/396157/396282/418090/421352/423839	6
	BP	GO:0032102	negative regulation of response to external stimulus	6/291	18/2032	0.0335866	0.148046	0.11518	374089/374090/395825/396196/396375/419106	6
	BP	GO:0042129	regulation of T cell proliferation	6/291	18/2032	0.0335866	0.148046	0.11518	374024/395097/396399/396452/415577/418090	6
	BP	GO:0045597	positive regulation of cell differentiation	23/291	110/2032	0.0339071	0.149067	0.115975	373988/374148/378779/395245/395489/395662/395825/395858/395983/396081/396157/396165/396282/396334/396343/396399/396413/418090/419106/421352/423839/424770/429484	23
	BP	GO:1901700	response to oxygen-containing compound	26/291	128/2032	0.0349195	0.153115	0.119125	373988/374148/386583/395097/395245/395335/395346/395700/395983/396065/396114/396157/396196/396198/396257/396266/396282/396399/396452/396457/396538/418090/421352/421853/424699/425805	26
	BP	GO:0043065	positive regulation of apoptotic process	10/291	38/2032	0.0361456	0.15779	0.122761	395245/395562/395967/395983/396081/396266/396452/416687/421352/425805	10
	BP	GO:0007156	homophilic cell adhesion via plasma membrane adhesion molecules	7/291	23/2032	0.0362681	0.15779	0.122761	373894/395215/396092/414842/414845/415797/415860	7
	BP	GO:1901990	regulation of mitotic cell cycle phase transition	7/291	23/2032	0.0362681	0.15779	0.122761	395376/395555/396282/396341/408252/415577/421373	7
	BP	GO:0022604	regulation of cell morphogenesis	13/291	54/2032	0.0365181	0.158466	0.123287	374089/374090/395825/395967/396081/396133/396157/396179/396294/396343/396375/396455/423839	13
	BP	GO:0048511	rhythmic process	9/291	33/2032	0.0370063	0.15889	0.123617	374116/395802/395983/396081/396157/396165/418955/421168/425805	9
	BP	GO:0090092	regulation of transmembrane receptor protein serine/threonine kinase signaling pathway	9/291	33/2032	0.0370063	0.15889	0.123617	373943/374024/378779/395245/395822/396165/396353/421352/428181	9
	BP	GO:0051222	positive regulation of protein transport	8/291	28/2032	0.037185	0.15889	0.123617	395204/396196/396399/396452/418090/419106/421352/424431	8
	BP	GO:0071772	response to BMP	8/291	28/2032	0.037185	0.15889	0.123617	374024/374148/378779/395245/395822/396165/419106/428181	8
	BP	GO:1901214	regulation of neuron death	8/291	28/2032	0.037185	0.15889	0.123617	395967/396157/396282/396452/418090/419106/421352/428099	8
	BP	GO:1904951	positive regulation of establishment of protein localization	8/291	28/2032	0.037185	0.15889	0.123617	395204/396196/396399/396452/418090/419106/421352/424431	8
	BP	GO:0043085	positive regulation of catalytic activity	23/291	111/2032	0.0373132	0.159032	0.123728	373979/378901/395097/395562/395971/396020/396081/396094/396196/396282/396341/396399/396413/396452/396516/396529/396538/418090/421352/422534/425087/425805/427850	23
	BP	GO:0072358	cardiovascular system development	16/291	71/2032	0.0385267	0.159591	0.124163	373943/374089/386583/395398/395562/395802/396094/396157/396399/396413/396420/396513/396516/418378/421140/425805	16
	BP	GO:0003418	growth plate cartilage chondrocyte differentiation	5/291	14/2032	0.0386477	0.159591	0.124163	395481/396276/396281/396399/396548	5
	BP	GO:0008544	epidermis development	5/291	14/2032	0.0386477	0.159591	0.124163	395245/395858/396165/419106/421352	5
	BP	GO:0018022	peptidyl-lysine methylation	5/291	14/2032	0.0386477	0.159591	0.124163	395858/396196/416851/419106/420839	5
	BP	GO:0045844	positive regulation of striated muscle tissue development	5/291	14/2032	0.0386477	0.159591	0.124163	373943/373988/396282/418090/424770	5
	BP	GO:0048636	positive regulation of muscle organ development	5/291	14/2032	0.0386477	0.159591	0.124163	373943/373988/396282/418090/424770	5
	BP	GO:0048754	branching morphogenesis of an epithelial tube	5/291	14/2032	0.0386477	0.159591	0.124163	373943/374148/396094/396282/396399	5
	BP	GO:0050920	regulation of chemotaxis	5/291	14/2032	0.0386477	0.159591	0.124163	374089/374090/395825/396081/396094	5
	BP	GO:0051896	regulation of protein kinase B signaling	5/291	14/2032	0.0386477	0.159591	0.124163	395097/395330/396157/396413/419106	5
	BP	GO:0110110	positive regulation of animal organ morphogenesis	5/291	14/2032	0.0386477	0.159591	0.124163	374148/396094/396399/396413/419106	5
	BP	GO:1901863	positive regulation of muscle tissue development	5/291	14/2032	0.0386477	0.159591	0.124163	373943/373988/396282/418090/424770	5
	BP	GO:0045786	negative regulation of cell cycle	12/291	49/2032	0.038683	0.159591	0.124163	395376/395555/395858/396282/396341/408252/415577/417839/419106/421352/421373/421417	12
	BP	GO:0060537	muscle tissue development	12/291	49/2032	0.038683	0.159591	0.124163	373918/373943/373988/374148/374207/395802/396266/396282/418090/421140/421352/424770	12
	BP	GO:0010638	positive regulation of organelle organization	14/291	60/2032	0.0392031	0.161339	0.125523	395097/395245/395562/395858/395983/396081/396196/396399/396455/415631/418090/419106/420839/424702	14
	BP	GO:0009628	response to abiotic stimulus	23/291	112/2032	0.0409685	0.168192	0.130854	374116/374148/374177/386583/395562/395700/395832/395983/396094/396282/396341/396399/415577/416871/418090/419106/419169/421352/421373/421417/422903/426883/431605	23
	BP	GO:0032870	cellular response to hormone stimulus	15/291	66/2032	0.0414494	0.168959	0.131451	386583/386585/395097/395245/395335/395700/396065/396099/396114/396198/396266/396431/396457/396538/424699	15
	BP	GO:0051338	regulation of transferase activity	19/291	89/2032	0.0425076	0.168959	0.131451	395097/395330/395335/395562/395858/396081/396094/396196/396341/396399/396413/396452/396516/396538/415577/417508/418090/421352/427850	19
	BP	GO:0006720	isoprenoid metabolic process	4/291	10/2032	0.0426143	0.168959	0.131451	395264/395346/395700/408183	4
	BP	GO:0006721	terpenoid metabolic process	4/291	10/2032	0.0426143	0.168959	0.131451	395264/395346/395700/408183	4
	BP	GO:0008038	neuron recognition	4/291	10/2032	0.0426143	0.168959	0.131451	395559/395825/396179/396513	4
	BP	GO:0010389	regulation of G2/M transition of mitotic cell cycle	4/291	10/2032	0.0426143	0.168959	0.131451	395555/396341/415577/421373	4
	BP	GO:0031572	G2 DNA damage checkpoint	4/291	10/2032	0.0426143	0.168959	0.131451	395555/415577/421373/421417	4
	BP	GO:0032963	collagen metabolic process	4/291	10/2032	0.0426143	0.168959	0.131451	374148/386583/414143/419485	4
	BP	GO:0040014	regulation of multicellular organism growth	4/291	10/2032	0.0426143	0.168959	0.131451	395097/396282/418090/421140	4
	BP	GO:0046634	regulation of alpha-beta T cell activation	4/291	10/2032	0.0426143	0.168959	0.131451	374024/396399/415577/419106	4
	BP	GO:0048332	mesoderm morphogenesis	4/291	10/2032	0.0426143	0.168959	0.131451	374024/395562/396165/396413	4
	BP	GO:0050852	T cell receptor signaling pathway	4/291	10/2032	0.0426143	0.168959	0.131451	395330/396294/396452/419106	4
	BP	GO:2000677	regulation of transcription regulatory region DNA binding	4/291	10/2032	0.0426143	0.168959	0.131451	395245/418090/419106/693250	4
	BP	GO:0043068	positive regulation of programmed cell death	10/291	39/2032	0.0426759	0.168959	0.131451	395245/395562/395967/395983/396081/396266/396452/416687/421352/425805	10
	BP	GO:0010033	response to organic substance	49/291	273/2032	0.0429692	0.168959	0.131451	373988/374024/374148/378779/386583/386585/395097/395132/395186/395245/395335/395346/395700/395822/395983/396065/396081/396094/396099/396114/396157/396165/396196/396197/396198/396257/396259/396266/396282/396353/396399/396413/396431/396452/396457/396500/396516/396538/415577/418090/419106/421352/421853/423839/424699/425805/426883/428099/428181	49
	BP	GO:0007043	cell-cell junction assembly	6/291	19/2032	0.0433746	0.168959	0.131451	395562/396026/414842/414845/415797/415860	6
	BP	GO:0007266	Rho protein signal transduction	6/291	19/2032	0.0433746	0.168959	0.131451	396118/416000/417672/425087/425805/427651	6
	BP	GO:0016202	regulation of striated muscle tissue development	6/291	19/2032	0.0433746	0.168959	0.131451	373943/373988/374207/396282/418090/424770	6
	BP	GO:0021537	telencephalon development	6/291	19/2032	0.0433746	0.168959	0.131451	396157/396266/419088/421140/427460/427850	6
	BP	GO:0042098	T cell proliferation	6/291	19/2032	0.0433746	0.168959	0.131451	374024/395097/396399/396452/415577/418090	6
	BP	GO:0048634	regulation of muscle organ development	6/291	19/2032	0.0433746	0.168959	0.131451	373943/373988/374207/396282/418090/424770	6
	BP	GO:1901861	regulation of muscle tissue development	6/291	19/2032	0.0433746	0.168959	0.131451	373943/373988/374207/396282/418090/424770	6
	BP	GO:0051128	regulation of cellular component organization	45/291	248/2032	0.043873	0.170504	0.132653	373854/373943/374034/374089/374090/374148/386583/395097/395245/395330/395489/395562/395662/395825/395858/395967/395983/396081/396133/396157/396177/396179/396196/396281/396282/396294/396341/396343/396375/396399/396452/396455/396513/396538/415631/417701/417839/418090/419106/420839/421352/423839/424702/427651/693250	45
	BP	GO:0001649	osteoblast differentiation	7/291	24/2032	0.045147	0.173649	0.1351	374024/395097/395245/395562/396281/396413/418090	7
	BP	GO:0032944	regulation of mononuclear cell proliferation	7/291	24/2032	0.045147	0.173649	0.1351	374024/395097/396282/396399/396452/415577/418090	7
	BP	GO:0050670	regulation of lymphocyte proliferation	7/291	24/2032	0.045147	0.173649	0.1351	374024/395097/396282/396399/396452/415577/418090	7
	BP	GO:0071902	positive regulation of protein serine/threonine kinase activity	7/291	24/2032	0.045147	0.173649	0.1351	395097/396081/396094/396341/396413/396516/418090	7
	BP	GO:0034332	adherens junction organization	8/291	29/2032	0.0452006	0.173649	0.1351	386583/395330/396282/396455/414842/414845/415797/415860	8
	BP	GO:0008283	cell proliferation	36/291	193/2032	0.048034	0.184112	0.14324	373943/373988/374024/374148/386583/395097/395204/395208/395245/395332/395562/395863/396045/396081/396094/396114/396157/396165/396259/396266/396281/396282/396341/396343/396399/396413/396452/396516/414143/415577/418090/419106/421352/424770/425805/429484	36
	CC	GO:0005887	integral component of plasma membrane	33/306	141/2139	0.00186849	0.252233	0.243643	373854/374089/374090/395509/395559/395806/395822/395825/395967/396050/396081/396092/396118/396157/396177/396179/396225/396259/396375/396399/396420/396455/396513/396516/396529/414891/415470/416871/417807/418308/421257/426765/426883	33
	CC	GO:0031226	intrinsic component of plasma membrane	34/306	147/2139	0.0019783	0.252233	0.243643	373854/374089/374090/395509/395559/395806/395822/395825/395967/396050/396081/396092/396118/396157/396177/396179/396225/396259/396375/396399/396420/396455/396513/396516/396529/414891/415470/416871/417807/418308/421257/424770/426765/426883	34
	CC	GO:0043235	receptor complex	18/306	67/2139	0.00453877	0.324874	0.31381	395509/395559/395839/395967/395993/396081/396092/396157/396177/396179/396198/396225/396259/396399/396420/396513/396516/418308	18
[truncated: 96 more rows]

## Sheet: KEGG in modules of GSE49121
	ID	Description	GeneRatio	BgRatio	pvalue	p.adjust	qvalue	geneID	Count
[truncated: 79 more rows]

## Sheet: GO in modules of GSE49121
	ONTOLOGY	ID	Description	GeneRatio	BgRatio	pvalue	p.adjust	qvalue	geneID	Count
[truncated: 849 more rows]
